# Supplementary material for: Architecture and Distribution of Introns in Core Genes of Four Fusarium Species
Source: G3 (Bethesda). 2017 Oct 9;7(11):3809–20. doi: 10.1534/g3.117.300344 (PMC5677156; doi:10.1534/g3.117.300344)
Supplement: Supplementary file 1 [file 3809FileS1.zip]

Archive with 1 entries (1 files):
- FileS1.gb
