# Supplementary material for: Architecture and Distribution of Introns in Core Genes of Four Fusarium Species
Source: G3 (Bethesda). 2017 Oct 9;7(11):3809–20. doi: 10.1534/g3.117.300344 (PMC5677156; doi:10.1534/g3.117.300344)
Supplement: Supplementary file 1 [file 3809FileS1.zip › FileS1.gb]

LOCUS       FOXG_00616       1033 bp
DEFINITION  FOXG_00616     1033 bp
TITLE       FOXG_00616
ORIGIN

        1 ---------- ---------- ---------- ------ATGG AGCAGTTCTC CCAGACTTTC
       61 GGCTTTCGTG AGCCCTATCA GGTTCTGG-G TAAGTTGTCG CAAACTT--- ----------
      121 ---------- ---GAGCCAG -ATAGACAAA GCTTACAAGA TGCAG-TCGA TGCCGAAATG
      181 GTGAGAGATT CTTCCCGGTT CAAGATGGAC CTCGAGCCCG CTCTGTCGAG GACAGTTCAT
      241 GGCAAGGTCA AGCCCA-GTA TGTTT-TCAT GACAAACTTT -GTCGTGGTC GATCTTCTAA
      301 CCGGAATAG- TGATTACTCA ATGCGAAATT CGCAAACTTT ACGCAGCGCG AAACGAGCCA
      361 GGTGTACATG AGGCCATTGA CCTAGCCAAG ACCCTGGAGC GAAGACGATG CGGTCACCAT
      421 CCCGACGATT ATCCCGAGCC ATTGAGCACT CAAGAGTGTC TTCGATCAGT TGTCGACCCG
      481 AAGGCTACAC TTCAGAACAA GCATCGCTAC GTTGTGGCCA GCCAAGACCA GGAGGTACGA
      541 AGGATGCTGC GAGGCATCAA AGGAGTCCCC CTCATCTATA TCAAGAGGAG TGTTATGATT
      601 CTCGAGCCAA TGGCGGATGA GAGCGTTCAA GTGCGAGCAA AGGAGGAGAG AAGCAAATTT
      661 CGAGCAGAGA TCAAGAACCA ATTGGGCAAG CGAAAGCGAG ATGATGCAGA CGACGACGA-
      721 --GAAGGCCG ACAAGA---C CGATGGCAAC TCTGAAGAAC AAAAGAAGAA GAAGAAGAAA
      781 GGACACGGAC CCAAGGGGCC TAATCCTTTG GCGGTCCAGA AGCCCAAGAA GGCAAAGACA
      841 GAAGGACAAC AACCACGAAA GCAAGAATCT ACTGATGCGA AGGACGCGCC ACAAGAAGGT
      901 GCCGGCAAGC GAAAGAGACG GAGGAGGAAC AAGGCTACTG CAGGCACGGC AGACGACGGC
      961 GAAACGGACA CTGCAGC--- CGCGGAAGTG ACCATGGCAG AGACATGAGA AAGCTAGCAA
     1021 GCAAAGCGGG CGG
//
LOCUS       FVEG_00896       1033 bp
DEFINITION  FVEG_00896     1033 bp
TITLE       FVEG_00896
ORIGIN

        1 ---------- ---------- ---------- ------ATGG AGCAGTTCTC CCAGACTTTC
       61 GGCTTTCGTG AGCCCTATCA GGTTCTGG-G TAAGTTGTCG CAAACCT--- ----------
      121 ---------- ---AAGCTAC -GTAGACAAA ACTTACAAGT TACAG-TCGA TGCCGAAATG
      181 GTGAGAGATT CTTCCCGGTT CAAGATGGAC CTCGAGCCCG CTCTGTCAAG GACAGTTCAT
      241 GGCAAGGTCA AGCCCA-GTA TGTTT-CCAT GACAAAATTT -GTCGTGGTC AACCTTCTAA
      301 CTGGGATAG- TGATTACTCA ATGCGAAATT CGCAAACTTT ATGCAGCGCG AAATGAGCCA
      361 GGTGTTCATG AAGCCATTGA CCTAGCCAAG ACTCTGGAGC GAAGACGATG CGGTCACCAT
      421 CCCGACGATT ATCCCGAGCC ATTGAGCACT CAAGAGTGTC TTCGATCAGT TGTCGACCCG
      481 AAGGATACAC TTCAGAATAA GCATCGCTAT GTTGTGGCCA GCCAAGACCA GGAGGTACGA
      541 AGGATGCTGC GAGGCATCAA AGGAGTCCCC CTCATCTATA TCAAGAGGAG TGTTATGATT
      601 CTCGAGCCAA TGGCGGATGA GAGCGTTCAA GTGCGAGCAA AGGAGGAGAG AAGCAAATTT
      661 CGAGCAGAGA TCAAGAACCA ATTGGGCAAG CGAAAGCGAG AAGATGCAGA CGACGACGA-
      721 --GAAGGTCG ACAAGAAGAC TGATAACAGC TCTGAAGAAC AAAAACCGAA GAAGAAGAAA
      781 GGACACGGAC CCAAGGGGCC TAATCCTTTG GCGGTCCAGA AACCCAAGAA GGCAAAGACA
      841 GAAGGACAAC AACCACGAAA GGGAGAATCT ACTGATGCGA AGGACGCCCC ACAAGAAGGC
      901 GCCGGCAAAC GAAAGAGACG GAGGAGAAAC AAGGCTACTG CAG------C AGATGACCGT
      961 GAAATGGACA CTACAGC--- AGCGGAAGTG ACCATGGCAG AGTCATGATA AAGCTAGCAA
     1021 GCAAAGCGGG TGG
//
LOCUS       FGSG_00436       1033 bp
DEFINITION  FGSG_00436     1033 bp
TITLE       FGSG_00436
ORIGIN

        1 ATGAGAGGAA AGAGGTCAAA ACAGTACCGG AAGCTCATGG AGCAATTCTC CCAGACTTTC
       61 GGCTTCCGTG AACCGTATCA AGTCTTGG-G TAAGTTGTCG CAAACTGCTA TTGTCCCGAC
      121 AATTTGGTGG GAAAAGCTAG CACGAACAAA GCTTACAATA TCTAG-TCGA TGCCGAGATG
      181 ATCCAAGATT CCTCCCGATG CAAGATGGAC CTCGAGCCTG CTCTGTCAAG GACTGTCCAT
      241 GGCAAGGTCA AGTCCA-GTA TGTCC--CAT CACCAAGCTG TCTTGCGACC AAT-TGCTAA
      301 CTTGACCAGT GGTGACGCAG TGTGAGATGC GCAAGCTCTA CGCTACGCGA AATGA---AG
      361 -AT-TTTATA AAGC--TCGG CC------AA TCCCTCGAAA GACGAAGATG CGGTCATCAC
      421 CCTAACGAGT ACCCCGAACC GCTGAGCACT CAAGAATGCC TTCGATCAGT AGTCGACCCC
      481 AAGGACACAA ACCAAAACAA GCATCGTTAT GTGGTTGCCA GTCAAGATCA GGAAGTGCGA
      541 AGGATGCTAC GAGGAATCAA AGGTGTTCCT CTAATCTATA TCAAGAGGAG TGTCATGATA
      601 CTCGAGCCAA TGGCCGACGA AAGTGTTCAG GTCCGAGCGA GGGAAGAGAG GAGCAAGTTC
      661 CGAGCAGAAA TCAAGAGCTC CGTCGGAAAG CGAAAGCGAG AAGACGCAGA CGATGATGAT
      721 GAGAAGGCCG ACAAGAAGGA CGCCGGTACT ACAGAAGACC AAAAGAAGAA GAAAAAGAAG
      781 GGGTATGGAT CCAAAGGACC CAACCCTCTG GCAGTCCAAA AGCCGAAGAA GCCAAAGACG
      841 GATGGCCAGC AACCACGAAA GCAGGAATCC TCCGAGGTCA AGGAGAACAC ACAAGAAGGC
      901 GCCGGCAAGC GAAAGAGACG GAGACGGAAC AAGACCTCTG AGA---CAGA GGACCAAGGC
      961 GAAGCGAATA CTACCACTAC CACTGAGGTG ACTATGGCAG ACGCTTAA-- ----------
     1021 ---------- ---
//
LOCUS       augustus_masked-contig00001-abinit-gene-0.1-mRNA-1 (genomic sequence): 965 residues       996 bp
DEFINITION  augustus_masked-contig00001-abinit-gene-0.1-mRNA-1 (genomic sequence): 965 residues     996 bp
TITLE       augustus_masked-contig00001-abinit-gene-0.1-mRNA-1 (genomic sequence): 965 residues
ORIGIN

        1 ATGAGAGGAA AGCGGTCAAA ACAGTATCGG AAGCTCATGG AGCAGTTCTC CCAGACCTTC
       61 GGCTTTCGTG AGCCCTATCA GGTTCTGG-G TAAGTTGTCG CAAACTTGAG CCAG-ATAGA
      121 CGAAGCTTAC AAGATGCAGT CG-------- ---------- ---------A TGCCGAGATG
      181 GTGAGAGATT CTTCCCGGTT CAAGATGGAC CTCGAGCCCG CTCTGTCGAG GACAGTTCAT
      241 GGCAAGGTCA AGCCCA-GTA TGTTTTCCAT GACAAGCTTT TGTCGTGGTC GATCTTCTAA
      301 CTGGAATAG- TGATTACTCA ATGCGAAATT CGCAAACTAT ACGCTGCGCG AAATGAGCCA
      361 GGCGTACATG AAGCCATTGA CCTAGCCAAG ACCCTGGAGC GAAGACGATG CGGTCACCAT
      421 CCCGACGATT ATCCCGAGCC ATTGAGCACT CAAGAGTGCC TTCGATCAGT TGTCGACCCA
      481 AAGGATACAC TTCAGAACAA GCACCGCTAC GTTGTGGCCA GCCAAGACCA GGAGGTGCGA
      541 AGGATGCTGC GAGGCATCAA AGGAGTCCCT CTCATCTATA TCAAGAGGAG TGTTATGATT
      601 CTCGAGCCAA TGGCGGATGA GAGCGTTCAA GTACGAGCAA AGGAGGAGAG AAGCAAATTT
      661 CGAGCAGAGA TCAAGAATCA GTTGGGCAAG CGAAAGCGAG AAGACGTAGA CGACGACGAC
      721 AAGGCCGACA AGAAGACCGA TAACAACTCT GAAGAACAAA AACAGAAGAA GAAGAAAGGA
      781 CACGGACCCA AAGGGCCCAA TCCTTTGGCG GTCCAGAAAT CCAAGAAGGC AAAGATAGAA
      841 GGACAACAAC CACAGAAGCG AGAATCTACT GATGCAAAGG ACGTCCCACA AGAAGGCACC
      901 GGCAAGCGAA AGAGACGGAG GAGGAACAAG GCTACTGCAG CAGATGACGG CGAAACGGAC
      961 ACTCCAGCAG CGGAAGTGGT CATGGCAGAA CCATGA
//
LOCUS       FVEG_01429       2371 bp
DEFINITION  FVEG_01429     2371 bp
TITLE       FVEG_01429
ORIGIN

        1 ATCTTGCGAC AATCACCGTT GCTCATTCAC AGCATCCTTC CTACACACGA CGCCACTATG
       61 TCGACTGTCG CAGACGACCT CCTCAACGAT TTTGGAAGCT CCGGCGATGA GGCCGAAGAA
      121 GAGCTCAACG ACGGCCTCAT CAAGGATGAA GAGGCAACCG CCG---GCAA CCGTGACGCC
      181 ATGGAGTTGG ATGGCGATGC TGAGAGAAAG GTCGACGAAG ATTCGGATGA TGGATTGAAC
      241 GACAGAGAAG ATTCCGAAGC AACAAAAGTA AAGGTCGAGA AGATGCAACT TGGAGGAGTA
      301 AAGGATGTTA GAAGCGTTGC CAGCCTCATG CAAACGCTTG AACCAGTTCT CGAG-GTTAG
      361 TACTACCCCC TTCAGACCGA GCCGCATCAA CGGTCGCATC TTGATGGACG ATTCGTTTAC
      421 ATCAGTTCTT TTGACGGATA GCCCTGACGT ATTGCCTCGA ACGCTACAG- AGAATCGCAC
      481 ATTACCGATC GCAAGCCGCG ACGCAGAGTA CCAATGTCGG AAACATCGAA GATCATCCCG
      541 AGTATCATCT TCTGACGCAG TCCAACAGCC TTTCAACCCA GATCGATGGC GAGGTTGTCC
      601 TCGTTCATAA GTTCATTCGC GACCACTACT CGACGAGGTT TCCCGAGCTC GAGCGACTTG
      661 TTACTACGCC ACTAGAATAT GCCAAGGTCG TTGCTATCAT CGGAAATGGT CCGTTGGATT
      721 CGGAGAGTAT TAAGGCTCTG CAGACTTCGA CTAACAACCC GCTTGGAATA ACACTCAAGT
      781 CCGTCCTTGA TGGGCCGTCA CTCATGATAG TGACGGTCGA GGCCACCACA TCAAAGGGCC
      841 ACGAGATGAC ACCCGAAGAG CTTCAGCGCG TCTACAAGGC ATGCGATATG GTGATTGCCC
      901 TCAACAAGGC CAAGCAGACT CTCGCCGAGT ACGTGCAGTC GCGCATGAAC ATTTTTGCGC
      961 CAAATCTGAC AGCCCTTGTT GGTTCTCTTA CGGCCGCCCA ACTCCTCAAC GCGGCAGGCG
     1021 GACTGACAGG TCTCTCCAAG ACGCCTGCTT GCAACATCGC CTCTTGGGGA TCCAAGAAGA
     1081 AGCACTCGGG GCTTGCTACG AATATAGGTG TTCGGCAGCA GGGCTACCTT TACAACTCGG
     1141 AGATGATCCG AGGCATTCCT ACCGACTTGA AGAAGCAAGC CTTGAGAATC GTGTCGGCCA
     1201 AGCTAGTTCT GGCTGCCCGG GTTGATCGCA CACACTCCAG TCCGGATGGA TCCACAGGGG
     1261 AGGAGCTCAA ATCAGCATGT CTTGAACGCC TTGAGAAGCT GACAGAGCCA CCTCCCAACA
     1321 AAGGACAGCG TGCGCTCCCT GTGCCAGACG ATAAGCCATC CCGCAAGCGA GGTGGACGAC
     1381 GTGCTCGCAA GGCTAAGGAG GCTCTCGCTA TGACTGATCT TCGTAAGCAA CAGAACCGTA
     1441 TGGCATTTGG CAAGGAGGAA AGGGAGGTCG GATATGGCAC TGGCGAGTCA ACTGTTGGTA
     1501 TGGGCATGAT TGGTCAGTCC AACGACGGCC GCATTCGCAG CACCCAGATA GACCAGCGCA
     1561 CACGCGCAAA GCTCAGTGCC AAAAACAAGG GCTGGGGCGG AAACAGCACC GTGGGTGGTG
     1621 CTGCGTCGTC TATCGGTGGC TTTGGCCAAG CGTCTAATAT TGATCTACGA GGGCGCGGCT
     1681 TACGAGCGTC GGGAGTTGGC AGCACCATCG GTTCAGCAAC CGGCATAGCA TCATCTTTGT
     1741 CATTCACGCC CGTCCAAGGT CTGGAGCTCG TTGACCCCAA GATGCAGGCA GAACTCAGCA
     1801 AGAAGCGCAA GGCCGAGGAG GACCGTTGGT TCAAGGGCGG CAGCTTCACA CAGGTCGGAG
     1861 GGTTGTCAGA TGGAAGCGTT TTCAAGGTGC CGGCGCTCCC AGCAGCCAAA CGTGTCGATA
     1921 CAGGCGCAAC CAAAACGAAT ACCTCGGCAT CAAAATAATT ACGGCCTCAG TATCATTCCT
     1981 ACACCAC--G GCAACTTAGT GCTTCAGGGG TCACTGCGTG GCTTGGTTGT CATGGGAAAG
     2041 TTCAGGGTTG TCATGGGAAA GCAAACATTT GCATCATGAT GATCAT---- ----------
     2101 ------GTAT TACTGTACAA CGGCTTGCGG TTCGGGGAAC CGGTCCTGTA ACAACCCCGC
     2161 GCGCAGGATT ACTACGGCGC TACCAACTAC GACGATCAGC GAGGAATACG TTGGCAGAGT
     2221 GTAAGGTAAG AAACAGGCGG GCATTTCATT CGGGCAGGCG TTTGGCGAGA ACGGCGTTTC
     2281 AGGGAGAGGA TCTATGAATC CCAGGAGCAG AGCAGAATGG GAAAGTAATT AGCACTCTAG
     2341 CTCTGGTAGT TTCGAATGGG TCTGACTGGT A
//
LOCUS       FOXG_00086       2371 bp
DEFINITION  FOXG_00086     2371 bp
TITLE       FOXG_00086
ORIGIN

        1 --TTCGCGAC AATCACCTTT ACTCATTCAT ACCATCCTTC CTATACACGA CGCCACTATG
       61 TCGACTGTCG CAGACGACCT CCTCAACGAT TTTGGAAGCT CAGGCGATGA GGCCGAAGAA
      121 GAGCTGAATG ATGGCCTCAT CAAGGACGAA GAGGCAACCG ------GCAA CCGTGACGCC
      181 ATGGAGCTGG ATGGCGACGC TGAGACGAGG GACGACGAAG ATTCGGATGA TGGATTGAAC
      241 GACAGGGAAG ACTCCGAAGC AACAAAAGTA AAGGTCGAGA AGATGCAGCT TGGAGGAGTA
      301 AAGGATGTGA GAAGCGTTGC CAGCCTTATG CAAACGCTTG AACCAATTCT CGAG-GTTAG
      361 TACTGCCCCC TTCAAACCGA GCCGCATCAA CGGTCGCATC TTGATGGACG ATTCGTTTAC
      421 ATCAGTTCTT TTGACGGATA GCCCTGACGT ATTGCCTCGG ACGCTACAG- AGAATCGCAC
      481 ATTACCGATC GCAAGCCGCG ACGCAGACTA CCAACGTCGG AAACATCGAA GATCATCCCG
      541 AGTATCATCT TCTGACGCAG TCCAACAGTC TTTCAACCCA GATCGATGGC GAGGTTGTAC
      601 TCGTTCATAA GTTCATTCGC GACCACTACT CGACAAGGTT TCCTGAGCTC GAGCGACTTG
      661 TCACGACGCC GCTCGAATAT GCCAAGGTCG TTGCCATCAT CGGAAATGGC CCGTTGGATT
      721 CGGAGAGTAT CAAGGCCCTG CAGACTTCGA CTGACAACCC GCTTGGAATA ACCCTCAAGT
      781 CCGTCCTTGA TGGACCGTCA CTCATGATAG TGACGGTGGA GGCCACCACG TCAAAGGGCC
      841 ACGAGATGAC ACCCGAAGAG CTTCAGCGCG TCTACAAGGC ATGTGATATG GTTATTGCCC
      901 TCAACAAGGC CAAGCAGACT CTTGTCGAGT ACGTGCAGTC GCGCATGAAC ATTTTTGCGC
      961 CAAACCTGAC AGCCCTTGTT GGTTCTCTTA CGGCCGCCCA ACTCCTCAAC GCGGCAGGCG
     1021 GACTGACAGG TCTCTCCAAG ACGCCTGCTT GCAACATCGC CTCTTGGGGA TCCAAGAAGA
     1081 AGCACTCGGG GCTTGCTACG AACATAGGTG TTCGGCAGCA GGGCTACCTT TACAACTCGG
     1141 AGATGATCCG AGGCATTCCC AGCGACTTGA AGAAGCAAGC CTTGAGAATC GTGTCAGCCA
     1201 AGCTAGTTCT GGCTGCCCGG GTTGATCGCA CACACTCCAG TCCTGACGGA TCCACAGGAG
     1261 AGGAGCTCAA ATCAGCTTGT CTTGAACGCC TTGAGAAACT GACAGAGCCA CCTCCCAACA
     1321 AAGGACAGCG TGCGCTCCCT GTGCCAGACG ACAAGCCATC CCGCAAGCGA GGTGGACGAC
     1381 GCGCTCGCAA GGCTAAGGAG GCTCTCGCTA TGACTGATCT TCGCAAGCAA CAAAACCGCA
     1441 TGGCATTTGG CAAGGAGGAG AGGGAGGTTG GATATGGCAC TGGCGAGTCA ACTGTTGGTA
     1501 TGGGAATGAT TGGTCAGTCC AACGACGGCC GCATTCGCAG TACCCAGATC GACCAGCGCA
     1561 CACGCGCAAA GCTCAGTGCC AAAAACAAGG GCTGGGGCGG AAACAGCACC GTGGGTGGTG
     1621 CTGCGTCGTC TATCGGTGGC TTTGGCCAAG CATCTAACAT TGATCTACGA GGACGCGGCT
     1681 TACGAGCCTC GGGAGTTGGC AGCACCATCG GTTCAGCAAC CGGCACGGCA TCGTCTTTGT
     1741 CATTCACACC CGTCCAAGGT CTGGAGCTTG TTGACCCCAA GATGCAGGCA GAGCTCAGCA
     1801 AGAAGCGCAA GGCCGAGGAG GACCGCTGGT TCAAGGGTGG CAGCTTCACA CAGGTCGGGG
     1861 GGTCGTCAAG TGGAAGCGTT TTCAAGGTGC CAGAGCTCCC AGCAGCCAAA CGTGTCGATA
     1921 CAGGGTCAAC CAAAACGAGT GCCTCAGCAT CAAAATAATT ATGGCCTCAG TATCATTCCT
     1981 ACACCACATG TTAACTTAGT GCTTTAGGGG TCACTACGTG GCTTGATTGT CATGGGAAAG
     2041 TTCAGCGCTG TCATGGGAAA GCGGACATTT GCATCATCAT GATCATCGCC GATGGTGATC
     2101 ATGATGATCA TGTATTACAA CAGCTTGCGG TTCGGGGAAC CGGTCCTGCA GCGACCCCGC
     2161 GCGCAGCATT --------GC TACCAACTAC GACGATCAGC GAGGAATAGT T--GAAGAGT
     2221 GCACGGTAAG AAACAGACGG ATATTTCATT CGGGCAGGTG TTTGGCGAAA ACGGCGTTTC
     2281 AGGGAGAGGA TCTACGAGTC CCAGGAGCGG AGTAGCATGG GAAAGTAATT AGCTCTCTAT
     2341 CTCTGGTAGT TTCGAATGGC TCTGGCTGGT -
//
LOCUS       FGSG_01299       2371 bp
DEFINITION  FGSG_01299     2371 bp
TITLE       FGSG_01299
ORIGIN

        1 ---------- ---------- ---------- ---------- ---------- -------ATG
       61 TCGACCGACG CAGATGATCT GCTTAACGAT TTTGGAGGCT CGGGAGATGA AGCTGAAGAG
      121 GAGAACAACG ATGGCCTCAT CAAGGACCAA GAAGCGACTG GCGACCGCGA TCGTGATGCC
      181 ATGGAACTAG ACGGAGATGC CGAAGCAAAG AATGACGATG ATTCCGATGC CGATTTGAAC
      241 GACAGAGACG ATTCCGAGGC GGCAAAGATC AAGGTCGAGA AGATGCAGCT CGGGGGAGTC
      301 AAAGACGTTC GAAGCGTGGC CAGTCTGATG CAGACGCTGG AACCAGTTCT TGAA-GTTAG
      361 TACCAATATC C-----CCTT GTCTTTTAGA CGGTCGCATC TCGATGAACG ATTCGTTTAC
      421 ATCAGTTATT TTGG-AAACA GTCCTGACGT ATTGCCTCGA ACGTTACAG- AAAATCGCAC
      481 ATTTTCGATC GCAAGCCGCG ACGCAAAACA CAAACATCGG AAATATCGAA GACCACCCCG
      541 AATATCATCT CCTAACACAA TCCAACAGCT TGTCGACCCA GATCGATGGA GAGGTCGCTC
      601 TCGTCCATAA ATTCATCCGT GATCACTACT CGACACGGTT CCCCGAACTC GAACGACTAG
      661 TCACGACACC ACTCGAATAT GCCAAGGTCG TCGCCATCAT AGGAAATGGG CCTTTGGATT
      721 CGGAGAGCAT CAAAGCTTTG CAGACTTCAA CCGACAACCC TCTGGGAATA ACTCTCAAGT
      781 CTGTCCTGGA TGGGCCCTCA CTCATGATTG TGACGGTCGA GGCCACGACG TCCAAAGGTC
      841 ATGAAATGAC CCCAGAGGAG CTTCAGCGCG TCTACAAAGC GTGTGAGATG ACCATATCTC
      901 TCAACAACGC CAAGCAGACG TTGACAGAAT ACGTCCAGTC GCGCATGAAC ATCTTTGCGC
      961 CTAATTTGAC CGCTCTTGTC GGTTCCCTTA CAGCTGCCCA GCTCCTCAAC CACGCAGGCG
     1021 GGCTCACAGG TCTCTCAAAG ACGCCTGCTT GTAACATTGC CAGTTGGGGC TCCAAGAAGA
     1081 AGCACTCCGG AATGGCTACA AATATCGGCG TTCGACAACA AGGTTACCTT TACAATTCGG
     1141 AAATTATCCG GGCCATTCCA AGTGACCTGA GAAAGCAGGC CCTGAGAGTT GTGTCAGCTA
     1201 AGCTAGTCTT GGCTGCCCGG GTCGATCGTA TACATTCAAG CCCGGACGGG TCTACAGGAG
     1261 AGGAGCTTAA ATCAGCATGT CTCGAGCGCC TCGAGAAGTT GACAGAGCCA CCGCCCAACA
     1321 AGGGTCAGCG TGCGCTTCCA GTCCCAGACG ACAAGCCGGC CCGCAAGCGA GGTGGACGAC
     1381 GTGCCCGCAA GGCAAAGGAG GCGCTCGCCA TGACGGACCT TCGCAAACAA CAGAACCGCT
     1441 TGGCTTTTGG CAAGGAGGAG AAGGAAGTCG GTTATGGTCT TGGCGAGGGG ACCGTTGGTA
     1501 TGGGCATGAT CGGACAGTCC AACGACGGTC GTATCCGCGG TACTCAGATC GACCAGCGTA
     1561 CCCGAGCAAA GGTCAGTGCC AAAAACAAGG GCTGGAGCGG AAACAGCACT GTTGGTGGTG
     1621 CTGCCTCGTC TATAGGTGGT TTTGGCCAAG CATCCAACAT TGATCTACGG GGTCGCGGGC
     1681 TGCGGGCGAC TGGAGTCGGC AGCACGGTTG GGTCAGGAGC TGGTATATCG TCATCTCTGG
     1741 CATTTACCCC TGTGCAGGGT CTGGAACTCG TTGATCCCAA GACGCAGGCT GCGCTTAGCA
     1801 AGAAGCGCAA AGCTGAGGAG GACAGGTGGT TCAAAGGCGG CGCCTTCACT CAGGTTGGAG
     1861 GGTCGTCGAG CGGTAATGGT TTCAAGGTAC CAGAGCTTCC GACAGCCAAG CGAGTCGATA
     1921 CAGGCTCGAC CAAAACAGGT CCCTCAGCAT CGAAATGA-- ---------- ----------
     1981 ---------- ---------- ---------- ---------- ---------- ----------
     2041 ---------- ---------- ---------- ---------- ---------- ----------
     2101 ---------- ---------- ---------- ---------- ---------- ----------
     2161 ---------- ---------- ---------- ---------- ---------- ----------
     2221 ---------- ---------- ---------- ---------- ---------- ----------
     2281 ---------- ---------- ---------- ---------- ---------- ----------
     2341 ---------- ---------- ---------- -
//
LOCUS       genemark_masked-contig00002-abinit-gene-0.45-mRNA-1 (genomic sequence): 1893 residues       2369 bp
DEFINITION  genemark_masked-contig00002-abinit-gene-0.45-mRNA-1 (genomic sequence): 1893 residues     2369 bp
TITLE       genemark_masked-contig00002-abinit-gene-0.45-mRNA-1 (genomic sequence): 1893 residues
ORIGIN

        1 ---------- ---------- ---------- ---------- ---------- -------ATG
       61 TCGACTGTCG CAGACGACCT CCTCAACGAT TTTGGAAGCT CAGGCGACGA GGCCGAAGAA
      121 GAACTCAACG ATGGCCTCAT CAAGGATGAA GAAGCAACCG ------GCAA CCGTGACGCC
      181 ATGGAGTTGG ATGGCGATGC TGAGACGAAG GACGACGAAG ATTCAGATGG TGGCTTGAAC
      241 GACAGAGAAG ACTCTGAAGC AACAAAAGTA AAGGTCGAGA AGATGCAGCT TGGAGGAGTA
      301 AAGGATGTTG GAAGCGTTGC CAGCCTCGTG CAAACGCTTG AGCCAATTCT CGAGGTTAGT
      361 ACTGCCCCCT TCAAACCGAG CCGCATCAAC GGTCGCATCT TGATGGACGA TTCGTTTACA
      421 TCAGTTGTTT TGACGGACAG CCCTGACGTA TTGCCTTGGA CGCTACAGAG AATCGCACAT
      481 TACCGATCGC AAGCCGCGAC GCAGAATACC AACGTCGGAA ACATCGAAGA TCATCCCGAG
      541 TATCATCTTC TGACGCAGTC CAACAGCCTT TCAACCCAGA TCGATGGCGA GGTTGTCCTC
      601 GTTCATAAGT TCATTCGCGA CCACTACTCG ACGAGGTTTC CCGAGCTCGA GCGACTTGTC
      661 ACGACGCCAC TCGAATATGC CAAAGTCGTT GCCATCATCG GAAATGGTCC ATTGGATTCG
      721 GAGAGTATCA AGGCCCTGCA GACTTCGACT GACAACCCGC TTGGAATAAC CCTCAAGTCT
      781 GTCCTTGATG GGCCGTCACT CATGATAGTG ACGGTGGAGG CCACCACATC AAAGGGCCAC
      841 GAGATGACAC CCGAAGAGCT TCAGCGCGTC TACAAGGCAT GCGATATGGT TATTGCCCTC
      901 AACAAGGCCA AGCAGACTCT CGCCGAGTAC GTGCAGTCGC GCATGAACAT CTTTGCGCCA
      961 AACCTGACAG CCCTTGTTGG TTCTCTTACG GCGGCCCAAC TCCTCAACGC GGCAGGCGGA
     1021 CTGACGGGTC TCTCGAAGAC GCCTGCTTGC AACATCGCCT CTTGGGGATC CAAGAAGAAG
     1081 CACTCGGGGC TTGCTACGAA TATAGGCGTT CGGCAGCAGG GCTACCTTTA CAACTCGGAG
     1141 ATGATACGGG GTATTCCCAC CGACCTGAAG AAGCAGGCCT TGAGAATCGT GTCGGCCAAG
     1201 CTGGTTCTGG CGGCCCGGGT TGATCGCACG CACTCCAGTC CTGATGGATC CACAGGAGAG
     1261 GAGCTCAAAT CAGCTTGTCT TGAACGCCTT GAGAAACTGA CTGAGCCACC TCCCAACAAA
     1321 GGACAGCGTG CGCTCCCTGT GCCAGACGAC AAGCCATCCC GCAAGCGAGG TGGACGACGC
     1381 GCTCGCAAGG CTAAGGAGGC TCTGGCCATG ACTGACCTTC GCAAGCAACA AAACCGCATG
     1441 GCATTTGGCA AGGAGGAGAG GGAGGTTGGA TATGGCACTG GCGAGTCAAC TGTTGGTATG
     1501 GGAATGATTG GTCAGTCCAA CGACGGCCGC ATTCGCAGTA CGCAGATCGA CCAGCGCACG
     1561 CGCGCGAAGC TCAGTGCCAA AAACAAGGGC TGGGGCGGAA ACAGCACCGT GGGTGGTGCT
     1621 GCGTCGTCTA TCGGTGGCTT TGGCCAAGCA TCTAACATTG ATCTACGAGG GCGCGGCTTA
     1681 CGAGCCTCGG GAGTTGGCAG TACCATCGGT TCAGCAACCG GCACAGCATC GTCTTTGTCA
     1741 TTCACTCCCG TCCAGGGCCT GGAGCTTGTT GACCCCAAGA TGCAGGCAGA GCTCAGCAAG
     1801 AAGCGCAAGG CCGAGGAGGA CCGCTGGTTC AAGGGCGGCA GCTTCACACA GGTCGGGGGG
     1861 TCGGAGGGTG GAAGCGTTTT TAAGGTGCCG GCGCTCCCAG CAGCCAAACG TGTCGATACA
     1921 GGGTCAACCA AAACGAGTGC CTCAGCATCA AAATAA---- ---------- ----------
     1981 ---------- ---------- ---------- ---------- ---------- ----------
     2041 ---------- ---------- ---------- ---------- ---------- ----------
     2101 ---------- ---------- ---------- ---------- ---------- ----------
     2161 ---------- ---------- ---------- ---------- ---------- ----------
     2221 ---------- ---------- ---------- ---------- ---------- ----------
     2281 ---------- ---------- ---------- ---------- ---------- ----------
     2341 ---------- ---------- ---------
//
LOCUS       FVEG_05343       2130 bp
DEFINITION  FVEG_05343     2130 bp
TITLE       FVEG_05343
ORIGIN

        1 ATGGCGACCA CGGTGGACAA G-GTATGTAG CTCTCCCACT AGAAAGACTA TGCCTGCCAC
       61 GATTTGGCTA ACCCCGGTTC CCCTACCAG- ATCAAAGATA TTGAGGCCGA A-GTACGTGA
      121 TATTCCAATC GAACCCTTCC GTAAACGATG CTATCGGAGA AGATGATTGC CGAAGACCCA
      181 AGATGGGGG- ACTCTTTATC GTATAGATAG CCGGGATCAG CTCTGACATG TGTAACCAG-
      241 A-TGGCCAAA ACCCAGAAGA ACAAGGCGAC TTCTTACCAT TTGGGTCAGC TTAAGGCCAA
      301 GCTGGCCAAG CTCAAGCGCG AACTGTTGAC TCCCAGTGGC GGAGGTGGTG GCGGAGGTGC
      361 TGGTTTCGA- TGTGGCCAGA ACAGGCGTAG CCAGTATTGG CTTCATCGGC TTCCCTTCAG
      421 TGGGCAAGAG TACGCTCATG AGCAGACTCA CAGGCCAACA CTCGGAGGCT GCCGCCTACG
      481 AATTCACCAC CTTGACCTCT GTGCCTGGTC AAGTTGTCTA TAATG-GTTA GTCATTTGTG
      541 ATATCCCTCC CCCCTCGCCT TCTCCATCCC CACCTCCACT TCGATCAACG GATGCGGTGC
      601 GGCGCGGCTA TTTTCTTGTT CTCGGCTTGA TGCCCAATCT CCAATTCCAC CACCAC---C
      661 ACCACCATCA TCATCAGAAG GCGGCTCCTT TGTGCGTCAA ACATCG---- ---TGGCTGA
      721 CATGTATTTC TCCAG---GT GCCCCCTTGC AGATTATTGA CCTTCCTGGT ATCATTGAGG
      781 GTGCCAAGGA TGGTCGAGGT CGAGGTCGAC AAGTCATCGC CGTCGCTAAG ACATGCCATT
      841 TGATCTTCAT TGTGCTGGAT GTCAACAAGC CTCTGACGGA TAAGCGGGTG ATTGAGGCGG
      901 AACTCGAGGG TTTCGGAATC CGCATCAATA AGGAACCCCC -CAACATCAC CTTCAGGAAG
      961 AAGGACAAGG GTGGCCTCAA TATCACCAGC ACTGTACCCC TGACACATAT CGACCACGGC
     1021 GAGATTAAGG CTGTCATGAG CGAATATCGC ATCAATTCTG CGGACATTAC AATCCGGTGT
     1081 GACGCTACCG T-TGATGACC TGATCGACGT TCTTGAAGCA AAGAGCAGAA G-GTAAGGCT
     1141 GAAGTGTAGA AGTGTGGCAA ATACAGCTGC TTTCAAAGTC GA--GATAAC TTCAGTTTGC
     1201 TAACTATC-- --CAACTCCT CAG-TTATAT CCCAGTTGTC TAC-TGCCTG -AACAAGATT
     1261 GATTCCATCA GCATTGAGGA GCTTGACCTT CTCTATCGAA TTCCCAATGC TGTCCCCATC
     1321 AGTTCCGAGC ATGGATGGAA CATTGATGAG CTGATGGAGG CCATGTGGGA CAAGCTAAAC
     1381 CTTGTCCGCG TGTACACAAA GCCCAAGGGC AAGCAGCCTG ATTACTCTCA GCCTGTCGTG
     1441 CTCCGATCTA CGCGCTGCAC TGTTGAAGAT -TTC-GTGAG TCAGATCAGT TTCATGTGGC
     1501 GGGCGCCCTT TTGGCTGT-C CCCTGCGGAG C-CTCATGCC CAAAATCCAC ATTAGGAATC
     1561 CTGGATTGCT AATTGAGCTA CCACATAG-T GTAACGCCAT TCACCGAAGC ATTACGGAGG
     1621 TGTTCAAGAC GGCCATCGTT TATGGCAAGT CAGT-CAAGC ATCAGCCTCA ACGCGTGGGC
     1681 CTGGCTCACG AACTGTGTGA TGAGGATGTT G-GTAGGTTA CCCCCGGAGT CTCCG-ACAA
     1741 CAACCCTCGA CCCCAGCAGC AGCCTAAAGA CAGATTGAGA ATGGGGGAGA CAAGTACTTA
     1801 GTTAGGCCGC AGTGAGCTTG ATCTACCCGA TGCAGTCGGG ATCTTGCTTC ATTGATGAGC
     1861 CAGGGCGCCC ATGATCCCAG TCTCAGTCTG ATCCGTTGCA CCAAGGCGGC TAGGGTTGCA
     1921 TTGTATTAAG CTCAGAGCAA CGCTAACCAT TGTAACAG-T AACTATTGTC AAGCGATGAA
     1981 GAGAAACCTT GGAGAGATTG AAGGGGATGA TCCCGCGGCA ACGCCAGAGG GTTGGGGAGC
     2041 GAGCGAGACA TTGCCAGATA GCTTGGACCG CCGCTTCGCA TCAGACTGTT ACTGCAGCCA
     2101 TGCCAGCCAG CCACCAGTTT GCGACTCTGA 
//
LOCUS       FGSG_07241       2130 bp
DEFINITION  FGSG_07241     2130 bp
TITLE       FGSG_07241
ORIGIN

        1 ATGGCGACCA CGGTGGACAA G-GTTCGTAG TCGCTCCCAC CTTCAGACCG CACTTGGAAC
       61 AAGTTTGCTA ACCCCAGTCC CCC-ACCAG- ATCAAAGATA TTGAGGCCGA A-GTACGTGA
      121 TAACTCAAAC GAACCCTTC- -TACCCGACA CTTTAGGAGA TGACGAGAGC CGACGAGTCA
      181 TAATGGGGGC ACCTTTTGTT TTATCGACCA CGGGGACCGG CTCTAACGTG TGTAACTAG-
      241 A-TGGCCAAA ACCCAGAAGA ACAAGGCGAC GTCCTTCCAT CTGGGTCAGC TCAAGGCCAA
      301 GTTGGCCAAG CTTAAGCGCG AGCTGTTGAC TCCCAGCGGC GGAGGTGGTG GTGGCGGTAC
      361 TGGTTTCGA- TGTGGCCAGG ACAGGTGTTG CCAGTATTGG CTTCATCGGG TTCCCTTCAG
      421 TGGGCAAGAG TACGCTCATG AGCAGACTGA CGGGCCAGCA TTCGGAGGCT GCTGCATATG
      481 AATTTACCAC CCTGACCTCT GTGCCTGGTC AGGTGGTCTA CAACG-GTTA GTCTTTTGTG
      541 ATATCCCCCT CCCC------ ---------- ---CTCCACT TTACCGGTCA GAAGCGGC--
      601 ----CGCTTG CTCGATACAA GGCGGCTTGA T-CTTGATGC CCGATTCCAC T--------T
      661 GCCA------ ---------- ACGGTTCCTC CGCGCGTCAA ACATTGCCG- ---TGGCTGA
      721 CTCGCATT-C TCTAG---GC GCCCCTTTGC AGATCATTGA CCTTCCCGGT ATCATTGAAG
      781 GTGCCAAGGA TGGTCGTGGC CGAGGTCGAC AAGTTATTGC TGTGGCCAAG ACTTGCCATC
      841 TGATTTTCAT TGTGTTGGAC GTGAACAAGC CTTTGACGGA TAAGCGGGTG ATTGAGGCGG
      901 AACTCGAGGG CTTCGGAATT CGTATCAACA AGGAGCCACC -CAACATCAC CTTCAGGAAG
      961 AAGGACAAGG GTGGCCTCAA TGTCACCAGC ACCGTGCCCT TGACCCATAT CGACCATGGT
     1021 GAGATCAAGG CTGTTATGAG CGAATACCGC ATCAACTCGG CGGATATTAC AATCCGCTGC
     1081 GACGCTACAG T-CGACGACC TGATCGACGT CCTTGAGGCC AAGAGCCGGA G-GTAGGAAT
     1141 G--CCAAAAC TAACTGACAC ACAGACCTAC TTCTGTGGTC AAATGTGAAA CCCGGTTTGC
     1201 TAACGTTT-- --TGACCGGA TAG-TTACAT CCCCGTTGTT TAC-TGCCTG -AACAAGATT
     1261 GATTCGATCA GTATTGAGGA GCTCGATCTT CTGTACCGAA TCCCCAATGC TGTTCCCATC
     1321 AGCTCTGAGC ACGGATGGAA CATTGATGAG CTGATGGAGG CCATGTGGGA CAAGCTCAGC
     1381 CTGGTTCGAG TGTACACAAA GCCCAAGGGC AAGCAGCCAG ATTACTCTCA GCCCGTCGTG
     1441 CTCCGAGCTA CGCGCTGCAC CGTTGAAGAT -TTT-GTAGG CCTGCCCATT TCCTT-----
     1501 ---CATATTT TCG------C CCCTTTGTAC C-TTC----- --AAATTC-- ATGAAGAA--
     1561 CTGGATTGCT AATTGTTTTG ATATGCAG-T GTAACGCTAT TCATCGAAGT ATTACGGAGG
     1621 TTTTCAAGAC AGCCATCGTT TACGGCAAGT CTGT-CAAGC ATCAGCCTCA GCGTGTTGGC
     1681 TTGTCCCATG AATTATGTGA TGAGGATGTT G-GTAGGTTG AGCC-GGAAC ACCCG-AAAC
     1741 CAACTTTGGA CCCCAGTAGC AGCCTAAACA CAGATTGCGA GGGAGGGGGG AGCAGCCAAG
     1801 GT----CTTC ATTGAACGCG ATCTACCCGA T----TCAGG ATCTTGCTTC ACATGCTGGC
     1861 CATGGCGTCC CTCCTCACAA CCCCATTCTG GTCTGTTGGG GCTAGATTAC TGGGGTCAGG
     1921 TTGTACTAGG CTTACGGTAA CGCTAACTAT TGTAACAG-T AACCATTGTC AAGCGATGAA
     1981 AGGATAACTT GCGGAGATTG AAGGGGACGA TCCCACGGCA ACGCGAGAAG CTTGGTGAAC
     2041 TAGATTGCTT GGACTGCCGC TTTCGCATCA GGGTGTTACC ACCAGACAT- -----GGCAC
     2101 AGTCGATCAC CCTCAAGTAT GCGACTTTGG 
//
LOCUS       FOXG_07885       2128 bp
DEFINITION  FOXG_07885     2128 bp
TITLE       FOXG_07885
ORIGIN

        1 ACCGCCAATA TGGTGAACA- -TTACGGAGA AGATCAAGGA -GTAAGTTCA -GTCTTGAAT
       61 ACAGTGGCGG -----GGCAT CACTGACATA ATAACAG-GA TTGAGGAGGA GATGAAGAAG
      121 ACACAAA-GT GAGTAAATCT ATGATCT-TA GAAAACCTGA TGTTATGTCC CTTTGTTGCA
      181 AAATTGCAGC AGTTTGCCCA AAGACGAGAC CTAAAACAGT CGGCCTTGGG TGAAATTAAA
      241 GTTGCAACGA GTTGGAGGAA TA---TCAAA TCGTTCCA-- -AGGACTTCA CAAGGCTTCG
      301 TGAATATTGA CTAATATCTT TTCAG-AGAA -CAAGGCGAC TG-GTATGTT GTCGTAGAAA
      361 TAATTTCTGA ATGTTACAAT ATTAACGACA CCCAG-AATA ----TCATTT GGGTCTATTA
      421 AAAGG-GTCG GTTTGG---C ATGCCATGGC T-ACAGGACT ATGTCCTTGA AGAGATTTAT
      481 ACTAATTATC CTAG-AAAAC TCGCTCGACT AAGGGCACAG CTTCTAGAGC CCGGTC-CTG
      541 GAGCTGGCGG TGGTGGT--- --------GG CTCAGGTTTC GATGTCAGCA AAAGTGGTGA
      601 TGCGCGAATT GCTCTTGTTG GTTTCCCATC AGTAGGAAAA TCGACATTCT TATCGAAAG-
      661 -TCACCAAGA -CGCGGTCCG AAGTTGCTTC TTATGCTTTC ACAACCTTGA CAGCCATTCC
      721 CGGTGTGCTT GAGTATGGTG GTGCTGAGAT TCAGCTGCTC GATCTTCCCG GTATTATCGA
      781 GGGTGCTTCT GAAGGCAAGG GTCGAGGAAG ACAAGTTATT TCAGCCGCCA AGACCAGTGA
      841 CCTTATTCTA ATGGTTCTTG ACGCTACCAA GAAAGCCGAA CAAAGAGTAT TGCTCGAGGC
      901 TGAATTGGAA GCTGTCGGTA TCCGCCTGAA CCGAGAACCA CC-GTAAGTT CAACT-----
      961 ----GAGACA AGTTTGA--- -ATCGCTATT AATG-TGAGA CTTTAG-CA- ACATTTACCT
     1021 C---AAGGTC AAGAC----- --AGCGGGTG GCATGAAAAT C------ACA TTCCAGTCTC
     1081 CTCCCAAGAA CCTGGACGAG AAGATGCTTT ACAACATCCT GCGCGACTAC AAGATTCTTA
     1141 ATTG-----T GAGGTTCTTG TCCGTGATGA GAACGCTACA GTCGA----C GACTTCATTG
     1201 ATGTTATCAT GA---AGGAC CATCGAAAGT ACATCAAGTG TCTGTACGTC TACAACAAGA
     1261 TTGACAGTGT CTCGCTTGAC TTCTTGGACA AGCTAGCACG CGAGGATCAT ACAGTTGTCA
     1321 TGAGCTGTGA GCTGGACCTG GGTATCCAGG ATGTTGTGGA CAGATGTTGG AAAGAGCTCA
     1381 AGCTGATCCG TATTTACACC AAACGCAAGG GTGCTGAACC AGACTTTGGT GAGGCGTTGA
     1441 TTGTGCGCAG TA---ACAGT ACAATCGAGG ATGTCTGTGA CCGCATTCAC AGGACTCTGA
     1501 AGGACACGTT CAAGTATGCG CTGGTATGGG GTGCTAGCGC AAGACATGTT CCTCAAAGAG
     1561 -TTGGTCTGG CACACCCTGT GGCGGATGAA GATGTAGTGT ATATCGTCAG TGCTTGGAAG
     1621 GCTTAGATAT ATGTGCAAGC CTCGTGAAGC CAAAACAAAA AATCATTACT ACAC-TCGGT
     1681 TTCATTCGT- --TCAAGTTT AGAACTCAAA GACATGCTTC ATTGTTAAAA TCCGTACATA
     1741 AACCGGCCAC CAGAAAAGAA AGGCAAGC-C AAACCCTGTC ATCGCGTC-- ----------
     1801 ---------- ---------- ---------- ---------- ---------- ----------
     1861 ---------- ---------- ---------- ---------- ---------- ----------
     1921 ---------- ---------- ---------- ---------- ---------- ----------
     1981 ---------- ---------- ---------- ---------- ---------- ----------
     2041 ---------- ---------- ---------- ---------- ---------- ----------
     2101 ---------- ---------- --------
//
LOCUS       augustus-contig00073-abinit-gene-0.48-mRNA-1 (genomic sequence): 1744 residues       2128 bp
DEFINITION  augustus-contig00073-abinit-gene-0.48-mRNA-1 (genomic sequence): 1744 residues     2128 bp
TITLE       augustus-contig00073-abinit-gene-0.48-mRNA-1 (genomic sequence): 1744 residues
ORIGIN

        1 ATGGCGACTA CAGTGGACAA G-GTATGTAG CTTTCCCTCC AAAAAGACCA TGTCTGCCAC
       61 GGTTTGGCTA ACCCCGGTTC CCCTACCAG- ATCAAAGATA TTGAGGCCGA A-GTACGTGA
      121 TATTCCAATC GAACCTCTCC CTAAATGATG CTATCGGAGA AGACTATTGT CGGAACCCCA
      181 CGATGGGGG- ACTCTTTATC GTATAGATAG CCGGGATCAG CTCTGACATG TGTAACCAG-
      241 A-TGGCCAAA ACCCAGAAGA ACAAGGCGAC TTCGTACCAT TTGGGTCAGC TTAAGGCCAA
      301 GCTGGCCAAG CTGAAGCGCG AACTGTTGAC TCCCAGTGGC GGAGGTGGTG GTGGAGGCGC
      361 TGGTTTCGA- TGTGGCCAGA ACAGGCGTAG CCAGTATTGG CTTCATCGGC TTCCCTTCGG
      421 TGGGCAAGAG TACGCTCATG AGCAGACTCA CAGGCCAACA CTCGGAGGCT GCCGCTTACG
      481 AATTCACCAC ATTGACCTCT GTGCCTGGTC AAGTTGTCTA TAACG-GTTA GTCGTCTGTG
      541 ATATCCCTCA CCCCTCGCCT TCTCTATCTC CGCCTCCACT TCGATCAACG GATGCGGTGC
      601 GGCGCGGCTA TTTTCTTGTC CTCGGCTTGA TGCCCAATCT CCAG-TTCCT CCATCACAAC
      661 CACCACCACC ATCATCAGAA GGCGGCTCCT TTGTGCGTCA AACATTG--- ----TGGCTG
      721 ACATGGATTT CTCCAG--GT GCCCCCTTGC AGATTATTGA CCTTCCCGGT ATCATTGAGG
      781 GTGCCAAGGA TGGTCGAGGT CGAGGTCGAC AAGTCATCGC CGTCGCTAAG ACATGCCATC
      841 TGATCTTCAT TGTGCTGGAT GTCAATAAGC CTCTGACGGA TAAGCGGGTG ATTGAGGCGG
      901 AACTCGAGGG TTTCGGGATC CGCATCAATA AGGAACCCCC -CAACATCAC CTTCAGGAAG
      961 AAGGACAAGG GTGGCCTCAA TGTCACCAGC ACCGTACCCC TGACGCATAT CGACCACGGC
     1021 GAGATTAAGG CTGTCATGAG CGAATATCGC ATCAATTCTG CGGACATTAC AATCCGGTGT
     1081 GACGCTACCG T-CGATGACC TGATCGACGT TCTTGAGGCA AAGAGCAGAA G-GTAAGGCT
     1141 GAAGCATAGA AGTGTGGCAA ACACAGCTGC TTTCAAAGTC GA--GATAAG TTTAGTTTGC
     1201 TAACGATCGG TGCAACTCGT CAG-TTATAT TCCAGTTGTC TAC-TGTCTG -AACAAGATT
     1261 GATTCCATCA GCATTGAGGA GCTTGACCTC CTCTATCGAA TTCCTAATGC TGTCCCCATC
     1321 AGTTCCGAGC ATGGATGGAA CATTGATGAG CTGATGGAGG CCATGTGGGA CAAGCTAAAC
     1381 CTTGTCCGCG TGTACACAAA GCCCAAGGGG AAGCAGCCTG ATTACTCTCA GCCTGTCGTG
     1441 CTCCGATCTA CGCGCTGTAC TGTTGAAGAT -TTT-GTAAG TCAGATCAGT TTCATGTGGC
     1501 GGGCGCCCTT TTGGCCAT-C CCCTGCGGAG C-CTCATGTC CAAAATCCAA ATTAGGAATC
     1561 TTGGATTGCT AATCGAGCTA CCAAATAG-T GTAACGCCAT TCACCGAAGC ATCACGGAAG
     1621 TGTTCAAGAC GGCCATCGTT TATGGCAAGT CAGT-CAAGC ATCAGCCTCA ACGCGTTGGC
     1681 CTGGCTCACG AACTGTGTGA TGAGGATGTT GGTAGGTCAC CCCCGGAGTC TCCG-ACAGC
     1741 GACCCTCGGC CCTGGCAGCA GCCTAAACAC AGATTGA--- ---------- ----------
     1801 ---------- ---------- ---------- ---------- ---------- ----------
     1861 ---------- ---------- ---------- ---------- ---------- ----------
     1921 ---------- ---------- ---------- ---------- ---------- ----------
     1981 ---------- ---------- ---------- ---------- ---------- ----------
     2041 ---------- ---------- ---------- ---------- ---------- ----------
     2101 ---------- ---------- --------
//
LOCUS       FGSG_06777       2336 bp
DEFINITION  FGSG_06777     2336 bp
TITLE       FGSG_06777
ORIGIN

        1 ATGGATCGCG GATCAGTTTA CTCGGCTCAC GTCTACGAAC CGAGTTTCGG TGAGAATGGA
       61 GATACTCGGC TGCAGCTTCA GACACAGCTC GAAACCTTCA TCCTCGACTT TCGCCTCGAC
      121 AACAATTTCG TCTACAG-GT TCGCGCTGCG CTGAGCATCA TGTATGAGAC GGTCAAATGT
      181 ATTAACTATA CCATAG-AGA TCAACTTCGA GAGAATGCGC TGCTCAAGAG GTACTTCTGC
      241 GACGTCAACA TCAACGACTT GATTAGCTTC AACGAGGAGC TGGCACACCG ACTGGCTTCT
      301 GAACCTGCCG AGATCATCCC TCTA-GTAAG GAACACGCCA CAGCGAATAC AGTATATATC
      361 TAACAAG-CA TTAG-TTCGA AAATGCCCTA AAGAAATGCA CGCATCGCAT TGTCTTCCCC
      421 CACGAACCCA AGATTGAGAT CCCCGAACAT CAACTTCTCC TTCACTCAAA CGCCGACGAT
      481 GTCTCGATCC GCCATCTCGA CTCCGAGACC ATCTCACGGC TGGTACGTGT CCCGGGTATT
      541 GTTATTGGTG CCTCTGTCAT GTCATCAAAG GCAACAGAGC TTCATATACA ATGCCGCAAC
      601 TGCGGACACA CACAGAACAT TCCTGTCTTG GGAGGTTTCA CGGGTGTTAC TCTTCCCCGA
      661 CAATGCTCTC GAAGTCGAGT CCCCAATGAC CCTACACCAA AGTGTCCCAT GGACCCTTAC
      721 TTCGTGGCCC ATGAGAAATC TCGTTTTGTC GACCAACAAA TTATCAAGCT TCAAGAAGCG
      781 CCCGATCAAG TTCCTGTGGG AGAGCTGCCC AGGCACGTCC TCATCTCAGC CGATAGATAC
      841 TTGACAAACA GAGTTGTTCC AGGTTCAAGA TGTACTGTCA TGGGCATCTT CTCAATTTAC
      901 CAAAACAAAG CCTCCAAGAA CTCCTCTACT GGTGGCGCTG TGGCTATCCG TACCCCTTAT
      961 TTGAGAGCGG TCGGAATCCA GTCAGATATA GACCAAGCAG CCAAGGGTAA TGCAACTTTC
     1021 TCAGAAGAAG AGGAGCAAGA GTTCTTGGAA ATGAGCAGAC GGCCAGACAT TTACGATGTT
     1081 ATGACTGACT GCATCGCCCC CTCTATTTAT GGAAACCGTG ACATCAAGAG GTCAATCCTT
     1141 TGCTTGTTAT TAGGTGGTTC AAAGAAGATC CTTCCCGATG GAATGAGACT GAGAGGAGAC
     1201 ATCAATGTGT TACTTCTTGG TGACCCTGGT ACAGCCAAAT CTCAGCTTCT TAAGTTTGTC
     1261 GAAAAGGCAG CTCCGATCTC TATCTACACA TCCGGAAAGG GTTCATCAGC TGCAGGTCTA
     1321 ACAGCGTCTG TGCAACGTGA TCAGTCCACG CGCGAATTCT ACCTCGAAGG TGGTGCGATG
     1381 GTCTTGGCTG ACGGTGGAGT GGTGTGTATC GACGAGTTTG ACAAGATGAG AGATGAGGAC
     1441 CGAGTGGCGA TCCACGAAGC TATGGAACAG CAAACTATTT CCATCGCCAA AGCTGGTATC
     1501 ACCACCATTC TCAATGCACG AACCTCGGTT CTGGCCGCCG CCAACCCCAT T-TTCGGTCG
     1561 ATACGATGAT ATGAAGACTC CCGGAGAGAA CATCGATTTC CAGACTACCA TTCTTTCGCG
     1621 TTTCGATATG ATTTACATTG TCAAGGATGA ACATAGCCGT GAAAAGGACG AGACGATGGC
     1681 CAAGCACGTT CTCGGTATCC AGATGAACGG CCGAGGCACT GAGGACATGA CAGAATCTGA
     1741 AATCCCCATT GACAAGATGC GAAGATATAT CACCTACTGC AAGAC-GTAA GT-----TTT
     1801 CCGTCGTCTC CCTATCCTCC TACTTATACT GACACGCGAT AG-TCGATGT GCCCCTCGAC
     1861 TTAGTCCTGA AGCTGCCGAG AAGCTCTCTT CTCACTTTGT TTCCATCCGT CGTCAGGTCC
     1921 ACGCTGCTGA GATCGAGGCC AACAGTCGTT CTTCCATCCC TATTACCGTC CGTCAGCTTG
     1981 AAGCTATCGT TCGTATTACT GAGTCTCTTG CCAAGCTTAC CCTCTCCCCT ATTGCTACCG
     2041 AAGTGCATGT GGACGAGGCC ATTCGTTTGT TCTTGTGCTC TACCATGGAC GCTGTCAACC
     2101 AGGGCAGCAA CCAGGGCAGT CGCGAGTTGA ACGATGAAGT CAACCGACTC GAGGCAGAGC
     2161 TGAAGCGACG ACTACCTATC GGGTGGAGCA CCAGTCTCTC CACACTCAAA AAGGAGATGG
     2221 TTGAGGGTAA GGGGTACAGC GAGCAGGCAC TCAACCGAGC CCTTATGGTT CTGCAACGGA
     2281 GAGACACAAT TATGTTCAGA AACCAGGGAG CTCAAGTATA CAGGAACGGA GCTTAA
//
LOCUS       FVEG_05211       2336 bp
DEFINITION  FVEG_05211     2336 bp
TITLE       FVEG_05211
ORIGIN

        1 ATGGACCGCG GATCAATCTA CTCGGCTCAT GTCTATGAGC CGAGCTACGC TGAAAACGGC
       61 GATACTCGAA TGCAGCTCCA GACACAGCTT GAAACATTCA TCCTTGATTT TCGACTTGAT
      121 AACAACTTCG TCTACAG-GT TTGCCC---- CCAGATATCT AGCCTTCGAC AGTTCTTCAT
      181 AATAACGGTG CTGTAG-AGA TCAACTCCGA GAGAATGCCC TCCTCAAGAG ATACTTCTGT
      241 GAT-GTCAAC ATCAATGACT TGATCAGCTT TAACGAAGAG CTCGCCCACC GATTGACATC
      301 TGAGCCAGCA GAGATTATCC CTCTGGTAGG GACCACGCAG CGCGCAATAT A-TAAATCTC
      361 TAACAAATCA ATAG-TTTGA AAATGCACTA AAAAAATGCA CACACCGTAT CGTTTTCCCT
      421 CATGAGCCCA AGGCCGAGAT CCCTGATCAC CAACTTCTTC TTCACTCGAA TGCCGACGAC
      481 GTCTCGATCC GTAACCTCGA TTCCGTGACC ATCGCGCGAC TGGTGCGAGT CCCGGGTATT
      541 GTCATTGGCG CCTCTGTTAT GTCATCCAAG GCGACAGGAC TCCATATTCA ATGCCGCAAC
      601 TGCGGGCACA CACAAAACAT TCCAGTTCTA GGTGGCTTCA CAGGCGTCAC TCTGCCTCGG
      661 CAATGTGCTC GTAGCCGAGT TCCCAACGAT CCAACTCCGA AATGTCCTTT GGATCCCTAC
      721 TTTGTTGTTC ACGAAAAGTC TGGCTTTGTT GATCAGCAGA TCATCAAGCT TCAAGAGGCT
      781 CCCGATCAAG TCCCTGTCGG AGAACTGCCT CGACACGTTC TCATCTCAGC TGACAGATAC
      841 CTCACAAACA GGGTTGTTCC CGGATCGAGA TGTACTGTTA TGGGCATCTT CTCAATCTAC
      901 CAAAACAAGG CTTCTAAGAA CTCCTCCAAT GGTGGTGCTG TAGCCATCCG TACCCCTTAT
      961 CTCAGAGCGG TTGGGATCCA GACAGATATC GATCAAGCAG CCAAGGGAAA TGCGACTTTC
     1021 TCAGAGGAAG AGGAGCAAGA ATTTCTGGAG CTCAGCAGAC GGCCCGATAT ATACAACGTG
     1081 ATGGCCGACT GCATTGCGCC CTCTATTTAC GGTAACCGCG ATATCAAGAA GGCAATTCTT
     1141 TGTTTGTTGT TAGGTGGCTC AAAGAAAATC CTTCCCGATG GAATGAAATT GAGAGGCGAT
     1201 ATCAACGTAT TGCTTCTTGG TGACCCCGGT ACAGCCAAGT CACAGCTTCT GAAATTTGTT
     1261 GAGAAAGCGG CTCCTATCTC TATATACACC TCGGGAAAGG GCTCCTCCGC TGCAGGTCTG
     1321 ACAGCATCTG TTCAGCGTGA TCAATCCACT CGGGAATTCT ATCTCGAGGG CGGTGCCATG
     1381 GTTTTAGCTG ACGGAGGAGT TGTGTGTATT GATGAATTCG ACAAGATGAG AGACGAAGAT
     1441 CGAGTTGCGA TTCATGAGGC TATGGAACAG CAGACTATTT CCATCGCAAA GGCCGGTATC
     1501 ACCACTATTC TGAATGCGCG AACATCAGTC TTGGCTGCTG CCAATCCTAT C-TTTGGTCG
     1561 GTACGATGAT ATGAAGACTC CTGGAGAAAA CATCGACTTT CAGACTACTA TTCTGTCACG
     1621 TTTTGATATG ATTTTCATTG TCAAGGATGA CCATAGCCGC GAGAAGGATG AGACTATGGC
     1681 CAAGCACGTT CTCAGTATCC AGATGAATGG TAGAGGCGCC GAGGACATGA CTGAAACCGA
     1741 AATTCCCATT GACAAGATGC GACGATACAT CACCTACTGC AAGAC-GTGA GTTGCAATTC
     1801 CAACCTTTAC AATCTTTGGT TTTTTATACT GATATCCGAC AG-ACGCTGT GCACCCAGAC
     1861 TGAGTTCCGA GGCTGCTGAA AAGCTCTCTT CTCACTTCGT CTCTATCCGA CGCCAGGTCC
     1921 ATGCTGCTGA GATGGAAGCA AACACACGTT CCTCTATTCC CATCACAGTC CGTCAACTTG
     1981 AGGCTATCGT TCGTATCACC GAGTCTCTTG CTAAGCTCAC CCTTTCACCC ATCGCCACCG
     2041 AAGTACATGT CGACGAGGCC ATTCGACTGT TCCTGTGCTC TACAATGGAT GCCGTCAACC
     2101 AGGGCAGCAA TCAGGGGAGT CGCGAGTTGA ACGATGAAGT TAACCGCCTT GAGACGGAGC
     2161 TCAAACGTCG CCTGCCTATT GGTTGGAGTA CTAGCCTATC TACACTTAGG AGGGAAATGG
     2221 TCGAGGGCAA AGGATACAGC GAACAAGCGT TGAACCGAGC GTTGATGGTT CTTCAACGGA
     2281 GAGACACGAT CATGTTTAGA AACCAAGGTG CTCAGGTGTA TAGAAATGGA GCTTAA
//
LOCUS       FOXG_02046       2336 bp
DEFINITION  FOXG_02046     2336 bp
TITLE       FOXG_02046
ORIGIN

        1 ATGGATCGCG GATCAATCTA CTCTGCTCAC GTCTATGAGC CGAGCTACGC TGAAAATGGC
       61 GATACTCGAA TGCAGCTCCA GACACAGCTT GAAACATTCA TCCTTGATTT TCGACTGGAT
      121 AACAACTTCG TCTACAG-GT TTGCCC---- CCAAATATCT AGTCTTCGGT AGTTCTTCAT
      181 AATAACAGCG CTGCAG-AGA TCAACTCCGA GAGAATGCTC TTCTCAAGAG ATACTTCTGC
      241 GAT-GTCAAC ATCAACGACT TGATCAGCTT TAACGAAGAG CTCGCGCACC GATTGACATC
      301 TGAGCCAGCA GAGATTATCC CTCTGGTAGG GACCACGCAG CGCGCAACAT A-TAAATCTC
      361 TAACAAGTCA ATAG-TTTGA AAATGCACTA AAAAAATGCA CACACCGTAT CGTCTTCCCC
      421 CATGAGCCCA AGGCCGAGAT CCCTGATCAC CAACTTCTTC TTCACTCGAA TGCCGACGAC
      481 GTCTCCATCC GTAACCTCGA TTCCGTGACC ATTGCGCGAC TGGTGCGAGT CCCGGGTATT
      541 GTCATCGGCG CCTCTGTTAT GTCATCCAAG GCGACAGGAC TCCATATCCA ATGCCGCAAC
      601 TGCGGACACA CACAAAACAT CCCTGTCCTA GGTGGCTTCA CAGGTGTCAC TCTGCCTCGA
      661 CAATGTGCTC GTAGCCGAGT TCCCAACGAT CCAACTCCAA AATGTCCTTT GGACCCCTAC
      721 TTTGTTGTTC ACGAAAAGTC TGGCTTTGTT GATCAACAAA TCATTAAGCT TCAAGAGGCT
      781 CCCGATCAAG TCCCTGTCGG AGAACTGCCT CGACACGTTC TCATCTCAGC TGACAGATAC
      841 CTCACAAACA GGGTTGTTCC CGGATCGAGA TGTACTGTTA TGGGCATCTT CTCGATCTAC
      901 CAAAACAAGG CTTCCAAGAA CTCTTCCAAT GGTGGTGCTG TAGCCATCCG TACCCCTTAT
      961 CTCAGAGCGG TTGGGATCCA GACAGATATC GATCAAGCAG CCAAGGGAAA TGCGACTTTC
     1021 TCAGAGGAAG AAGAGCAAGA ATTTCTGGAG CTCAGCAGAC GGCCCGATAT ATACAACGTG
     1081 ATGGCCGACT GCATTGCGCC CTCTATTTAC GGAAACCGCG ATATCAAGAA GGCAATTCTC
     1141 TGTTTGCTGT TAGGTGGTTC AAAGAAGATC CTTCCCGATG GAATGAAATT AAGAGGTGAC
     1201 ATCAACGTAT TGCTTCTTGG TGACCCCGGT ACAGCCAAGT CACAGCTTCT GAAATTCGTC
     1261 GAGAAGGCGG CCCCTATCTC TATATACACC TCGGGAAAGG GTTCCTCCGC TGCAGGCCTG
     1321 ACAGCATCTG TTCAACGTGA TCAATCCACT CGCGAATTCT ATCTCGAGGG CGGTGCCATG
     1381 GTTTTGGCTG ACGGAGGAGT TGTGTGTATT GATGAGTTCG ACAAGATGAG AGACGAAGAT
     1441 CGAGTTGCGA TCCATGAGGC TATGGAACAG CAGACTATTT CCATCGCAAA GGCCGGTATC
     1501 ACTACTATTC TGAATGCGCG AACATCGGTC TTGGCTGCTG CCAATACTAT CATTTGGTCG
     1561 ATATGATGAT ATGAAGACTC CTGGAGAAAA CATTGACTT- CAGACTACTA TTCTGTCACG
     1621 TTTTGATATG ATTTTCATTG TCAAGGATGA CCATAGCCGC GAGAAGGATG AGACTATGGC
     1681 CAAGCACGTT CTCAGCATCC AGATGAATGG TAGAGGCGCC GAGGACATGA CTGAAACCGA
     1741 AATTCCTATT GACAAGATGC GACGATACAT CACCTACTGC AAGACGTGAG TCGCAATTCC
     1801 AAGCTTCTTA GTCTTATTTT GTTTGTACTA ATATCCGACA GA--CGTTGC GCTCCCAGAC
     1861 TGAGTTCCGA AGCTGCTGAA AAGCTTTCTT CTCACTTCGT CTCTATCCGA CGCCAGGTCC
     1921 ACGCTGCTGA GATGGAAGCA AATACACGTT CCTCTATTCC CATCACAGTC CGTCAACTCG
     1981 AGGCTATCGT CCGTATCACC GAGTCTCTTG CTAAGCTCAC CCTTTCCCCC ATCGCCACCG
     2041 AGGTACATGT CGACGAGGCC ATTCGACTGT TCCTGTGCTC TACCATGGAT GCCGTCAACC
     2101 AGGGCAGCAA TCAGGGGAGT CGCGAGTTGA ACGATGAAGT TAACCGCCTT GAGACGGAGC
     2161 TCAAACGTCG GCTGCCTATC GGCTGGAGTA CTAGCCTATC TACACTCCGG AGGGAAATGG
     2221 TCGAAGGCAA AGGATACAGC GAACAAGCGC TGAACCGAGC GTTGATGGTT CTTCAACGGA
     2281 GAGACACGAT CATGTTCAGA AACCAAGGTG CGCAGGTGTA TAGAAATGGA GCTTAA
//
LOCUS       Fusarium_graminearum:FGST_07742 (genomic sequence): 2323 residues       2336 bp
DEFINITION  Fusarium_graminearum:FGST_07742 (genomic sequence): 2323 residues     2336 bp
TITLE       Fusarium_graminearum:FGST_07742 (genomic sequence): 2323 residues
ORIGIN

        1 ATGGACCGCG GATCAATCTA CTCGGCTCAC GTCTATGAGC CGAGCTACGG TGAAAATGGC
       61 GATACTCGAA TGCAGCTCCA GACACAGCTT GAAACATTCA TCCTTGATTT TCGACTCGAT
      121 AACAACTTCG TCTACAG-GT TTGCAC---- CCA-ATATTA AGCCTTCGGC TGTCCTTCAT
      181 AATAACGGTG CGGTAG-AGA TCAACTCCGA GAGAATGCCC TTCTCAAGAG ATACTTCTGC
      241 GATATCAACA TCAACGACTT GATCAGCTTT AACGAAGAGC TCGCGCACCA GTTGACGTCT
      301 GAGCCAGCAG AGATTATCCC TCTG-GTAGG GACCACACAG CGCGCAATTT A-TAAATCTC
      361 TAACAAGTCA ATAG-TTTGA AAATGCACTA AAAAAATGCA CACACCGTAT CGTCTTCCCC
      421 CATGAGCCCA AGGCCGAGAT CCCTGATCAC CAACTTCTTC TTCACTCGAA TGCCGACGAC
      481 GTCTCGATCC GTAACCTCGA TTCCGTGACC ATTGCGCGAC TGGTGCGAGT CCCGGGTATT
      541 GTCATCGGCG CCTCTGTTAT GTCATCCAAG GCGACAGGAC TCCATATCCA ATGCCGCAAC
      601 TGTGGACACA CACAAAACAT CCCTGTTCTA GGTGGCTTCA CAGGTGTCAC TCTGCCTCGA
      661 CAATGTGCTC GTAGCCGAGT TCCCAACGAC CCAACTCCAA AATGTCCTTT GGATCCCTAC
      721 TTTGTTGTTC ACGAAAAGTC TGGCTTTGTT GATCAACAGA TCATCAAGCT TCAAGAGGCT
      781 CCCGATCAAG TCCCTGTTGG AGAACTGCCT CGACACGTTC TCATCTCAGC TGACAGATAC
      841 CTCACAAACA GGGTTGTTCC TGGATCGAGA TGTACTGTTA TGGGCATCTT CTCGATCTAC
      901 CAAAACAAGG CTTCTAAGAA CTCTTCCAAT GGTGGTGCTG TAGCCATCCG CACCCCCTAT
      961 CTCAGAGCCG TTGGGATCCA GACAGATATT GATCAAGCAG CCAAGGGAAA TGCGACTTTC
     1021 TCAGAGGAAG AGGAGCAAGA ATTTCTGGAG CTCAGCAGAC GGCCCGATAT ATACAACGTG
     1081 ATGGCCGACT GCATTGCGCC CTCTATTTAC GGTAATCGCA ATATCAAGAA GGCAATTCTT
     1141 TGTTTGCTGT TAGGTGGCTC AAAGAAAATT CTTCCCGATG GAATGAAATT AAGAGGCGAC
     1201 ATCAACGTAT TGCTTCTTGG TGACCCCGGT ACAGCCAAGT CACAACTTCT GAAATTTGTC
     1261 GAGAAAGCGG CTCCTATCTC TATATACACC TCGGGAAAGG GCTCCTCCGC TGCAGGTCTG
     1321 ACAGCATCTG TTCAACGTGA TCAATCTACT CGGGAATTCT ATCTCGAGGG TGGTGCAATG
     1381 GTTTTGGCTG ACGGAGGAGT TGTGTGTATT GACGAATTCG ACAAGATGAG AGACGAAGAT
     1441 CGTGTTGCGA TTCATGAGGC TATGGAACAG CAGACTATCT CCATCGCAAA GGCTGGTATC
     1501 ACCACTATTC TGAATGCGCG AACATCGGTA TTGGCTGCTG CCAATCCCAT C-TTTGGTCG
     1561 GTATGATGAT ATGAAGACTC CTGGAGAAAA CATCGACTTT CAGACTACTA TTCTGTCACG
     1621 TTTTGATATG ATTTTCATTG TCAAGGATGA CCATAGCCGC GAGAAGGATG AGACTATGGC
     1681 CAAGCACGTT CTCAGTATCC AGATGAATGG TAGAGGCGCC GAGGACATGA CTGAAACCGA
     1741 AATTCCCATT GACAAGATGC GACGATACAT CACATACTGC AAGAC-GTGA GCTGCAATTC
     1801 CAACCCTTAC AATCTTATTT TGCTTATACT AATATCCGAC AG-ACGTTGC GCACCCAGAC
     1861 TGAGTTCCGA GGCTGCTGAA AAGCTTTCTT CTCACTTCGT CTCCATCCGA CGCCAGGTCC
     1921 ATGCTGCTGA GATGGAAGCA AACACACGTT CCTCTATTCC CATCACAGTC CGTCAACTCG
     1981 AGGCTATCGT CCGTATCACC GAGTCTCTTG CTAAGCTCAC CCTTTCACCC ATCGCCACCG
     2041 AAGTACATGT CGACGAGGCT ATTCGACTGT TCCTGTGCTC TACAATGGAT GCCGTCAACC
     2101 AGGGCAGCAA TCAGGGGAGC CGCGAGTTGA ACGATGAAGT TAACCGCCTT GAGACGGAGC
     2161 TCAAACGTCG CCTGCCTATC GGCTGGAGTA CTAGCCTATC TACACTTAGG AGGGAAATGG
     2221 TCGAAGGCAA AGGATACAGC GAACAAGCGT TGAACCGAGC GTTGATGGTT CTTCAACGGA
     2281 GAGACACAAT CATGTTCAGA AACCAAGGTG CCCAGGTGTA TAGAAATGGA GCTTAA
//
LOCUS       FVEG_07295       3107 bp
DEFINITION  FVEG_07295     3107 bp
TITLE       FVEG_07295
ORIGIN

        1 TTTCTATCTT ATCCATTCTC ACGATCCTCC CTCTATCTTC CGCCTTTTCG CGATCGCTTT
       61 CCTTCTTCTT CTCTTTTGAG CTTTCCCGCG CATCGCTCAA CTTTATATCC CCCTTCTTCT
      121 TTCTACCTTA ATATCGTGTC TCGGGGCAAA TCCCACCCGT CGAAATCAGT GTCGTTG-GT
      181 AAGTGATGCC ATCCGAGTGC TCACTTTTTT TTTCTTGCTG GTGGTGCTCA GCCAATCGCT
      241 ATTCCTCGCA AGGAACAACC AGACTTTGAA CAACACCAAA CTGACTGTTG GCTTTCCTCT
      301 GTATAG-GTA TCGATTTCGG AACCCTCAAG ACTGTCATCG CCGTTGCTCG AAACCGCGGT
      361 GTCGATGTT- ---------- GTGCGTATAC CCTCATAACC TCCCCCGCCA TCTATCCCAG
      421 TCGACTGCCC TGCCCTTACC CCTCCATACC TGCTTCGTCG TCGCTCCTCC ACCGACGATG
      481 GGATCGATGG CCACCCTCAA AATTTCCCAT AACTGACTTC TTTTGTCTTG TACAG-----
      541 ----GTCACC AATGAAGTCT CAAACCGAGC AACTCC-GTA TGTTTGTACC TCTTGTTTGA
      601 CCCCGTTGCT TGTCGCGCGC GGCCAAACAA CGCTCCACCA CCTTTATCAG ACACATATAT
      661 ACTGACAATT CTATTCCCTA G-TTCCCTGG TAGGATTCGG ACCAAAGTCT CGTTACCTCG
      721 GAGAGGCCGC CAAGACCCAG GAAATCTCCA ACCTCAAGAA CACTGTCAGC TCTCTCAAGC
      781 GTCTTGCTGG TCGACAATTC AACGACCCCG ATATTCAGAT TGAGCAGCAA TATGTGACCG
      841 CTCCTCTGGC CGATTGTAAT GGCCAGGTCG GTGCTGAAGT CAACTATCTG GGCAAGAAGG
      901 AGAAGTTCAC TGCCACTCAG CTGGTTGCCA TGTACTTGAG CAAGATTAAG CAGACCGCTG
      961 GAGCTGAACT CAAGCTGCCT GTTCAAGACG TCTGCCTGAG TGTGCCACCT TGGTTCACTG
     1021 ATGTTCAGCG CCGTGCTCTT ATCGACGCTG CCGAGATCGC TGGCCTCCGT GTTCTCCGTC
     1081 TCATCAACGA CGGCACAGCC GCCGCTCTTG GCTGGGGCAT TACAAAGCTC GACTTGCCTG
     1141 CCCCTGAGGA GGCTCCCCGC CGTGTCTGCT TCGTCGATAT CGGCCACAGC AGCTACACTG
     1201 TCTCCATTGT CGAGTTCAAG AAAGGTGAGC TCGCTGTCAA GGCCACCACC TGGGACAAGG
     1261 ACTTCGGTGG TCGTGACTTC GATCGCGCTC TCGTCGACCA CCTCGCCAAG GAGTTCAAGG
     1321 GCAAATACAA GGTCGACATC ATGACCCACG GCCGTGCCCT TGCCCGTACT ATCGCCGCCG
     1381 CTGAGAAGAC AAAGAAGATT CTATCTGCCA ACCAACAAGC TCCTGTCAAC ATTGAGTCTC
     1441 TCATGAACGA CATTGATGCC TCTGCCATGA TCACTCGCCA GGAGTTCGAG GCCATGATCG
     1501 AGCCCCTCCT TGCCCGAACC CACCTTCCCC TCGAGGAGGC CCTTGCCCAG GCTAAACTTA
     1561 CCAAGGACGA TATCGATGTT ATTGAGGTCG TTGGTGGTGG TTCTCGTGTC CCTGCTCTCA
     1621 AGGAGCGCAT CCAGGAGTTC TTTGGAAAGC CCCTATCCTT TACCCTTAAC GCCGACGAGG
     1681 CTCTTGCTCG TGGCTCTGCC TTCAGCTGTG CCATTCTCTC CCCTGTCTTC CGTGTCCGAG
     1741 ACTTCTCAGT CCAGGACATC ATCAGCTACC CCATTGAGTT TGCCTGGGAG AAGGCTCCCG
     1801 ATATTCCTGA TGAGGACACC AGTCTGACTG TCTTCAACAA GGGCAACGTC ATGCCCTCGA
     1861 CCAAGATCCT TACTTTCTAC CGAAAACAGC CCTTTGATCT CGAGGCCCGA TATGCCCAGC
     1921 CCGAGCTACT CCCCGGCAAG ACTAACCCCT GGATCGGCCG TTTCTCTGTC AAGAACGTCA
     1981 AGGCCGATGG TAAGGATGAC TTTATGATTT GCAAACTCAA GGCCCGTGTC AACATCCACG
     2041 GTGTCCTGAA CGTCGAGACT GGTTACTACG TCGAGGAGGA GGAGGTTGAG GAGGAGGTTA
     2101 ACGAGGATCC CGAT-GTGAG TTTGCCCGAG CCGTATATGG CGCCAAATGA TTTCCCCCCT
     2161 GCCCAAGGTC AAGACTCGGC CTCTTCATCA TCCGCATCCG TTGGAGATGA TAGCCAGGAA
     2221 TATCCTGCAA AGCGCCCGCG ACTCGACGAT GAAGAACCTG ACTCGTCTCG TTCCGCTTTC
     2281 GGTGTTCCAG AACATTTAGA AGAATCAATT TATGAAAGCC GATCGCTAAC ATCCGTTTCC
     2341 CAAAAG---- GCCATGGAGA CCGATAAGGA TGCCCCTAAG AAGACTCGCA AGGTGAAGAA
     2401 GCAGGTCCGC AAGGGTGACC TGCCCATCTC CACAGGTAGT GCCTCTCTTG ACGACTCCAC
     2461 CAAGGCCAGC CTTCTTGAGA AGGAGGCTGC CATGGTTATG GAGGACAAGC TTGTCGCCGA
     2521 TACCGAGGAG AAGAAGAACG AGCTCGAGGC TTACATCTAC GACCTTCGTG CCAAGCTCGA
     2581 CGAGCAGTAC TCCGAGTTTG CCAGCGAAGA GGAGAAGCAG ACCATCAAGG CCAAGCTTGA
     2641 AGCCACAGAG -GTATGTTCA CATATTCCTT GATAGCTGAG AATTCATATA CTAATAGCAA
     2701 TTCTAG--GA TTGGCTGTAC GAGGAGGGTG ATGATACCAC AAAGGGTGTG TATGTTGCCA
     2761 AGATCGACGA GATCCGCGCC ATGGCTGGTC CCATTGTTCA GCGCCATTTT GAGAAAGTCG
     2821 AGGCTGAACG ACAAGCTGCT CTGGAGAAAG CCGAGGCCGA GCGGGCTGCC AAGAAGGCTG
     2881 AGGAGGATGC TCGCAAGGCT GCGGAGGCCG AGAAGGCCAA CGCAGACCAG GAGATGAAGG
     2941 ATGCTGACGC TCCGCAACAG GAGACTGAGG CCTCTGCTGA CCCCCAGTAA ATTATGAATA
     3001 AAGGGAGGAA ATTTCGACGC TGCAGATGCA TGCTCGGCCA GCTCTGCGTG CGTGATGCTT
     3061 GCATGATATG CGATAAGATG AATGACGCCT GAAAAGATTA CGGATGT
//
LOCUS       FOXG_04178       3102 bp
DEFINITION  FOXG_04178     3102 bp
TITLE       FOXG_04178
ORIGIN

        1 TTTCTATCTT ATCCATTCTC ACGATCCTCC CTCTATCTCC CGCCTTTTTG CGATCGCTTT
       61 CCTTCTTCTC TTTTGAGCTT TCCCGCGCAT CGCTCAACTT TATATCCCCC TTCCTCTTTC
      121 TACCTTAATA CCGTGTTTCG GGGCAAACCC CACCAGTCGA AATCATGAGT GTCGTTG---
      181 -GTAAGTGAT GCACCCTGAG TACTCACTTT TTTTTCTTTG CTGGCGGTGC TCGGCCAATC
      241 GCTATTCCTC CCAAGGAACA ACCCGACTTT GAACAACATC AAACTGACTG TTGACTTTCC
      301 TCTGTATAG- GTATCGATTT CGGAACCCTC AAGACTGTCA TCGCCGTTGC CCGAAACCGC
      361 GGTGTCGATG TT-------- GTGCGTATAC CCTCATAACC TCCCCCGCCA TCTATCCCAG
      421 TCAACTGCCC TGCCCCTCCA TACCTGCTTC GTCGTCGCTC CTACACTGCC GATGGGATGG
      481 ATGGCCAACT CCAAGGACTC CCATAACTGA CTTCGTTTGT CTTGTACAG- ----------
      541 ----GTCACC AATGAAGTTT CAAACCGAGC AACTCC-GTA TGTTCATACC TCTTGTTTGA
      601 CCCCGTTGCT TGTCGCGCGC GGTCCACACC CCCCACCACC ACCTTTATCA GACATATATA
      661 CTGACAATTT TATTCTCTAG --TTCCCTGG TAGGATTCGG ACCCAAGTCT CGTTACCTCG
      721 GAGAGGCTGC CAAGACCCAG GAAATCTCCA ACCTCAAGAA CACTGTCAGC TCCCTCAAGC
      781 GTCTTGCTGG CCGACAATTC AACGACCCCG ATATTCAGAT TGAGCAGCAA TATGTGACCG
      841 CTCCTCTGGC CGATTGCAAT GGCCAGGTCG GTGCTGAGGT CAACTACCTG GGCAAGAAGG
      901 AGAAGTTCAC TGCCACTCAG CTGGTTGCCA TGTACTTGAG CAAGATCAAG CAGACCGCCG
      961 GAGCCGAGCT CAAGCTGCCT GTTCAAGATG TCTGCCTGAG TGTGCCTCCT TGGTTCACTG
     1021 ATGTCCAGCG CCGTGCTCTT ATCGACGCTG CCGAGATTGC TGGACTCCGT GTCCTCCGCC
     1081 TCATCAACGA CGGCACAGCC GCCGCTCTCG GCTGGGGTAT TACAAAGCTC GACCTGCCTG
     1141 CCCCTGAGGA GGCTCCCCGC CGTGTCTGCT TTGTCGACAT CGGCCACAGC AGCTACACTG
     1201 TCTCCATTGT CGAGTTCAAG AAGGGTGAGC TCGCTGTCAA GGCCACCACC TGGGACAAGG
     1261 ACTTCGGTGG TCGTGACTTC GACCGCGCTC TGGTTGACCA CCTCGCCAAG GAGTTCAAGG
     1321 GCAAATACAA GGTCGACATT ATGACCCACG GCCGTGCTCT TGCCCGTACC ATCGCCGCCG
     1381 CTGAGAAGAC AAAGAAGATT CTCTCTGCTA ACCAGCAAGC TCCTGTCAAC ATTGAGTCTC
     1441 TCATGAACGA CATTGATGCT TCTGCCATGA TCACTCGCCA GGAGTTCGAG GCCATGATCG
     1501 AGCCTCTCCT TGCCAGAACC CACCTTCCCC TCGAGGAAGC CCTTGCCCAG GCTAAGCTCA
     1561 CCAAGGACGA TATTGATGTT ATTGAGGTCG TTGGTGGCGG CTCTCGTGTC CCCGCTCTCA
     1621 AGGAGCGCAT CCAGGAGTTC TTCGGCAAGC CTCTCTCATT TACCCTTAAC GCCGACGAGG
     1681 CTCTTGCCCG TGGTTCTGCC TTCAGCTGTG CCATTCTCTC CCCTGTCTTC CGTGTCCGAG
     1741 ACTTCTCCGT CCAGGACATC ATCAGCTACC CCATCGAGTT CGCCTGGGAG AAGGCTCCCG
     1801 ATATTCCTGA TGAGGACACC AGCCTGACTG TCTTCAACAA GGGCAACGTC ATGCCCTCGA
     1861 CCAAGATCCT TACTTTCTAC CGAAAACAGC CCTTCGATCT CGAGGCCCGA TATGCCCAGC
     1921 CTGAGCTGCT CCCCGGCAAG ACTAACCCCT GGATCGGCCG TTTCTCTGTC AAGAACGTCA
     1981 AGGCCGATGG TAAGGACGAC TTCATGATTT GCAAACTCAA GGCCCGTGTC AACATCCACG
     2041 GTGTCCTGAA CGTCGAGACT GGTTACTACG TCGAGGAGGA GGAGGTTGAG GAGGAGGTTA
     2101 ACGAAGACCC CGAT-GTGAG TTTGTCCGAG CCGTATATGG CGTCCAATGA TTTCCCCCCC
     2161 GTCCATGATC AGGACTCGGC CTCTTCATCG TCCGCATCTG TTGGAGATGA TAGCCGAGCA
     2221 TATCCTGCAA AGCGCCCGCG ACTCGACGAT GAAGAAGAAA CCGACTCGTC CCGTTCCGCT
     2281 TTCGCTGTTC CAGAGCATTT AGAAGAATCG ATTTATGAAC CCCGATCGCT AACATCCGTT
     2341 TCCCAAAAG- GCCATGGAGA CCGATAAGGA TGCCCCCAAG AAGACCCGCA AGGTGAAGAA
     2401 GCAGGTCCGC AAGGGTGACC TGCCCATCTC CACAGGCAGT GCCTCTCTTG ACGACTCCAC
     2461 CAAGGCCAGC CTTCTCGAGA AGGAGGCTGC CATGGTTATG GAGGACAAGC TTGTCGCCGA
     2521 TACCGAGGAG AAGAAGAACG AGCTCGAGGC TTACATCTAC GACCTCCGTG CCAAGCTCGA
     2581 CGAGCAGTAC TCTGAGTTTG CCAGCGAAGA GGAGAAGCAG ACCATCAAGG CCAAGCTTGA
     2641 GGCCACAGAG -GTATGTTCA CATGTTCATT GATAGCTCGA AGATTCACAT ACTAATAGCA
     2701 ATTCTAG-GA TTGGCTGTAC GAGGAGGGTG ATGATACCAC AAAGGGTGTG TACGTTGCCA
     2761 AGATTGACGA GATCCGCGCC ATGGCTGGTC CCATTGTCCA GCGCCACTTT GAGAAAGTCG
     2821 AGGCTGAACG ACAAGCCGCT CTGGAGAAAG CCGAGGCCGA ACGGGCTGCG AAGAAGGCTG
     2881 AGGAGGATGC TCGCAAGGCT GCGGAGGCCG AGAAGGCCAA CACAGACCAG GAGATGAAGG
     2941 ATGCCGACGC TCCGCAACAG GAGACCGAGG GCTCTGCCGA CCCCCAGTAA GTTATGAATA
     3001 AATGGAGGGA ATCTCGACAC TGCGGATGCA TGCTCGGTCG GCTCTGCGTG CGTGATGCTT
     3061 GCATGATATG AGATGAATGA CGCCTAAAAA GATTACGGAT GT
//
LOCUS       FGSG_01950       3233 bp
DEFINITION  FGSG_01950     3233 bp
TITLE       FGSG_01950
ORIGIN

        1 ACTATTCTCA CGATCCTCTC CTCCATCTTC CGCTTTTCTT GCGATCGCTT TCATTTCCCT
       61 CTTCTGAGCT TTCCTGCGCA TCGCTCAACT ATATCCCCCC CTCTTCTCTT TTTACCTTAA
      121 TATCGTGTCT CGGGGCAAAC CCCACCAGCC GCAATCATGT CTGTCGTTG- ----------
      181 -GTAAGTTGC CTTTTCTTCC CAACCAGTTG CATACGCCAG TTACAAGAAC TATAACCTAA
      241 CTCTTGGCTC ACAG-GAATC GATTTCGGAA CCCTCAAGAC CGTCATTGCC ATTGCCCGAA
      301 ACCGCGGTGT CGACGTT--- ---------- ---------- ---------- ----------
      361 ---------- ---------- GTGCGTATAC CCTCGTTGTC TTTCACGCTA TCTAATCTAT
      421 CTCGACCGCT TCGCTTCGCT TTACCCCTCC ATACCCAGTC GTCGCTCCCC CTTATATATC
      481 AGCATCGAGA TAGATGGATA ACATTAGTGA TGCTCTTAGC TGACTCTGTT TGTCTTAATA
      541 TAG-GTCACC AACGAAGTCT CAAACCGAGC AACCCC-GTA TGTCATCTCC CTCTTGCTTA
      601 ACTTGTCGCT TGTCGCGCAA ATCCAAGCAA CCCCACCATG TTTGTTGAAT ATCTCATACT
      661 AACAAGTTCA TAG------- --TTCTCTGG TAGGATTCGG ACCCAAGTCT CGCTACCTCG
      721 GTGAGGCCGC CAAGACCCAG GAGATCTCCA ACCTTAAGAA CACCGTCAGC TCCCTCAAGC
      781 GACTCGCTGG CCGATCATTC AACGACCCCG ATATTCAGGT TGAGCAGCAA TATGTTACCG
      841 CTCCTCTCGT CGATGTCAAC GGCCAGGTCG GTGCCGAGGT CAACTACCTG GGCAAGAAGG
      901 AGCACTTCAC AGCTACCCAG TTGGTTGGCA TGTACCTGAG CAAGATCAAG CAGACCGCCG
      961 GTGCCGAGCT GAAGCTACCT GTTCAAGATG TTTGCATGAG TGTGCCTCCT TGGTTCACTG
     1021 ATGTCCAGCG ACGTGCTCTT ATCGACGCTG CCGAGATTGC CGGCCTCCGC GTCCTCCGCC
     1081 TCATCAACGA CGGCACTGCT GCCGCTCTTG GTTGGGGTAT CACAAAGCTC GACCTGCCCG
     1141 CTCCCGAGGA GCCAGCTCGC CGAGTTTGCT TTATCGACAT CGGACACAGC AGCTACACTG
     1201 TTTCCATTGT TGAGTTCAAG AAGGGCGAGC TTGCCGTCAA GGCCACTACT TGGGACAAGG
     1261 ACTTCGGTGG CCGAGACTTC GACCGCGCTC TTGTCGAGCA CCTTGCCAAG GAGTTCAAGG
     1321 GCAAATACAA GGTCGACATC ATGACCCACG GCCGTGCTCT CGCCCGTACC ATCGCCGCCG
     1381 CCGAGAAGAC CAAGAAGATC TTGTCTGCCA ACCAGCAGGC CCCCGTTAAC ATCGAGTCGC
     1441 TCATGAACGA TATCGATGCT TCCGCCATGA TCACCCGCCA GGAGTTTGAG GCCATGATTG
     1501 AGCCCCTCCT CCAGCGAACC CACCACCCCC TTGAGGAGGC CCTGGCTCAG GCCAAGCTCA
     1561 CCAAGGATGA TATTGATATT ATCGAGGTTG TTGGTGGTGG TTCTCGTGTT CCTGCTCTCA
     1621 AGGAGCGCAT TCAGGCTTTC TTCGGCAAGA CTCTTTCTTT CACCCTCAAC GCCGATGAGG
     1681 CTCTTGCCCG TGGTTCCGCC TTCAGCTGTG CCATTCTTTC TCCCGTCTTC CGTGTCCGAG
     1741 ACTTCGCTGT CCAGGACATC ATCAGCTACC CCATTGAGTT TGGCTGGGAG AAGGCCCCCG
     1801 ATATTCCTGA TGAGGACACC AGCTTGACTG TCTTCAACAA GGGCAACGTT ATGCCATCAA
     1861 CCAAGATTCT CACTTTCTAC CGAAAACAGC CCTTCGACCT CGAGGCTCGA TACGCCCAGC
     1921 CCGAGCTTCT CCCTGGCAAG ACTAACCCTT GGATCGGCCG CTTCTCTGTC AAGAACGTCA
     1981 AGGCCGATGG CAAGGACGAT TTCATGATCT GCAAGCTCAA GGCCCGTGTC AACATCCACG
     2041 GTGTTCTCAA CGTTGAGACC GGTTACTATG TTGAGGAGGA GGAGGTCGAG GAGGAGGTTA
     2101 ACGAGGACCC CGAT-GTGAG TTTGCCTGCG CCGCCTATGG CTTCCAGTTC CCCCCCTGAC
     2161 TCGGTTTCTA CTTCATCGTC CGCATCCGTC GGAGACGACA GTCGTGCCTA TCCCGTTAAG
     2221 CGGCAACGCC TCAATGATGA CGAAGATGAC AAACTGTTAT GTTCTGCTGC TGTTGTCGAT
     2281 GAAAATTTAG AACCTTCAAC TTATGAGAAC CGATCGCTAA CATATACTTC TCACAAG---
     2341 ---------- GCCATGGAAA CCGATAAGGA TGCCCCCAAG AAGACCCGCA AGGTCAAGAA
     2401 GCAGGTCCGA AAGGGTGACC TGCCCATCTC CACTGGCAGT GCTTCATTGG ACGACTCCAC
     2461 CAAGGCCAGC CTTCTCGAGA AGGAGTCTGC TATGGTGATG GAAGACAAGC TTGTTGCCGA
     2521 CACCGAGGAG AAGAAGAACG AGCTCGAGGC TTACATCTAC GACCTCCGTG CCAAGCTTGA
     2581 CGAGCAGTAC TCTGAGTTTG CTAGCGACGA GGAGAAGGAG ACCATCAAGG CCAAGCTTGA
     2641 GGCTACTGAA -GTACGTTCA AGATTACACC ATAGCGAGAC GTTTTATACT TACTTTAATC
     2701 GCAG----GA TTGGCTGTAC GAAGATGGCG AGGACACCAC TAAGGGTGTG TACGTTGCCA
     2761 AGATCGACGA GATCCGTGCC ATGGCTGGCC CAATTGTCCA GCGCCACTTT GAGAAAGTCG
     2821 AGGCCGAGCG ACAAGCCGCT CTGGAGAAAG CCGAGGCCGA ACGGGCTGCG AAGAAGGCTG
     2881 AGGAGGATGC TCGCAAGGCT CAGGACGCCG AGAAGGCCAC CGCCGACCAG GAGATGAAAG
     2941 ATGCCGACGC TCAGGACGCT GAAGGCACAG CCGACCCCCA GTAAATTATG GAAAAAAAGG
     3001 GGAGCAATGC ATTATATGAG ATGAATGACG CTTAAAAAAG ATTACGCACG GATGTTGAAA
     3061 AAGGAATTCC ACCAGGATTG GACGGGGAAG AGATAGATCA TGCTATATTG TTGCAACGAC
     3121 TCTGTTTTGT TTGGGGAAGG AGGCTCGGAA TTATGACGGA TATGTTACCC GAACATTAGA
     3181 CCACTTTTTA CACCTTTAGT AGTTAGGATC CATACACTCG AGTTTGGTTC AAG
//
LOCUS       augustus-contig00105-abinit-gene-0.45-mRNA-1 (genomic sequence): 2800 residues       2990 bp
DEFINITION  augustus-contig00105-abinit-gene-0.45-mRNA-1 (genomic sequence): 2800 residues     2990 bp
TITLE       augustus-contig00105-abinit-gene-0.45-mRNA-1 (genomic sequence): 2800 residues
ORIGIN

        1 ---------- ---------- ---------- ---------- ---------- ----------
       61 ---------- ---------- ---------- ---------- ---------- ----------
      121 ---------- ---------- ---------- ---------- -------ATG AGTGTCGTTG
      181 -GTAAGTGAT GCCCTCCGAG TACTCGCTTT TTTTTTCCCT GCTTGCGGTG CTCAGCCAAT
      241 CGCTGTTCCT CACAAGGAAC AGCCCGACTT TGACTTTGAA CAACACCAAA CTGACGGTTG
      301 GCTTTCTTCT GTATAG-GTA TCGATTTCGG AACCCTCAAG ACTGTCATCG CCGTTGCTCG
      361 AAACCGCGGT GTCGATGTT- GTGCGTATAC CCTCATAATC CCCCCGCCAT CTATCCTTAT
      421 CGACCTGCCC TGCCCCTCCA TACCTGCATC GTCGTCGCTC CTACACTACC GATGGGATTG
      481 ATGGCTACCT CCAAGGATTC CCCATTACTG ACTTCTTTTG TCTTGTACAG ----------
      541 ----GTCACC AATGAAGTTT CAAACCGAGC AACTCC-GTA TGTTTATACC TCTTGTTGGA
      601 CCCCGTTGCT TGTCGCGCGC GGTCAAACAA CCCTCCACCA CCTTTATCAG ACACATATAT
      661 ACTGACAATT CTATTCCCTA G-TTCCCTGG TAGGATTCGG ACCCAAGTCT CGTTACCTCG
      721 GGGAGGCCGC CAAGACCCAG GAAATCTCCA ACCTCAAGAA CACTGTCAGC TCTCTCAAGC
      781 GTCTTGCTGG CCGACAATTC AACGACCCCG ATATCCAGAT TGAGCAGCAA TATGTGACCG
      841 CTCCTCTAGC CGACTGCAAT GGCCAGGTCG GTGCTGAGAT CAACTACCTG GGCAAGAAGG
      901 AGAAGTTCAC TGCTACTCAG CTGGTTGCTA TGTACTTGAG CAAGATCAAG CAGACCGCTG
      961 GAGCCGAGCT CAAGCTGCCT GTTCAAGACG TCTGCCTGAG TGTGCCTCCT TGGTTCACTG
     1021 ATGTCCAGCG CCGTGCTCTT ATCGACGCTG CCGAGATTGC TGGACTCCGT GTTCTCCGTC
     1081 TCATCAACGA CGGCACAGCC GCCGCTCTTG GCTGGGGCAT TACGAAGCTC GATCTGCCTG
     1141 CCCCCGAGGA GGCTCCCCGC CGTGTCTGCT TCGTCGATGT CGGCCACAGC AGCTACACTG
     1201 TCTCCATTGT CGAGTTCAAG AAGGGTGAGC TCGCTGTCAA GGCCACAGCC TGGGACAAGG
     1261 ACTTTGGTGG TCGTGACTTC GACCGTGCTT TGGTTGACCA CCTCGCAAAG GAGTTCAAGG
     1321 GCAAATACAA GGTCGACATC ATGACCCACG GCCGTGCCCT TGCCCGTACC ATCGCCGCCG
     1381 CTGAGAAGAC AAAGAAGATT CTCTCTGCCA ACCAACAAGC TCCTGTCAAT ATTGAGTCTC
     1441 TGATGAACGA CATTGATGCC TCTTCCATGA TCACCCGCCA GGAGTTCGAG GCCATGATCG
     1501 AGCCTCTCCT TGCCCGAACC CACCTTCCCC TCGAGGAAGC CCTGGCCCAG GCTAAGCTCA
     1561 CTAAGGACGA CATCGATGTT ATTGAGGTAG TTGGTGGTGG TTCTCGTGTC CCCGCTCTCA
     1621 AAGAGCGCAT CCAGGAGTTC TTTGGCAAGC CTCTCTCCTT TACCCTTAAC GCCGACGAGG
     1681 CTCTTGCCCG TGGCTCTGCC TTCAGCTGTG CCATTCTCTC CCCTGTCTTC CGTGTCCGAG
     1741 ACTTCTCTGT CCAGGACATC ATCAGCTACC CCATTGAGTT CGCGTGGGAG AAAGCTCCCG
     1801 ATATTCCTGA CGAGGACACC AGCCTGACTG TCTTCAACAA GGGCAACGTC ATGCCCTCGA
     1861 CCAAGATCCT TACTTTCTAC CGAAAACAGC CCTTCGATCT CGAGGCCCGA TATGCCCAGC
     1921 CTGAGCTACT CCCCGGCAAG ACTAATCCCT GGATCGGCCG TTTCTCTGTC AAGAACGTCA
     1981 AGGCCGATGG TAAGGACGAC TTCATGATTT GCAAACTCAA GGCCCGTGTC AACATCCACG
     2041 GCGTCCTGAA CGTCGAGACT GGTTACTACG TCGAGGAGGA GGAGGTTGAA GAGGAGGTTA
     2101 ACGAAGACCC CGATGTGAGT TTGTCCGAGC CGTATATGGC GCCCAATGAT TTCCCCCCTG
     2161 TCCAAGATCA GGACTCGGCC TCTTCATCGT CTGCATCAGT TGGAGATGAT AGCCGAGCAT
     2221 ATCCTGCAAA GCGCCCGCGA CTCGACGAAG AAGAAGAAAA CGACTCGTCT CGTTCCGCTT
     2281 TAGCTGTCCC AGAACATTTA GAAGAATCGA TTTATGAACC CCGATCGCTA ACATACGTTT
     2341 CCCAAAAGGC CATGGAGACT GATAAGGATG CCCCCAAGAA GACTCGCAAG GTGAAGAAGC
     2401 AGGTCCGCAA GGGTGACCTG CCCATCTCCA CAGGCAGTGC CTCTCTTGAC GACTCCACCA
     2461 AGGCCAGCCT TCTCGAGAAG GAGGCTGCCA TGGTTATGGA GGACAAGCTT GTCGCCGATA
     2521 CCGAGGAGAA GAAGAACGAG CTCGAGGCTT ATATCTACGA CCTCCGTGCC AAGCTCGACG
     2581 AGCAGTACTC TGAGTTTGCC AGCGAAGAGG AGAAGCAGAC CATCAAGGCC AAGCTTGAAG
     2641 CCACAGAG-- -GTATGTTCG CATGTTTCCT GATAGCTCGA GGATCCATGT ACTAATAGCA
     2701 ATTCTAG-GA TTGGCTGTAC GAGGAGGGTG ATGATACCAC AAAGGGTGTG TATGTTGCCA
     2761 AGATTGACGA GATCCGTGCC ATGGCTGGTC CTATTGTCCA GCGCCACTTT GAGAAAGTCG
     2821 AAGCTGAACG ACAAGCCGCT TTGGAGAAAG TCGAGGCCGA ACGGGCTGCG AAGAAGGCTG
     2881 AGGAGGATGC TCGCAAGGCT GCGGAGGCCG AGAAGGTCAA CGCAGACCAG GAGATGAAGG
     2941 ATGCCGACGC TCCGCAACAG GAGACTGAAG GCTCTGCCGA CCCCCAGTAA 
//
LOCUS       FVEG_09472       1415 bp
DEFINITION  FVEG_09472     1415 bp
TITLE       FVEG_09472
ORIGIN

        1 ATGACTGCTG ATTCCCCCGC CAAGAAGGAG TGTATGGGCG CCGACTGCCA GAACGAAGCT
       61 GGATCCCTCC AATGCCCAAC TTGTCTGAAG CTGGGAGTCA AGGACAGCTA CTTCTGCTCT
      121 CAGGAGTGCT TTAAGAGAAA CTGG-GTACG TA----AATT CCAC----CA CGCTGTGACA
      181 GCGACACAAC CTAACTCCAG CGCAG-GGTA TCCACAAGAC AATGCACAAG TCGCAAA-GT
      241 AATATCCTCC ACCACCTGAA AGCTCCGAAA GCAATCTCAC CAGATCCAG- CTACCGGCTA
      301 TTATAACCCT TTCCCCAACT TTCCGTACTC TGGAACCTTG CGACCCGTCT ATCCTCTGTC
      361 GCCGCACCGA ACTCTTCCTC AGTCGATTCC TCACCCCGTG TGGTGGCAAG ACGGCAACCC
      421 CAGATACAGC CGATCCCTCA CCAACCGTAA CAAGATTGAA ATTCTCGACA AGAAGGGCCA
      481 GGATGCTATG CGAAAGAGTT GCAAGCTTGC GCGAGAGGTC CTCGACATCG CGGCCGCTGC
      541 CGCTAAGCCT GGCGTGACGA CCGACTACAT CGATGAGATC GTTCACAAGG CTTGTATCGA
      601 GCGAAAC-GT ACGTATCGA- -----GATTT GCTCACCAAT TTTCGA---- -------AGC
      661 -GCTGGAGTC TATCTGTGAT GGCTAACT-C GACCTAG-TC CTACCCCTCT CCTCTGAACT
      721 ACAACAACTT CCCCAAGTCT TGCTGCACGT CCGTTAACGA AGTCATCTGC CACGGTATTC
      781 CTGACCAGCG CGTTCTGCTT GACGGTGATA TTCTCAACAT CGATGTTTCC CTGTACCATG
      841 AAGGATACCA CGCCGATTTG AACGAGACTT ATTACATTGG AGACAAGGCC AAGGCCGACC
      901 CCGATACTGT TCGTGTGGTT GAGACGGCAC GACAATGCTT GGATGAGTCT ATCAAGGCCG
      961 TTAAGCCCGG CACTCTGATC CGAGAATTTG GTAACATTAT TGAGAAGCAT GCCAAGAAGC
     1021 ACAACTGCAG CGTTATCCGA ACTTACTGTG GCCACGGAGT CGGCAAGCTT TTCCATTGTC
     1081 CTCCCAACGT CCCTCACTAC GCCAAGAACA AGACTGTTGG AGAGTGCAAG CCCGGAATGA
     1141 CCTTCACCAT TGAGCCCATG ATTGCTCTGG GCAAGTACAG AGATATTACT TGGCCTGACA
     1201 ACTGGACCAG CACCACTATC GATGGAAAGC TGACAGCTCA GTTTG-GTAA GTCTC-GTTT
     1261 GGAAGTGTGG CAGTGTCATA GGCTAATATA AGTCGCAG-A GCACACTCTT CTTGTTACAG
     1321 AAGATGGTGT CGAGATTTTG ACCGCGAGAC AGCCAGATTC TCCTGGCGGC GCCCTACCGA
     1381 TGCCTGGCAC CGAGAACGGA GAAACCCAGG CATAG
//
LOCUS       FOXG_11318       1415 bp
DEFINITION  FOXG_11318     1415 bp
TITLE       FOXG_11318
ORIGIN

        1 ATGACTGCTG ATCCCCCCGC CAAGAAGGAG TGTATGGGCG CCGACTGCCA GAATGAAGCT
       61 GGATCCCTCC AATGCCCAAC TTGTCTGAAG CTGGGAGTCA AGGACAGCTT CTTCTGCTCT
      121 CAGGAGTGCT TTAAGAGAAA CTGG-GTACG TG----AATT T-AC----CA CTTTGCGACA
      181 GCGACACAAA CTAACTCCGT CGCAG-GGCA TCCACAAGAC AATGCACAAG TCGCAAA-GT
      241 AATATCCTCC ACCACCTGAA AGCTCCGAAA GCAATCTCAC CAGATCCAG- CTACCGGCTA
      301 TTATAACCCG TTCCCCAACT TTCCGTACTC TGGAACCCTG CGACCCGTCT ATCCTCTGTC
      361 GCCGCACCGA ACTCTTCCTC AATCGATTCC TCACCCCGTG TGGTGGCAAG ACGGCAATCC
      421 TAGATATAGC CGATCCCTCA CCAACCGTAA CAAGATCGAA ATTCTCGACA AGAAGGGCCA
      481 GGATGCTATG CGAAAGAGCT GCAAGCTTGC GCGAGAGGTC CTCGACATCG CTGCCGCTGC
      541 CGCTAAGCCT GGCGTGACGA CCGACTATAT TGATGAGATC GTTCACAAGG CTTGTATCGA
      601 GCGAAAC-GT ACGTATTGA- -----GAATT ACTCGCGAAT TTCCGA---- -------AGC
      661 -GCAGAAGTC TCTTTGTGAT GGCTAACT-C GACTTAG-TC CTACCCCTCT CCTCTGAACT
      721 ACAACAACTT CCCCAAGTCT TGCTGCACGT CCGTTAACGA GGTCATCTGT CACGGTATTC
      781 CTGATCAGCG TGTTCTGCTA GACGGTGATA TTCTCAACAT CGATGTTTCC CTGTACCATG
      841 AAGGATACCA CGCCGATTTG AACGAGACAT ATTACATCGG AGACAAGGCC AAGGCCGACC
      901 CCGACACTGT TCGTGTGGTT GAGACGGCAC GACAATGCCT GGATGAGTCT ATCAAGGCCG
      961 TTAAGCCCGG CACTTTGATC CGAGAGTTTG GTAACATTAT CGAGAAGCAC GCCAAGAAGC
     1021 ACAACTGTAG CGTGATCCGA ACTTACTGTG GCCACGGAGT CGGCAAGCTT TTCCATTGCC
     1081 CTCCCAACGT CCCTCACTAT GCCAAGAACA AGACTGTTGG AGAGTGCAAA CCCGGAATGA
     1141 CCTTTACTAT TGAGCCCATG ATTGCTCTGG GCAAGTACAG AGATATTACT TGGCCTGACA
     1201 ACTGGACCAG CACCACTATC GATGGCAAGC TGACAGCTCA GTTTG-GTAA GTCTC-CTTT
     1261 GGAAGTGTGG TAGTGACATG GGCTAATATG AATCGCAG-A GCACACTCTT CTAGTTACAG
     1321 AAGATGGTGT CGAGATTTTG ACCGCGAGAC AGCCGGATTC TCCTGGTGGT GCCCTACCGA
     1381 TGCCTGGTAC TGAGAACGGA GAGACCCAGG CATAG
//
LOCUS       FGSG_01397       1417 bp
DEFINITION  FGSG_01397     1417 bp
TITLE       FGSG_01397
ORIGIN

        1 ATGGCTACCG ATGCCCCCGC CAAGC---AG TGCATGGGCG CCGACTGCTC CAACGATGCC
       61 GGATCGCTAC AGTGTCCGAC TTGCCTGAAG CTCGGAATCA AGGACAGCTT CTTCTGTTCT
      121 CAGGAGTGCT TCAAGCGTAA CTGG-GTACG TGGTCGAACT GGACTGGACT TTATGCGACA
      181 GGAACACAG- CTGACAATAT CGCAG-GGCA TCCACAAGAC AATGCACAAA TCGCAAAGTA
      241 ATATCCTCCA CCACCTGAAA GCTCCGAAAG CAATCTCACC AGATCCAGCT ACCGGTTACT
      301 ACAACCCGTT CCCTAACTTC CCCTACTCGG GCTCTCTGCG ACCTGTCTAC CCTCTGTCGC
      361 CGCATCGAAC TCTGCCTCAA TCGATCCCCC ACCCCGTGTG GTGGCAAGAC GGCAACCCCA
      421 GGTATAGCCG CTCTCTCACC AACCGTAACA AGATCGAAAT CCTCGACAAG GCGGGCCAGG
      481 ATGCTATGCG AAAGAGCTGC AGACTTGCAC GGGAGGTCCT CGATATTGCC GCTGCCGCTG
      541 CCAAGCCTGG CGTTACCACC GATTACATCG ACGAGCTCGT CCACAAGGCA TGCATTGAGA
      601 GAAAC---GT ATGTATTTTT TTTTTGATTT TTTTTTGGAA TATCTAGCTG CAATCTCAGC
      661 TGCTGGTGCC ACCCCGCGAA TACTGACAAC GTGACAG-TC TTACCCCTCT CCATTGAACT
      721 ACAACAACTT CCCAAAGTCT TGCTGTACAT CCGTCAACGA AGTCATCTGC CACGGCATTC
      781 CCGATCAACG TGTTCTCCTC GACGGTGATA TCCTCAACAT CGATGTTTCT TTGTATCACG
      841 AGGGATACCA CGCCGACTTG AACGAGACCT ACTACATTGG TGACAAGGCC AAGGCTGACC
      901 CTGATACCGT TCGCGTGGTT GAGACAGCGC GGCAGTGCTT GGATGAGTCC ATCAAGGCTG
      961 TCAAGCCTGG TACATTGATC CGAGAGTTTG GCAACATTAT CGAGAAGCAC GCCAAGCAGC
     1021 ACAACTGCAG TGTTATTCGA ACCTACTGTG GCCACGGAGT TGGCAAGCTT TTCCACTGCC
     1081 CTCCTAACGT CCCTCACTAC GCCAAGAACA AGACTGTCGG CGAGTGCAAG CCTGGTATGA
     1141 CTTTTACTAT TGAGCCCATG ATTGCTCTTG GAAAGTACAG AGATATCACC TGGCCCGATA
     1201 ACTGGACAAG CACTACTATT GATGGCAAGA TGACTGCTCA GTTTG-GTAA GTTGAACTTT
     1261 GGGTGCGTGG AAGTGACACA AGCTAATATG AATTATAG-A GCATACTCTT CTCGTCACAG
     1321 AAGATGGTGT TGAGATTCTG ACAGCGCGAC AGGAGAATTC TCCCGGTGGT GCTCTACCGA
     1381 TGCCCGGCAC CGAGAATGGC GATGCGAAGG CATAA--
//
LOCUS       augustus-contig00108-abinit-gene-0.102-mRNA-1 (genomic sequence): 1378 residues       1419 bp
DEFINITION  augustus-contig00108-abinit-gene-0.102-mRNA-1 (genomic sequence): 1378 residues     1419 bp
TITLE       augustus-contig00108-abinit-gene-0.102-mRNA-1 (genomic sequence): 1378 residues
ORIGIN

        1 ATGACTGCTG ATCCCCCCGC CAAGAAGGAG TGTATGGGCG CCGACTGCCA GAATGAAGCT
       61 GGATCCCTCC AATGCCCAAC TTGTTTGAAG CTGGGAGTCA AGGACAGCTA CTTCTGCTCT
      121 CAGGAGTGCT TTAAGAGAAA CTGGGTACGT G----AATTC -AC----CCC TTTGCGACAG
      181 CGACATAAAC TTACTCCGTC ACAGGGCATC CACAAGACAA TGCACAAGTC GCAAAGTAAT
      241 ATCCTCCACC ACCTGAAAGC TCCGAAAGCA ATCTCACCAG ATCCAGCTAC CGGCTACTAT
      301 AACCCTTTCC CTAACTTTCC GTACTCTGGA ACCTTGCGAC CCGTCTATCC TCTGTCGCCG
      361 CACCGAACTC TTCCTCAGTC GATTCCTCAC CCCGTGTGGT GGCAAGACGG CAACCCCAGA
      421 TATAGCCGGT CCCTCACCAA CCGTAACAAG ATCGAAATTC TCGACAAGAA GGGCCAGGAT
      481 GCTATGCGAA AGAGTTGCAA GCTCGCGCGA GAGGTCCTCG ACATCGCGGC CGCTGCCGCT
      541 AAGCCTGGAG TGACGACCGA CTACATCGAT GAGATTGTTC ACAAGGCTTG TATCGAGCGA
      601 AAC-GTACGT ATTGA----- -GATTTACTC ACGAATTTTC GA-------- -------AGC
      661 -GCAGAACTC TACTTGTGAT GGCTAACT-C GACCTAG-TC CTACCCTTCT CCTCTGAACT
      721 ACAACAACTT CCCCAAGTCT TGCTGCACGT CCGTTAACGA AGTCATCTGC CACGGTATTC
      781 CTGACCAGCG TGTTCTGCTT GACGGTGATA TTCTCAACAT CGACGTTTCC CTGTACCACG
      841 AAGGGTACCA CGCAGATTTG AACGAGACAT ATTACATTGG AGACAAGGCC AAGGCCGACC
      901 CCGATACTGT TCGTGTGGTT GAAACGGCAC GACAATGCTT AGATGAGTCT ATCAAGGCCG
      961 TCAAGCCCGG TACTCTGATC CGAGAATTTG GTAACATTAT TGAGAAGCAA GCCAAGAAGC
     1021 ACAACTGCAG CGTTATCCGA ACTTACTGTG GCCACGGAGT CGGCAAGCTT TTCCATTGCC
     1081 CCCCCAACGT CCCTCACTAC GCCAAGAACA AGACCGTTGG AGAGTGCAAG CCCGGAATGA
     1141 CCTTTACTAT TGAGCCCATG ATTGCTCTGG GCAAGTATAG AGATATTACT TGGCCTGACA
     1201 ACTGGACCAG CACCACCATC GATGGCAAGC TGACAGCTCA GTTTG-GTAA GTATC-CTTT
     1261 GGAAGTGTGG TAGTGATATA TGCTAATATG AATCGTAG-A GCACACTCTT CTAGTTACAG
     1321 AAGATGGTGT TGAGATTTTG ACCGCGAGAC AGCCAGATTC TCCTGGTGGC GCCCTACCGA
     1381 TGCCTGGCAC CGAGAACGGA GAAACCCAGG CATAG----
//
LOCUS       FVEG_01940       1350 bp
DEFINITION  FVEG_01940     1350 bp
TITLE       FVEG_01940
ORIGIN

        1 ---------- ---------- ---------- ---------- ---------- ----------
       61 ---------- ---------- ---------- ---------- ---------- ----------
      121 ---------- -----CAGAC CTC----CTC GTCCAACGAG ATGACGAATT TCACACTCAA
      181 TGC-ACCTTG ATGGACTTTT GTCTACCCCA AGATGAACAT TGAATGATAA TCGAAGGTCC
      241 CTTGATGGGC TTCAACATGA CTCAGCTGTC -ACTGCTGTG TCCATCAAGG TTGGAGAACT
      301 GCTTCGCTCT CAGCGCCACC ACCAGTGGGG AGGATGCCAT CATGTATCA- -CAACTATAC
      361 GCATTCAAGG T--GGCTAAC ACGGTCCTTT GCAGTGAGCG TTCTCCGCGG TGACTCCAAG
      421 GTCTCCGGCA CCGTCATTTT CGAGCAGGAG TCCGAGTCTG CCCCTACCAC CATCACCTGG
      481 GACATCACCG GTAACGATCC CAACGCCAAA CGAGGATTCC ACATCCACAC CTTCGGTGAT
      541 AACACCAACG GATGCACCTC CGCTGGCCCT CACT---GTG AGTTTGTTCC TGCATGACGC
      601 ACCGCCGGTT TGTTCGGTTT TACGGAAGGG CCCGTTCCTG CGAAGATCTC CCGTCACAGA
      661 TCTTCAGCCT TGCTCC-TGT TCACAACACG CTAACACGTT TAATGCCAG- TCAACCCTCA
      721 CAACAAGACC CATGGTGCTC CCTCTGACGA GACTCGTCAC GTTGGAGACC TCGGAAACCT
      781 GGAGACTGAT GGCCAGGGAA ATGCTAAGGG CTCTGTCACC GACTCCCTCG TCAAGCTGAT
      841 TGGTCCCCAC AGCATCATCG GC-GTAAGAC GATTTC---T GCCCA---TG TCCAACATTT
      901 CACTGACAAT GGTATAG-CG AACCGTCGTT ATCCACGCCG GCACCGACGA CCTCGGCAAG
      961 GGCGATAACG AGGAGTCCCT CAAGACTGGC AACGCTGGTC CCCGGCCTGC TTGCG-GTAC
     1021 GCTTGACTCA ACATCTAGTT TATTTACTAG T-GCTAATCT TTTGTCAG-G TGTCATCGGA
     1081 ATCTCCAACT AAGGAAACC- ---------- -AATAACATG AAACTTTTAT TGCTTGGATC
     1141 AAGAAGCC-G TCAGGTAATG AACAGTATGG CGTGGCACCC ACTCCGCCTC CAT---ACAA
     1201 AGAGAAACAA ACGAAAATAG TTAAATACAA TCAAGCCAAG CCTTATCAGC TAGTGACTTT
     1261 CGATGCAGAG TGTCAACTCA CATACACCTT TGTTC----- ---------- ----------
     1321 ---------- ---------- ---------- 
//
LOCUS       FGSG_08721       1350 bp
DEFINITION  FGSG_08721     1350 bp
TITLE       FGSG_08721
ORIGIN

        1 ATTCCCCCGA AATAAAAACA AAAAAACCGT CAAAATGGTC AAGGCTG-GT AAGATTCCAT
       61 GTCCCATGTG TGTTTCTGGT TCTACAGAGG GCGGCTCTCT TTATAGATGC CATACCCACG
      121 CCTACGGCGT ATTGAGAGGG GGTTAGAGCT GGTTTGAGCG AGTTTCTGAG CTCTCGTCCA
      181 ACGAGACAGC GTCTGTCATC CGCAAGTACC CTGATGGGCG TCGAAAGATA GCTCCGAGTC
      241 CCTTGATGGG CTTGCACATC -CATAGCTAC CTATCGTCAC GCCCATCAGC ATCGAGCTTC
      301 CCGCCTATCT TCTGAGATAC CTGC-GCCCT GGGAGTGTCA TCAAGTGACA AGCAGTATTG
      361 TGCTTTGAAC ATCAAGCTAA CGCATTCCCT TGCAG-TGAG CGTTCTTCGC GGTGACTCCA
      421 AGGTCTCCGG TACCGTCGTC TTCGAGCAGG AGTCTGAGTC TGCTCCCACT ACCATCACCT
      481 GGGACATCAC CGGTAACGAC CCCAACGCCA AGCGAGGATT CCACATCCAC ACCTTCGGTG
      541 ACAACACCAA CGGCTGCACT TCTGCTGGCC CTCACT-GTG AGTCTGTTCC TGCATAAT--
      601 -TCTCCGGCC TCTGCATTAG ATTATCAAGA TCAGATAATC GCAAGACC-C TTGTGCCAGA
      661 TCTCTGAACC AGCTCGATGA TCATG-TACG CTAACAAGCT CGACCATAG- TCAACCCTCA
      721 TAACAAGACC CACGGTGCTC CTTCTGACGA GACCCGTCAC GTTGGTGATC TCGGAAACGT
      781 TGAGACTGAC GGCCAGGGCA ATGCCAAGGG TTCCGTCACT GATTCTCTTA TCAAGCTGAT
      841 TGGCCCTCAC AGCGTCATTG GC-GTGAGTA CATTCTGTAT ATCCTAGCTG ATGGAGCTCA
      901 GACTGACAAG AGCATAG-CG AACCGTTGTC ATCCACGCTG GTACCGACGA TCTTGGCAAG
      961 GGTGACGGCG AGGAGTCTCT CAAGACTGGT AACGCTGGTC CCCGACCTGC TTGTG-GTAT
     1021 GTGCATATTA CTATATTTTC CGATGGTTTG TCACTAACAA TTT--TAG-G TGTTATTGGT
     1081 ATCTCCAACT AAGCAATTCT GAACTGAATT GAACAAAGGA AAAATGCTAT TGCTTACTTA
     1141 GTGGCTTTTG TTTAGCAAAT CCCAGCCACG AGTAATGATG TGTCTCATGA TATTCGATAG
     1201 CAACAATCAA TCCAATTTAA GTGATTACAG A-ATCTAGAT CCTGTTTCTT TTTTGTTTTT
     1261 TAATTGAGTG TGTAGCATCT ATTTCATCAG ATACTAGTCT ACTATAATGT AAAGCAGCAC
     1321 GCCATTATCA GTGTTGATGT GGACATACTC 
//
LOCUS       FOXG_03076       1350 bp
DEFINITION  FOXG_03076     1350 bp
TITLE       FOXG_03076
ORIGIN

        1 ---------- ---------- ---------- ---------- ---------- ----------
       61 ---------- ---------- ---------- ---------- ---------- ----------
      121 ---------- ---------- ---------- ---------- ---------- ----------
      181 ---------- ---------- ---------- ---------- ---------- ----------
      241 ---------- ------ATGA CTCAACTGTC -AATGCTGTG TCTATCAAGG TTGGAGAACT
      301 GCTTAGCTCT CAGCGCCATC ACCA-GTGGG GAGGATGCCA TCATGTATTA --CAATCATA
      361 CGCGTTGAAG CT--GGCTAA CACGGCCCCT CGCAG-TGAG CGTTCTCCGC GGTGACTCTA
      421 AGGTCTCCGG CACCGTCATC TTCGAGCAGG AGTCCGAATC TGCCCCTACC ACCATCACCT
      481 GGGACATCAC CGGTAACGAT CCCAACGCCA AACGAGGATT CCACATCCAC ACCTTCGGTG
      541 ATAACACCAA CGGATGCACT TCCGCTGGTC CTCACT-GTG AGTTTGTTCC TGCATGATGC
      601 ATCGCCGGCT TCTTCGGTTT CACGGAAGGG CCCGTTCCTG GGAAGATCTC CCGTCACAGA
      661 TCTTCAGCCT TGCTCT-TGT TCACAACACG CTAACACGGT TAATGCCAG- TCAACCCTCA
      721 CAACAAGACC CACGGTGCTC CCTCTGACGA GACCCGTCAC GTTGGAGACC TCGGAAACCT
      781 GGAGACCGAT GGCCAGGGAA ATGCTAAGGG CTCTGTCACC GACTCTCTTA TCAAGCTGAT
      841 TGGCCCGCAC AGCATCATCG GT-GTAAGAC GATTTC---T GCCCA---TG TCCAACATTT
      901 CACTAACAAT GGCATAG-CG AACCGTCGTT GTCCACGCCG GCACCGACGA TCTCGGCAAG
      961 GGTGATAACG AGGAGTCCCT CAAGACTGGT AACGCTGGTC CCCGACCTGC TTGCG-GTAT
     1021 GCTTAAACCA ACATCTAGTT -ATTTACTAG T-GCTAATCG CTTATCAG-G TGTCATCGGA
     1081 ATCTCCAACT AA-------- ---------- ---------- ---------- ----------
     1141 ---------- ---------- ---------- ---------- ---------- ----------
     1201 ---------- ---------- ---------- ---------- ---------- ----------
     1261 ---------- ---------- ---------- ---------- ---------- ----------
     1321 ---------- ---------- ---------- 
//
LOCUS       augustus-contig00127-abinit-gene-0.29-mRNA-1 (genomic sequence): 1055 residues       1350 bp
DEFINITION  augustus-contig00127-abinit-gene-0.29-mRNA-1 (genomic sequence): 1055 residues     1350 bp
TITLE       augustus-contig00127-abinit-gene-0.29-mRNA-1 (genomic sequence): 1055 residues
ORIGIN

        1 ATGGTCAAGG CTG-GTAAGA CTTCCCGTCG CCAAGCCACC GCTCACATGC AGAGAGGGTG
       61 GCTCTTCTTA TAGATGGCAT CCCCCATGCT GCGCGGGTGA CAATGAGGGG CTTCGAGCTG
      121 GTTTGAGCGA GTTTCCCAGA CCTC----CT CGTCCAACGA GATGACGAAT TTTACGCTCG
      181 ATGA-ACCTT GATGGGCTTG TATCTACCCC AAGAGGAACA TTGAATGATA ATCGAAGGTC
      241 CCTTGATGGG TCTTACCATG ACTCAGCTGT C-ACTGCTGT GTCCATCAAG GTT-------
      301 ----TAGCTC TCAGCGCCAT CACCAGCGGG GAGGATGCCA TCATGTGTTA --CAACTATA
      361 CGCGTTGAAG CT--GACTGA CACGGTCCCT CACAG-TGAG CGTTCTCCGC GGTGACTCTA
      421 AGGTCTCCGG CACCGTCATC TTCGAGCAGG AGTCCGAGTC TGCCCCTACC ATCATCACTT
      481 GGGACATCAC CGGAAACGAT CCCAACGCCA AGCGAGGATT CCACATCCAC ACCTTCGGTG
      541 ATAACACCAA CGGATGCACT TCCGCTGGCC CTCACT-GTG AGTTTGTTCC TGCATGATGC
      601 ACTGCCGGCT TGTTCGTTTT TACGGAAGGG CCCGTTCCTG GGAAGATCTC CCGTCACATA
      661 TCTTCAGCCT TCCTCC-TGT TCACAACACG CTAACACGTC TAATGCCAG- TCAACCCTCA
      721 CAACAAGACC CATGGCGCTC CCTCTGACGA GACCCGTCAC GTTGGAGACC TCGGAAACCT
      781 GGAGACCGAT GGCCAGGGAA ATGCTAAGGG CTCTGTCACC GACTCCCTTG TCAAGCTGAT
      841 TGGCCCCCAC AGCATTATCG GC-GTAAGAA GATTCC---T GCCCA---TG TCCGGCATTT
      901 CACTAACAAT GGCATAG-CG AACCGTCGTC ATCCACGCCG GCACCGACGA CCTCGGCAAG
      961 GGCGATAATG AGGAGTCCCT CAAGACTGGC AACGCTGGTC CCCGACCTGC TTGCG-GTAC
     1021 GTTTAAATCA ACATCTAGTT TATTTACTAG C-GCTAATCG TTTATCAG-G TGTCATCGGA
     1081 ATCTCCAACT AA-------- ---------- ---------- ---------- ----------
     1141 ---------- ---------- ---------- ---------- ---------- ----------
     1201 ---------- ---------- ---------- ---------- ---------- ----------
     1261 ---------- ---------- ---------- ---------- ---------- ----------
     1321 ---------- ---------- ---------- 
//
LOCUS       FVEG_02112       1516 bp
DEFINITION  FVEG_02112     1516 bp
TITLE       FVEG_02112
ORIGIN

        1 ATGAAATTGA CTTCAGAGAA CATCAACCAG CGAGTCGTCG CCGCCAAGTA CGCCGTTCGT
       61 GGTGAACTTG CTGTCAAGTC CGAGGAATAC CGAGCCAAGA TCGCAAAGGG CGATACCGGC
      121 GATCTCCCCT TCAAACAGGT TATTTCTGCA AACATTGGCA ACCCTCAGCA GCTCGACCAG
      181 AAGCCCATCA CCTTCTTCCG CCAGGTCGCC AGTCTTCTCG AGAACCCTAT ACTGCTTCAG
      241 AACGAGGAGG CTCTCACCAA GCACTTTGGC TACCAGACCG ATGTCATCGA GCGCGCCAAG
      301 TTCCTCCTGA GCAAGATCGG CTCCGTTGGT GCCTACAGTG CCAGCACCGG TGTTCCTGCT
      361 ATCCGCGATA GCATCGCCAA GTTTATTGAG C-GTGGGTT- ---------- ---------C
      421 TGCCGTCGCT TC-TGTTTCT GCTGTGTTAC TAACTTGTCT CAG-GTCGCG ATGGCTTCCC
      481 TGCAGATCCC GATCACATTT ACCTGTCCGC CGGTGCCTCC TCTGGTGTCA ACACCCTTCT
      541 CAACGTCATC TGCGCCTCCC CTAAGACCGG CATCCTTATT CCAATTCCCC AGTACCCTCT
      601 CTACACTGCT ACTCTCTCCC TCTTGGACGC CACAGCTGTT CCTTACCTCC TGGATGAGCA
      661 TAAGAACTGG GGTACCGACG TCGACACCAT CCGTGCCTCG TACGAAAAGG CCAAGGCTGA
      721 CGGCATTGAC GTTCGATGCA TTGTCATTAT CAACCCCGGT AACCCTACCG GTGCCTCTCT
      781 TCCCGAGGAG GACATCCGTG CTGTCCTTGA GTTCGCCAAC AAGGAGAACC TAGTTGTTAT
      841 GGCCGACGAG GTGTACCAGA CAAATGTTTT TGTCGGCAAG TTCCACAGTT TCAAGGCCGT
      901 CCTCCGCACC CTTGAGAAGG AGAACCCTGG CAAGTTCGAC GGCCTCGAGC TCGCCTCTCT
      961 TCACAGTGTC TCCAAGGGCA TGGTTGGCGA GTGTGGTCAC CGTGGAGGTT ACTTCGAGCT
     1021 TGTCAACTTC GATGCCGAGG TCGAGGCCAA CATCTACAAG TTCATTTCCA TCATGCTCTG
     1081 CGCCCCTGTT ATTGGTCAGT GCATCGTTGA GTTGATGGTC AACCCTCCCA AGCCGGGCGA
     1141 GCCCTCGCAC GAGCTTTACA AGAAGGAGTA CGATGGCATC TTCACCGGTC TTCAAGAGCG
     1201 TGCTACTGCC CTTCACAAGG CTTTCTCTCA GATGGAGGGA GTCGAGTGCG CCGAGCCCCA
     1261 GGGCTCCATG TACCTCTTCC CCACCATCAA CCTGCCTGAG AAGGCCGCTG AGGCTGCCAA
     1321 GGCAGAGGGT CGAAGCCCAG ATGAGTTCTA CTGCATGCGT CTCCTCGAGG CCACCGGTAT
     1381 CTGCGTCGTT CCCGGCTCAG GCTTTGGTCA GAAAGAGGGT ACCCTGCATT TCAGAACAAC
     1441 CTTCCTCGCA CCTGGCACCG AGTGGGTCGG CAGCATCGTC AAGTTCCACA AGGAGTTCCT
     1501 CGAGAAGTAC CGATGA
//
LOCUS       FGSG_08443       1516 bp
DEFINITION  FGSG_08443     1516 bp
TITLE       FGSG_08443
ORIGIN

        1 ATGAGATTGA CTACCGAAAA CATCAACCAG CGCGTAGTCG CCGCCAAGTA TGCCGTCCGT
       61 GGCGAACTTG CTGTCAAGTC CGAGGAGTAC CGGGCCAAGA TCGCAAAGGG CGATACCGGC
      121 GACCTTCCTT TCAACGAGAT CATTTCTGCC AACATTGGCA ACCCTCAGCA GCTCGACCAG
      181 AAGCCCATCA CTTTCTTCCG ACAGGTCGCT AGTCTTCTCG AGAACCCCAT CCTGCTCGAG
      241 AACGAGGAGG CCCTTACCAA GCACTTTGGC TACCAGACCG ATGTCATTGA GCGCGCCAAG
      301 TTCCTCCTGA GTAAGATTGG CTCTGTCGGC GCCTACAGCG CCAGCACTGG AGTTCCTGCT
      361 ATCCGTGAAA GCATCGCACA GTTTATCGAG C-GTTAGTTA ---------- ----------
      421 TGCCGTCCTT GGGTGTGTAT GATGTCTTGC TAACAACTCC TAG-GCCGCG ATGGCTTCCC
      481 CGCTGACCCT GAACACATTT ACCTGTCTGC TGGTGCCTCT TCCGGTGTCA ACACTCTCCT
      541 TAACGTTATC TGCGCCTCTC CTAAGACCGG AATTCTCATT CCTATTCCTC AGTACCCTCT
      601 CTACACCGCC ACCCTGTCTC TCCTTGACGC CACCGCTGTT CCCTACCTGC TCGACGAGTC
      661 AAGGAACTGG GGTACTGATG TCGACACCAT CCGCGCCTCT TACGAGAAGG CCAAGGCCGA
      721 TGGCATTGAT GTCCGTTGCA TCGTCATCAT CAACCCCGGT AACCCCACCG GTGCTTCCCT
      781 CCCTGAGGAG GACATCCGTG CCGTCCTCGA GTTTGCCAAC GAGGAGAACC TAGTCGTTAT
      841 GGCTGATGAG GTTTACCAGA CAAACGTCTT TGTCGGCAAG TTCCACAGCT TCAAGCAGGT
      901 CCTATGCTCA CTCCAGAAGG AGCACCCCGG CAAGTTTGAC GGCCTTGAGC TCGCCTCTCT
      961 TCACAGTGTC TCCAAGGGTA TGGTTGGCGA GTGTGGCCAC CGTGGTGGTT ACTTCGAGCT
     1021 TGTCAACTTT GACGCCGATG TCGAGGCCAA CATCTACAAG TTCATCTCCA TCATGCTCTG
     1081 CGCTCCCGTC ATTGGTCAGT GCGTCGTCGA GTTGATGGTC AACCCTCCCA AGCAGGGTCA
     1141 GCCCTCATAC GAGCTTTACA AGAAGGAGTA CGACGGTATC TTTACTGGTC TTCAAGAGCG
     1201 TGCTACTGCC CTGCACAAGG CTTTCTCTCA GATGGAGGGA GTCGAGTGCG CCGAGCCCCA
     1261 AGGTTCCATG TACCTCTTCC CTACCATCAA CCTTCCCGCG AAGGCCGCTG AGGCTGCCAA
     1321 GGCAGAGGGC CGAAGCGCCG ATGAGTTCTA CTGCATGCGT CTCCTCGAGG CCACCGGTAT
     1381 CTGCGTCGTC CCTGGTTCCG GTTTCGGTCA GAAGGAGAAC ACCCTCCACT TCCGCACAAC
     1441 CTTCCTCGCT CCTGGTACCG AGTGGGTTGG CCGCATCGTC AAGTTCCACA ACGAGTTCCT
     1501 CGACAAGTAC CGATGA
//
LOCUS       FOXG_03240       1516 bp
DEFINITION  FOXG_03240     1516 bp
TITLE       FOXG_03240
ORIGIN

        1 ATGAGATTGA CTTCAGAGAA CATCAACCAG CGAGTCGTCG CTGCCAAGTA CGCCGTTCGT
       61 GGTGAACTTG CTGTCAAGTC CGAGGAATAC CGAGCCAAGA TCGCAAAGGG CGATACCGGC
      121 GATCTCCCCT TCAAACAGGT TATTTCTGCA AACATTGGCA ACCCTCAGCA GCTCGACCAG
      181 AAGCCCATCA CCTTCTTCCG CCAGGTCGCC AGTCTTCTCG AGAACCCTCT ACTACTTCAG
      241 AACGAGGAGG CCCTCGCCAA GCACTTTGGC TACCAGACCG ATGTGATCGA GCGCGCCAAG
      301 TTCCTCCTGA GCAAGATCGG CTCCGTTGGT GCCTACAGTG CTAGCACTGG TGTTCCTGCT
      361 ATCCGCGATN NNNNNNNNNN NNNNNNNNNN NNNNNNNN-- ---------- ---------N
      421 NNNNNNNNNN NNNNNNNNNN NNNNNNNNNN NNNNNNNNNN NNNNNNNNNN NNNNNNNNNN
      481 NNNNNNNNNN NNNNNNNNNN NNNNNNNNNN NNNNNNNNNN NNNNNNNNNN NNNNNNNNNN
      541 NNNNNNNNNN NNNNNNNNNN NNNNNNNNNN NNNNNNNNNN NNNNNNNNNN NNNNNNNNNN
      601 NNNNNNNNNN NNNNNNNNNN NNNNNNNNNN NNNNNNNNNN NNNNNNNNNN NNNNNNNNNN
      661 NNNNNNNNNN NNNNNNNNNN NNNNNNNNNN NNNNNNNNNN NNNNNNNNNN NNNNNNNNNN
      721 NNNNNNNNNN NNNNNNNNNN NNNNNNNNNN NNNNNNNNNN NNNNNNNNNN NNNNNNNNNN
      781 NNNNNNNNNN NNNNNNNNNN NNNNNNNNNN NNNNNNNNNN NNNNNNNNNN NNNNNNNNNN
      841 NNNNNNNNNN NNNNNNNNNN NNNNNNNNNN NNNNNNNNNN NNNNNNNNNN NNNNNNNNNN
      901 NNNNNNNNNN NNNNNNNNNN NNNNNNNNNN NNNNNNNNNN NNNNNNNNNN NNNNNNNNNN
      961 NNNNNNNNNN NNNNNNNNNN NNN------- ---------- ---------- ----------
     1021 ---------- ---------- ---------- ---------- ---------- ----------
     1081 ---------- ---------- ---------- ---------- ---------- ----------
     1141 ---------- ---------- ---------- ---------- ---------- ----------
     1201 ---------- ---------- ---------- ---------- ---------- ----------
     1261 ---------- ---------- ---------- ---------- ---------- ----------
     1321 ---------- ---------- ---------- ---------- ---------- ----------
     1381 ---------- ---------- ---------- ---------- ---------- ----------
     1441 ---------- ---------- ---------- ---------- ---------- ----------
     1501 ---------- ------
//
LOCUS       augustus-contig00137-abinit-gene-0.30-mRNA-1 (genomic sequence): 1513 residues       1516 bp
DEFINITION  augustus-contig00137-abinit-gene-0.30-mRNA-1 (genomic sequence): 1513 residues     1516 bp
TITLE       augustus-contig00137-abinit-gene-0.30-mRNA-1 (genomic sequence): 1513 residues
ORIGIN

        1 ATGAGATTGA CTTCAGAGAA CATCAACCAG CGAGTCGTCG CTGCCAAGTA CGCCGTTCGT
       61 GGTGAACTTG CTGTCAAGTC CGAGGAATAC CGAGCCAAGA TCGCAAAGGG CGATACCGGC
      121 GATCTACCCT TCAAACACGT TATTTCTGCA AACATCGGCA ACCCTCAGCA GCTCGACCAG
      181 AAGCCCATCA CCTTCTTCCG CCAGGTTGCC AGTCTTCTCG AGAACCCTGT ACTTCTTCAG
      241 AACGAGGAGG CCCTCACCAA GCACTTTGGC TACCAGGCCG ATGTCGTCGA GCGCGCCAAG
      301 TTCCTCCTGA GCAAGATCGG CTCCGTTGGT GCCTACAGTG CCAGCACCGG TGTTCCTGCT
      361 ATCCGCGATA GCATCGCCCA GTTTATTGAA C-GTGAGTTA TGTTCTGTTC TGTTCTGTTC
      421 TGCCGTCGCT TT-TGTTTCT GCTGTGTTAC TAACTTGTCT CAG-GTCGCG ATGGCTTCCC
      481 TGCAGATCCC GATCACATCT ACCTGTCCGC TGGTGCCTCC TCCGGTGTCA ACACCCTTCT
      541 CAACGTCATC TGCGCCTCTC CTAAAACCGG CATCCTTATT CCAATTCCTC AGTACCCTCT
      601 CTACACTGCT ACTCTCTCCC TCCTGGACGC CACCGCTGTT CCTTACCTCC TGGACGAGCA
      661 TAAGAACTGG GGTACTGATG TCGACACCAT CCGTGCCTCA TACGAAAAGG CCAAGGCTGA
      721 CGGCATTGAC GTTCGATGCA TTGTCATTAT CAACCCCGGT AACCCTACCG GTGCCTCTCT
      781 CCCCGAGGAG GACATTCGTG CTGTCCTTGA GTTCGCCAAC AAGGAGAACC TAGTTGTTAT
      841 GGCCGACGAG GTCTACCAGA CAAATGTCTT TGTTGGCAAG TTCCACAGTT TCAAGGCTGT
      901 CCTCCGCACC CTTGAGAAGG AGAACCCTGG CAAGTTTGAC GGCCTCGAGC TTGCCTCTCT
      961 TCACAGTGTC TCCAAGGGCA TGGTTGGCGA GTGTGGTCAC CGAGGTGGTT ACTTCGAGCT
     1021 TGTCAACTTC GATGCCGAGG TCGAGGCCAA CATCTACAAG TTCATCTCCA TCATGCTCTG
     1081 CGCCCCTGTT ATTGGTCAGT GCATCGTTGA GTTGATGGTC AACCCTCCCA AGCCGGGCGA
     1141 GCCCTCGCAC GAGCTTTACA AGAAGGAGTA CGATGGCATC TTCACCGGTC TTCAAGAGCG
     1201 TGCTACCGCT CTTCACAAGG CTTTCTCTCA AATGGAGGGA GTTGAGTGCG CCGAGCCCCA
     1261 GGGCTCCATG TACCTCTTCC CCACCATCAA CCTGCCCACC AAGGCCGCCG AGGCTGCCAA
     1321 GGCAGAGGGT CGAAGCCCAG ATGAGTTCTA TTGCATGCGT CTCCTCGAGG CTACTGGTAT
     1381 CTGTGTCGTT CCCGGCTCAG GATTTGGCCA GAAAGAGGGT ACCCTGCATT TCAGAACAAC
     1441 CTTCCTTGCG CCTGGCACCG AGTGGGTTGG CAGCATCGTC AAGTTCCACA AGGAGTTCCT
     1501 CGAGAAGTAC CGATGA
//
LOCUS       FVEG_02113       1598 bp
DEFINITION  FVEG_02113     1598 bp
TITLE       FVEG_02113
ORIGIN

        1 ATGGGTTCCG ACCCCCAGTA CGCGAAGTGG CCATTGCTGC CTCTGTCGCA GCACGTTTTC
       61 ACCCTCACAA ACGGCTATGC CACCAAAAAT GCGCAACAAG CTGCTGTAAA GGCCCTTCAA
      121 GATGCCATCG CACAGGACAA GATGGCTCCT TTCTACCGAT ATCTCGCCCA TCCACTCGAT
      181 GGCGTCCTTA ACACTCTTGG CGAGGGCGGC TCTTCCGCTC CTGGACGACC GCTCAGCAGA
      241 AAGTCCAGTC TTGTTGGAAT GATTGCTACT AAGCCTGCCA CTACCATCGT CAGTCTTCCC
      301 TGGGACGAGG GCCTTTACAA CCAGTTGAAG GAAGACAATG ACCGGGAGCT GGAAGAGTTC
      361 CAGAAAGAGG AGGATGACGC TGTTGAGCAA GCTGGTGATA CCGAGGTCAT GGCTGCTCAG
      421 GGGAAGCGAG CTGAGTTCTG GGCTCGTGTA GGAGATAAG- GTATGTTTGT TATCACATAG
      481 AAACTCAGGT TCTAGCCACA AGTTGACTTC GCC-TGCTAA CACCCACCA- AG-GACAAGG
      541 CCATTGCCGC CTATGAGAGC CTCTCCGAAA AGACGGGAAT CCTCGGTACC AAGATCGACG
      601 TCGTCCTCGC CATAATACGC ATGGGCCTCT TCTATGGCGA CAAGCCTCTT GTCAAGAAGC
      661 ACGTCGAGCG CGCCAAGACA CTCGTCGAAT CAGGCGGTGA CTGGGACCGC CGCAACCGTC
      721 TCAAGGCCTA CGAGGGTCTG CACCTACTCA CACTTCGCTC CTACAACCTC GCCGCGCCTC
      781 TACTGCTCGA CTCTCTCTCC ACATTCACCA GTTACGAACT ATGCACCTAT TCCAACCTCG
      841 TCGTGTACTC CGTCCTTGCT GGTTCAGTCT CTCTCAAGCG AGTCGATTTC AAGTCAAAGG
      901 TTGTAGACGC ACCTGAAATC AAGGCTATTC TGGGTGATGG TGAGGACAAG CTTCTTGCTC
      961 TGAGTGGTGC CCTCAGCGCT GGCCCTGGTG CTGATGACAC TGCCGGTGCG AAGGCCCCAA
     1021 AGACGGCCAC CGCTGCTGTC AACCTGACCA CGTTGGGTAC CAGCACGGAG CAACCTGAAG
     1081 CTGAAATGGC CATTGACTTT AGCCCTCTAG CGCTGCTCGT TAGTAGTTTG TACAACGGAA
     1141 ACTATAAGAC CTTCTTCAAG TCTCTGGCTG AGGTTGAGGA GCAGTTCCTA AACCAGGACC
     1201 GCTATCTTCA TGAGCACAAG AACTGGTTTA TTCGGGAGAT GCGACTTCGC GCCTATCAGC
     1261 AGCTTCTTCA GAGCTACAGA GTTGTTGGGC TGGAGAGCAT GGCCAATGAC TTCGGAGTCA
     1321 CAGTTGACTT CCTCGACCG- GTATGTGACA CGTTACGCAA TTTCATGAAT GAACACAACC
     1381 TGACTGATTC TCTACTAG-T GACCTCGCCC GCTTCATCGC AGCTGGGCGT ATCCCCTGCA
     1441 CCATCGATCG CGTGACAGGC AAGGGTGTGA TCGAGACAAA CCGCCCCGAT GACAAGAACA
     1501 AGCAGTATCA GGATGTTGTG CGACAGGGTG ATCAGCTCAT CACAAAACTA CAAAAGTACG
     1561 GCCAGGCTGT GCGACTGAGG GGTAGTGAGA GGGCATAA
//
LOCUS       FGSG_08444       1598 bp
DEFINITION  FGSG_08444     1598 bp
TITLE       FGSG_08444
ORIGIN

        1 ATGGGTTCCG ACCCCCAGTA CGCCAAATGG CCATTGCTGC CTCTTTCGCA GCATGTCTTC
       61 ACCCTCACAA ACGGCTACGC CACTAAGAAT GCGCAACAAG CCTCTGTTAA GGCCCTCCAA
      121 GATGCCATTG CCCAGGACAA GATGGCTCCT TTTTACCGAT ATCTCGCTCA CCCCCTCGAT
      181 GGCGTCCTCA ACACCGTTGG CGAGGGCGGC GCTTCCGCTC CAGGACGACC TCTTAGCAGG
      241 AAGTCGAGCC TGGTTGGAAT GATCGCCACC AAGCCTGCTG CTGCCAACAT CAGTCTCCCC
      301 TGGGATGAGG GTCTTTACAA CCAGCTGAAA GAGGACAACG ATCGTGAGCT AGAAGAGATC
      361 CAGAAAGAGG AGGATGATGC TGTGGAGCAA GCTGGTGACA CTGAGGTCAT GGCCGCCCAA
      421 GGCAAGCGAG CAGAATTCTG GGCTCGAGTG GGAGACAAG- GTATGTTTAT TTTCGCACAG
      481 ACCTTTACGA CCTGGTAGCA ATTCGAGCTC TCCGTGCTAA TACCCCATAC AG-GACAAAG
      541 CTATTGCCAC CTACGAGAGC CTCTTCGAGA AGACGGGCAT TCTCGGTACC AAGATCGACC
      601 TCGTTCTTGC TATAATACGT ATGGGCTTGT TTTATGGTGA TAAGCCTCTC GTAAAGAAGC
      661 ATGTTGAGCG CGCCAAGGGT CTTGTCGACA CAGGCGGTGA CTGGGACCGT CGCAACCGCC
      721 TCAAGGCCTA CGAAGGCCTG CACCTGCTCA CCGTTCGATC ATACAATCTC GCTGCGCCGC
      781 TGCTCCTCGA CTCTCTCTCC ACCTTTACCA GCTACGAGCT CTGCACTTAC TCCAACCTTG
      841 TTGTGTATTC TGTTCTCGCT GGCTCAGTCT CCCTCAAGCG AGTCGATTTC AAGTCAAAGG
      901 TCGTTGATGC ACCAGAGATC AAGGCAATTC TTGGCGATGG CGACGACAAG CTGCTAGCTC
      961 TGAGCGGCGC TCTCAGTGCT GGACCAGGTG CCGATGACAC CGTTGGCGCG AAGGCACCCA
     1021 AGACGGCCAC CGCTGCTGTG AATCTGACCA CATTGGGCAC AAGCACTGAC CATCCCGAAG
     1081 CTGAGATGGC TATCGACTTC AGCCCCTTGG CCCTGCTCGT CAGCAGCTTG TACAAGGGCG
     1141 ACTACAAGGC CTTCTTCACG TCCCTGGCCA ATGTCGAGGA GCAGTTCCTA AACCAGGATC
     1201 GCTACCTTCA CGAGCACAAG AACTGGTTCA TCCGAGAGAT GCGACTTCGC GCTTACCAGC
     1261 AGCTCCTGCA AAGCTACCGT GTTGTCGGCC TTGAGAGCAT GGCTAACGAC TTTGGTGTCA
     1321 CTGTCGACTT CCTCGACCG- GTATGTTAAC TGCTACACTA TCACATGAAA GAACACAAGC
     1381 TAA-TGCCGC TAATCTAG-T GACCTCGCCC GCTTCATTGC TGCTGGCCGC ATTCCTTGCA
     1441 CCATCGACCG CGTGACAGGC AAGGGTGTTA TTGAGACCAA CCGCCCCGAT GACAAGAACA
     1501 AGCAATACCA AGATGTCGTG CGACAAGGCG ATCAGCTCAT TACAAAGCTA CAAAAGTACG
     1561 GTCAGGCTGT GCGGCTGAGG GGTAGCGAGA GAGCATAG
//
LOCUS       FOXG_03241       1598 bp
DEFINITION  FOXG_03241     1598 bp
TITLE       FOXG_03241
ORIGIN

        1 ATGGGTTCCG ACCCCCAGTA CGCGAAATGG CCATTGCTGC CTCTGTCGCA GCACGTTTTC
       61 ACCCTCACAA ACGGTTATGC CACTAAAAAT GCGCAACAAG CCGCTGTAAA GGCTCTTCAA
      121 GATGCTATCG CCCAGGACAA GATGGCTCCT TTCTATCGAT ATCTGGCCCA TCCACTCGAC
      181 GGCGTCCTCA ACACTCTTGG TGAGGGCGGC TCTTCCGCTC CTGGACGACC TCTCAGCAGA
      241 AAGTCCAGTC TTGTTGGAAT GATTGCTACT AAGCCTGCCG CTACCATTAT CAGTCTTCCC
      301 TGGGACGAGG GCCTTTACAA CCAGCTGAAG GAAGATAATG ATCGGGAGCT GCAAGAGTTC
      361 CAGAAAGAGG AGGATGACGC TGTTGAGCAA GCTGGTGACA CCGAAGTCAT GGCTGCCCAG
      421 GGGAAGCGAG CTGAGTTCTG GGCGCGTGTA GGAGACAAG- GTATGTTTGT TCTCACACAG
      481 AAATTCAGGT TCTAGCAGCA AATTGAGTTC GCC-CGCTAA CACTCACCA- AG-GACAAGG
      541 CCATTGCCGC CTACGAGAGC CTCTCCGAAA AGACGGGTAT CCTCGGTACC AAGATCGACC
      601 TCGTCCTCGC CATAATACGC ATGGGTCTCT TCTATGGCGA CAAACCTCTT GTCAAGAAGC
      661 ACGTCGAACG CGCCAAGTCC CTCGTCGAAT CAGGCGGTGA CTGGGACCGT CGCAACCGTC
      721 TCAAGGCCTA CGAGGGTCTG CACCTACTCA CACTTCGCTC CTACAACCTC GCTGCGCCTC
      781 TACTGCTCGA CTCTCTCTCC ACATTCACCA GTTATGAACT CTGCACCTAC TCCAACCTCG
      841 TCGTGTACTC CGTTCTTGCT GGTTCAGTAT CCCTCAAGCG AGTCGATTTC AAGTCCAAGG
      901 TTGTAGACGC ACCTGAAATC AAGGCTATTC TGGGTGATGG TGAGGACAAG CTTCTTGCTC
      961 TCAGTGGTGC CCTCAGTGCT GGCCCTGGTG CTGATGACAC TACTGGTGCG AAGGCTCCTA
     1021 AGACGGCCAC CGCTGCTGTC AACCTGACCA CGTTGGGTAC CAGCACGGAG CAACCTGAAG
     1081 CTGAGATGGC CATTGACTTT AGCCCTCTAG CGCTGCTCGT TAGTAGTTTG TACAACGGAA
     1141 ACTATAAGAC CTTCTTCAAG TCTCTTGCCG AG-GTCGAGG AGCAGTTCCT AAACCAGGAT
     1201 CGCTATCTTC ATGAGCACAA GAACTGGTTT ATTCGGGAGA TGCGACTTCG CGCCTATCAG
     1261 CAGCTTCTTC AAAGCTACAG -AGTTGTTGG CCTGGAGAGC ATGGCCAATG A---------
     1321 ---------- ---------- ---------- ---------- ---------- ----------
     1381 ---------- ---------- ---------- ---------- ---------- ----------
     1441 ---------- ---------- ---------- ---------- ---------- ----------
     1501 ---------- ---------- ---------- ---------- ---------- ----------
     1561 ---------- ---------- ---------- --------
//
LOCUS       augustus-contig00137-abinit-gene-0.29-mRNA-1 (genomic sequence): 1592 residues       1598 bp
DEFINITION  augustus-contig00137-abinit-gene-0.29-mRNA-1 (genomic sequence): 1592 residues     1598 bp
TITLE       augustus-contig00137-abinit-gene-0.29-mRNA-1 (genomic sequence): 1592 residues
ORIGIN

        1 ATGGGTTCCG ACCCCCAGTA CGCGAAGTGG CCATTGCTGC CTCTGTCGCA GCACGTTTTC
       61 ACCCTCACAA ACGGTTATGC CACTAAAAAT GCGCAACAAG CTGCTGTAAA GGCTCTTCAA
      121 GATGCTATCG AACAGGACAA GATGGCTCCT TTCTACCGAT ATCTCGCCCA TCCACTCGAC
      181 GGCGTTCTCA ACACTCTTGG CGAGGGCGGC TCTTCGGCTC CTGGACGACC TCTCAGCAGA
      241 AAGTCCAGTC TTGTTGGAAT GATTGCCACT AAGCCTGCCG CTACTATTGT CAGTCTTCCC
      301 TGGGACGAGG GTCTTTACAA CCAGTTGAAG GAAGATAATG ATCGGGAGCT GCAAGAGTTC
      361 CAGAAAGAGG AGGATGACGC TGTTGAGCAA GCTGGTGACA CCGAGGTCAT GGCTGCTCAG
      421 GGGAAGCGAG CTGAGTTCTG GGCCCGTGTA GGAGACAAG- GTATGTTTAC TCTCACACAG
      481 AAACTCAGGT TCTAGCCACA AATCGACTTC GCC-TGCTAA CACCCACCA- AG-GACAAGG
      541 CCATTGCCGC CTACGAGAGC CTATCCGAAA AGACGGGAAT CCTCGGTACC AAGATCGACG
      601 TCGTCCTCGC CATAATACGC ATGGGTCTCT TCTATGGCGA CAAGCCTCTT GTCAAGAAGC
      661 ACGTCGAACG CGCCAAGACA CTCGTCGAAT CAGGCGGTGA CTGGGACCGC CGCAACCGTC
      721 TCAAGGCCTA CGAAGGTCTG CACCTACTCA CACTTCGCTC CTACAACCTT GCCGCGCCTC
      781 TACTGCTCGA CTCTCTCTCC ACATTCACTA GCTACGAACT CTGCACCTAC TCCAACCTTG
      841 TCGTGTACTC CGTTCTTGCT GGTTCAGTGT CCCTCAAGCG AGTCGATTTC AAGTCAAAGG
      901 TTGTAGACGC ACCTGAAATT AAGGCTATTC TGGGTGATGG TGAGGACAAG CTTCTTGCTC
      961 TCAGCGGTGC CCTCAGCGCT GGCCCTGGTG CTGATGACAC TACTGGCGCG AAGGCTCCTA
     1021 AGGCAGCCAC CGCTGCTGTC AACCTGACCA CGTTGGGTAC CAGCACAGAG CAACCTGAAG
     1081 CTGAGATGGC CATTGACTTT AGCCCTCTAG CGCTGCTCGT CAGTAGTTTG TACAACGGAA
     1141 ACTATAAGAC CTTCTTCAAG TCTCTCGCCG AGGTCGAGGA GCAATTCCTA AACCAGGATC
     1201 GCTATCTTCA CGAGCACAAG AACTGGTTTA TCCGGGAGAT GCGACTTCGC GCCTATCAGC
     1261 AGCTTCTTCA GAGCTACAGA GTTGTTGGCC TGGAGAGCAT GGCCAATGAC TTCGGAGTCA
     1321 CTGTTGACTT CCTCGATCG- GTATGTCATA CGTTACGCAA TGCCATGAAT GAACACAACC
     1381 TGACTGATTC TCTACTAG-T GACCTCGCCC GCTTCATCGC TGCTGGGCGT ATCCCCTGCA
     1441 CCATCGATCG CGTGACAGGC AAGGGTGTGA TCGAGACAAA CCGCCCCGAT GACAAGAACA
     1501 AGCAGTATCA GGATGTTGTG CGACAGGGTG ATCAGCTCAT CACAAAACTA CAAAAGTACG
     1561 GCCAGGCTGT GCGACTGAGG GGTAGCGAGA GGGCATAA
//
LOCUS       FVEG_05104       1799 bp
DEFINITION  FVEG_05104     1799 bp
TITLE       FVEG_05104
ORIGIN

        1 ATGGCGCCCA AGAATAAATT CGAGCTCAAG ACCCCCAAGG GCACAAAGGA CT-GTAAGTG
       61 ATTG-----A ATCAAT-CGT ACCGCAGAGG CCATT--TCT TAACACCATC CAAG-GGGAG
      121 GGGAAGGATA TGGTTATTCG TGACCACATC TTCAACACCA TCACCCAAGT CTTCAAGCGC
      181 CACGGAGGAG TCACGATCGA TACCCCCGTC TTTGAGCTCC GAGAGATCCT CGCTGGAAAA
      241 TATGGAGAGG ACAGCAAGCT CATCTATGAC CTTGCTGACC AAGGTGGTGA GATCTGCTCT
      301 CTGCGATATG ACTTGACAGT CCCCTTCGCC CGCTTCCTAG CCATGAACAA GCAGATTCAA
      361 AACATCAAGA GATATCACAT CGCCAAGGTC TACCGCCGAG ACCAACCTGC CATGACCAAA
      421 GGTCGCATGC GAGAATTCTA CCAGTGCGAT TTCGACATTG CCGGCACCTA CGACCCCATG
      481 CTGCCCGACG CCGAAGTCAT CCGCATCATC ACAGAAGTAT TTGAGGGACT TGGTTGGAAC
      541 GGTGGATACA CGATCAAGTT AAATCACCGA AAGATTCTGG ACGGTATTTT CCAAGTCTGT
      601 GGAGTCCCTG AGGACAAGAT CCGCACCATT TCCTCGGCCG TCGACAAGCT CGACAAGCTG
      661 CCTTGGGCTG ATGTGCGAAA GGAGATGACC GAGGAAAAGG GACTTGACGG CGATGTCGCT
      721 GACCGAATCG GAGAGTGGGT TGTTCTCAAG GGCAAGCAGG ATCTGCTGGA GAAGCTTCAG
      781 AGCACAGAGA GCTTGGCCGC AAACGAATCC ATGAAGAAGG GAATGGAAGA TCTTGCTCTG
      841 CTGTTTGAGT ATCTAGAGGC CTTCGATTGC CTGGATCGCG TTTCTTTTGA CCTCAGCTTG
      901 GCTCGCGGCC TCGACTATTA CACCGGACTT ATCTACGAGG TCGTTACCCA GGGCTCTGCT
      961 CCCGAGGTCA CACCTGGG-C AGGAGAATGC TGAGTCTAAG CCTTCCAAGA AGAAGGGTAA
     1021 GAAGGGCTCT GAGGATGACG ACCGTTCCGA CGACCCCACG GTCGGCGTAG GAAGTGTGGC
     1081 TGCCGGTGGC CGGTACGACA ACCTTGTTGG CATGTTCTCT GGCAAGAGCC AAATCCCCTG
     1141 CGTCGGTATC TCCTTTGGCG TCGACAGGAT TTTCTCTATC ACCAAGGCCA AGATGGCCGC
     1201 TGAGAAGAAT GCTGCTGTGC GTAACAATGA TGTCGATGTT TATGTCATGG CCTTTGGTCA
     1261 GGGATATCTG AAAGAACGTA TGTCAGTGTG CGCTAAGCTA TGGGAGTCTG GAATCAAG-G
     1321 TTAGTTGAC- -TTTCCCCAC -GAACCTTAC TATTCCACGA AACAGAGGAC TAACTGTGCT
     1381 ATCTGTCACA G-GCAGAATT TCTTTACAAA GTTAGGCCTA AGCTGCCCGC ACAATTCAAG
     1441 GCCGCCGAGG CCAATGGTGT GCCATTTGCT ATCTTCCTTG GCGAAGACGA AGTCAAGGCA
     1501 GGCAATGTCA AGATTAAGGA GATGGGACTC CAAGAAGGCC ATCCCGAGAA GGAGGGCATT
     1561 CTTGTCAGCA TGTCCGACAT GGCCAAGGAG ATCAAGGTTC GGCTTCAGCG CAAGCGAGAG
     1621 CTTGACGAGA TGACCAGACA AGCCGAGGGC CTGAGGGTTG TCCATGGTAT CAAGGGCGAT
     1681 GAGGTAAAGG ATGTGGAGAA AGAAGTTGAG GATGCCAACC CTGAAACCAC ---ACCAGCA
     1741 GCAATCGAGG CGACTCCAGG GACAGAAGAG CCAGCTCACA GCAGTTCGAC AGTATGA--
//
LOCUS       FGSG_06880       1799 bp
DEFINITION  FGSG_06880     1799 bp
TITLE       FGSG_06880
ORIGIN

        1 ATGGCGCCCA AGACAAAATT CGAGCTCAAG ACCCCCAAGG GCACAAAGGA CT-GTAAGTA
       61 AACATGGCCA GGCAATGCCC ACATCATAGG ATCTCAATCC TAACGTCCAC CAAG-GGGAG
      121 GGAAAGGATA TGGTCATTCG TGATCATATC TTCAACACCA TTACCCAAGT TTTCAAGCGC
      181 CACGGCGGAG TCACAATTGA TACCCCTGTC TTCGAGCTTA GAGAGATTCT CGCCGGCAAA
      241 TATGGAGAGG ACAGCAAGCT CATCTACGAT CTCGCCGACC AAGGTGGTGA GATCTGCTCC
      301 TTGCGATATG ACTTGACCGT CCCCTTCGCC CGCTTCCTCG CCATGAACAA GCAAATCCAG
      361 AACATCAAGC GATACCACAT TGCCAAGGTC TACCGTCGAG ATCAGCCCGC CATGACCAAG
      421 GGCCGTATGC GAGAATTCTA CCAGTGCGAT TTCGACATTG CTGGAACCTA CGACCCCATG
      481 CTGCCCGACG CCGAGGTTCT CCGCATCATC ACAGAAGTCT TTGAGGGGCT TGGCTGGAAC
      541 GGTGGATACA CGATAAAGCT GAATCACAGG AAGATCCTCG ACGGTATCTT CCAGGTCTGC
      601 GGCGTGCCTG AAGACAAGAT CCGCACCATC TCCTCGGCTG TCGACAAGCT CGACAAGCTG
      661 CCCTGGGCTG ATGTGCGCAA GGAAATGACC GAGGAAAAGG GACTCGACGG CGAGGTCGCT
      721 GACCGAATTG GAGAGTGGGT TGTCCTGAAG GGCAAGCAAG ATCTGCTCAA GAAGTTGCAG
      781 AGCACAGAGA GTCTGGCCGC CAACGAGTCC ATGAAGAAGG GTATGGAGGA TCTTGAACTT
      841 CTTTTTGAAT ACCTCGAGGC TTTCAACTGC CTGGACCGGG TTTCTTTTGA CCTCAGCCTG
      901 GCTCGAGGTC TTGACTACTA CACCGGCCTC ATCTACGAGG TTGTCACTCA AGGTTCTGCC
      961 CCCGAAGTTA CCCCCGGT-C AGGAGAATAC GGATTCCAAG CCTTCCAAGA AGAAGGGCAA
     1021 GAAGGGCGGA GAGGATGATG ACCGCTCTGA TGACCCCACT GTTGGCGTTG GAAGTGTGGC
     1081 TGCTGGAGGC AGATACGACA ACCTCGTCGG CATGTTCTCT GGCAAGAGCC AAATTCCTTG
     1141 TGTCGGTATT TCTTTCGGCG TCGACAGAAT CTTCTCTATT ACCAAGGCTA AGTTGGCTGC
     1201 CGAGAAGAGT GCCGCCGTCC GCAGCAATGA CGTTGACGTC TAT-GTCATG GCTTTCGGAA
     1261 AGGGCT-TTT GAAGGAGCGC ATGTCGGTGT GCGCTAAGCT TTGGGAAGCT GGTATCAAGG
     1321 TTAGTTGGGC ATCAAACTAT TGGACGTCGT CAACCCGATG AATAGAAGGC TAAC-ATATT
     1381 G------ACA G-GCTGAGTT TCTCTACAAA GTCAAGCCTA AGCTTCCTGC GCAATTCAAG
     1441 GCAGCCGAGG CTAACGGCGT GCCTTTTGCA ATCTTCCTTG GTGATGACGA GGTCGCCTCA
     1501 GGCAAGGTCA AGATCAAGGA GATGGGACTT CAGGAGGGTC ACCCTGAGAA GGAAGGTATT
     1561 CTTGTCTCTC AGGAAGATAT GGCCAAGGAG ATCAAAGTCC GCCTTCAACG AAAACGCGAG
     1621 CTCGATGCGA TGACCACACA GGCCGAAGGC CTCCGAGTGG TTCACGGTAT TAAGGGCAAT
     1681 G---CGAAGG ATGCAGAGAA GAAGGAGGAG AGTGCTAAGC CTGAAACTAC TACACCAGCA
     1741 GCGGCCGAGC CGGCTCCAGA AACGGAAGAG CAAAGCCCCG CCAACCCATC GGCGTAG--
//
LOCUS       FOXG_01944       1799 bp
DEFINITION  FOXG_01944     1799 bp
TITLE       FOXG_01944
ORIGIN

        1 ATGGCGCCCA AGAATAAATT CGAGCTCAAG ACCCCCAAGG GTACAAAGGA CT-GTAAGTG
       61 ATCG-----A ATCAAT-CGT ACTACGGAGG GCATT--CCT TAACACCAGC CAAG-GGGAG
      121 GGAAAGGATA TGGTTATCCG TGACCACATC TTCAACACCA TCACCCAAGT CTTCAAGCGC
      181 CACGGAGGAG TCACGATCGA TACCCCCGTC TTTGAGCTCC GAGAGATTCT CGCTGGAAAA
      241 TATGGAGAGG ACAGCAAGCT CATCTACGAC CTTGCTGATC AAGGTGGTGA GATCTGCTCT
      301 CTGCGATATG ACTTGACAGT CCCCTTTGCC CGCTTCCTCG CCATGAACAA GCAAATTCAA
      361 AACATCAAGA GATATCACAT CGCCAAGGTC TACCGCCGAG ACCAACCTGC CATGACCAAA
      421 GGTCGCATGC GAGAATTCTA CCAGTGCGAT TTCGATATTG CCGGCACCTA CGACCCCATG
      481 CTGCCCGACG CCGAAGTCAT CCGCATTATT ACAGAAGTCT TTGAGGGACT TGGTTGGAAC
      541 GGTGGATACA CGATCAAGCT GAATCACCGA AAGATTCTTG ACGGTATTTT CCAAGTCTGT
      601 GGAGTGCCTG AAGACAAGAT CCGCACCATT TCCTCGGCCG TCGACAAGCT CGACAAGCTG
      661 CCTTGGGCTG ATGTGCGAAA GGAGATGACC GAGGAAAAGG GACTTGATGG TGAGGTCGCT
      721 GACCGAATCG GAGAGTGGGT TGTTCTCAAG GGCAAGCAGG ATCTACTGCA GAAGCTTCAG
      781 AGCACAGAGA GCTTGGCCGC GAACGAATCC ATGAAGAAGG GAATGGAAGA TCTTGCTCTG
      841 CTGTTCGAGT ACCTAGAGGC CTTCGGCTGC CTGGATCGAG TTTCTTTCGA CCTCAGCTTG
      901 GCTCGAGGCC TCGATTATTA CACCGGACTT ATCTACGAGG TTGTCACCCA AGGCTCTGCT
      961 CCTGAGGTCA CACCTGGG-C AGGAGAATGC TGAGTCTAAG CCTTCCAAGA AGAAGGGCAA
     1021 GAAGGGTTCT GAGGATGACG ACCGTTCCGA TGACCCCACA GTCGGCGTAG GAAGTGTGGC
     1081 TGCCGGTGGC CGGTACGACA ACCTTGTTGG CATGTTCTCT GGCAAGAGCC AAATCCCCTG
     1141 TGTCGGTATC TCCTTTGGCG TTGACAGGAT CTTCTCTATC ACCAAGGCCA AGATGGCCGC
     1201 TGAGAAGAAT GCTGCTGTCC GTAACAATGA TGTCGATGTT TATGTCATGG CCTTTGGACA
     1261 GGGATATTTG AAAGAACGCA TGTCAGTGTG TGCCAAGCTG TGGGAGTCTG GAATCAAG-G
     1321 TTGGTTGAGC ATTTTCCCAC -GAATCTTAC TATTCCACGG AACAGAAGGC TAACTGTGCT
     1381 ATC----ACA G-GCAGAGTT CCTTTACAAA GTCAAGCCTA AGCTGCCGGC ACAATTCAAG
     1441 GCCGCCGAGG CGAACGGTGT GCCATTTGCT ATCTTCCTCG GCGAAGATGA AGTCAAGTCA
     1501 GGGAAGGTCA AGATTAAGGA GATGGGACTC CAAGAAGGTC ATCCCGAGAA GGAGGGTATT
     1561 CTTGTCAGTA TGTCCGACAT GGCTAAGGAG ATCAAGGTTC GGCTTCAACG CAAGCGGGAG
     1621 CTTGACGAGA TGACCAGGCA AGCCGAGGGC CTGAGGGTTG TCCATGGTAT CAAGGGCGAT
     1681 GAGGTAAAGG ATGCGGAGAA AAAGGTTGAG GATGCCAAGC CTGAAACCAC ---ACCAGCA
     1741 GCAGTCGAAG CGACTCCAGG AACGGAAGAG CCAGCTCCCA GTAATCCGAC AGCATAA--
//
LOCUS       augustus-contig00154-abinit-gene-0.26-mRNA-1 (genomic sequence): 1778 residues       1799 bp
DEFINITION  augustus-contig00154-abinit-gene-0.26-mRNA-1 (genomic sequence): 1778 residues     1799 bp
TITLE       augustus-contig00154-abinit-gene-0.26-mRNA-1 (genomic sequence): 1778 residues
ORIGIN

        1 ATGGCGCCCA AGAATAAGTT CGAGCTCAAG ACCCCTAAGG GTACAAAGGA CT-GTAAGTG
       61 ATCG-----A ATCAAC-CGT ACCGCAGAG- GTCATTC-TT TTGACACTAT CCAAGGGGAG
      121 GGGAAGGATA TGGTCATCCG TGACCACATC TTCAACACCA TCACCCAAGT TTTCAAGCGT
      181 CACGGAGGAG TCACGATCGA TACCCCCGTC TTTGAGCTCC GAGAGATCCT CGCTGGAAAA
      241 TATGGAGAGG ACAGCAAGCT CATCTATGAT CTTGCTGACC AAGGTGGTGA GATCTGCTCT
      301 CTACGATATG ACTTGACAGT CCCCTTCGCT CGCTTCCTAG CCATGAACAA GCAGATTCAA
      361 AACATCAAGA GATATCACAT CGCCAAGGTC TACCGCCGAG ACCAACCTGC CATGACCAAA
      421 GGTCGCATGC GAGAATTCTA CCAGTGCGAT TTCGACATTG CTGGCACCTA CGACCCCATG
      481 CTACCCGACG CCGAAGTCAT CCGCATTATT ACAGAAGTAT TTGAGGGACT TGGTTGGAAC
      541 GGTGGATACA CGATCAAGCT AAATCACCGA AAGATCCTTG ACGGTATCTT CCAAGTCTGT
      601 GGAGTCCCCG AGGACAAGAT CCGCACCATT TCCTCGGCCG TCGACAAGCT CGACAAGCTG
      661 CCTTGGGCTG ATGTGCGAAA GGAGATGACC GAGGAAAAGG GACTTGATGG TGATGTCGCT
      721 GACCGAATCG GAGAGTGGGT TGTTCTCAAG GGCAAGCAGG ATCTACTGCA GAAGCTTCAG
      781 AACACAGAGA GCTTGGCTGC AAACGAATCC ATGAAGAAGG GAATGGAAGA TCTTGCTCTG
      841 CTGTTCGAGT ACCTAGAGGC CTTCGACTGC CTGGATCGAG TTTCTTTTGA CCTCAGCTTG
      901 GCTCGAGGCC TCGACTATTA CACCGGACTT ATCTACGAGG TTGTCACCCA GGGCTCTGCT
      961 CCTGAG-GTC ACACCTGGGG CAG-GAGAAT ACTGAGTCTA AGCCTTCCAA GAAGAAGGGT
     1021 AAGAAGGGCT CTGAGGATGA CGACCGTTCT GATGACCCCA CAGTCGGCGT AGGAAGTGTG
     1081 GCTGCCGGTG GCCGGTACGA CAACCTTGTT GGCATGTTCT CTGGCAAGAG CCAAATCCCC
     1141 TGCGTCGGTA TCTCCTTTGG CGTTGACAGG ATTTTCTCTA TCACCAAGGC CAAGATGGCC
     1201 GCTGAGAAGA ATGCTGCTGT GCGCAACAAT GATGTCGATG TTTATGTCAT GGCCTTTGGT
     1261 CAGGGATATC TAAAAGAACG CATGTCAGTG TGCGCCAAGC TATGGGAGTC TGGAATCAAG
     1321 -GTTAGTTAA GCATTTTACC AC-GAACCTT ACTATTCCAC GGAACAGATG ACTAACTGTG
     1381 CTATC----A CAG-GCAGAG TTCCTTTACA AAGTTAAGCC TAAGCTACCC GCACAGTTCA
     1441 AGGCTGCCGA GGCCAATGGT GTGCCATTTG CTATCTTCCT CGGCGAAGAT GAAGTCAAGT
     1501 CAGGCAAGGT CAAGATTAAG GAGATGGGAC TCCAAGAAGG CCATCCTGAG AAGGAGGGTA
     1561 TTCTTGTCAG TATGTCCGAC ATGGCCAAGG AGATCAAGGT TCGGCTTCAA CGCAAGCGGG
     1621 AGCTTGACGA GATGACCAGG CAAGCCGAGG GCCTGAGGGT TGTCCATGGT ATCAAGGGCG
     1681 ATGAGGTAAA GGATGCGGAG AAAGAAGTTG TGGATGCCAA CCCTGAAACC AC---ACCAG
     1741 CAGCAGTCGA AGCGACTCCA GGAACGGAAG AGCCAGCTCA CAGCAATCCG ACAGCATGA
//
LOCUS       FVEG_06367       1043 bp
DEFINITION  FVEG_06367     1043 bp
TITLE       FVEG_06367
ORIGIN

        1 ATGGAGGACT ATTCATGAGA TGGTCGCGGA CCGA-GTACG TTTGTCCTAA CAGTCCTATT
       61 GCAGACTTGA GA--GAAGCG CGCACCACTT CCGACTGTGT AGCTTTTCTG TAA--TAGGC
      121 ATACG---AC TGAC---ATC TAAAAG-GAA TACGAGCTCG CTGAAGAGGA AGTCAAGATC
      181 TCTCTCGACC GCTTCCGCGA CGAATACTGC AACCCCGACG GTTCCATCAA -GTAAGACCG
      241 GCTATAC-TT GCGACATCAC AAAGAAACTA TGGAACTAAC AGC-CCGACT ACAG-CCGCG
      301 CCAAACTTCA ATTCTCGGCG CGTCCCAGCG AGAACATGAT CCGCAAAAAC ACACCTCCCG
      361 --TGACAGCA GCCAACCCCA ATCCCAACCC CGGCGCCGAC TGCGGTCCTG TCTGGGTTGA
      421 GTTCCTAGCT GATAAGACTT TCGGCGTCAA CCAGATCCGA CAATTTGCCA AATATGTGAT
      481 CACGAACAAC TACAAGACTG GCATCATGGT AACACACGTT CCTCTCTCGC CCGCCGCCCG
      541 CAAGACTCTC CAGAGTGTCG AGTCCGTCGC TAAGATCGAG TGCTTCCTCG AGGATGATCT
      601 TCTTGTCAAC ATTACCCACC ATGAGCTTGT TCCTAAGCAT GTCTTGCTCT CCCGCGAGGA
      661 GAAGCTCGCT CT---TCTCA AGCGCTATCG CCTCAAGGAG ACCCAACTAC CACGTATTTT
      721 GCAAAAGGAC CCTGTCGCTC GTT-ACTTGG GTTTGAAGCG GGGCCAAGTC GTC-----AA
      781 GATTATCCGA AA-CAGTGAA ACGGCTGGTC GTTATGCCAG TTATAGATTG TGTGTATAGA
      841 TGAGCAATTA TGAACGAGAC AGTCTTGAGA GATCAAGTCG AAGATAAGAG CTGTTGGATC
      901 CAGAGGTATG GAAAGGCTCC TGGCATGAGG ACGGAGGCGT CGCACTGCAC TTGAAATTCT
      961 AAAAAAGCTG GCGTTTCAGG GGTTCTATGT ATATTGTGCG TTGCCGCGGC AAGGCCAATG
     1021 AAGGAATATA AAGCATTTAC GAG
//
LOCUS       FGSG_09748       1043 bp
DEFINITION  FGSG_09748     1043 bp
TITLE       FGSG_09748
ORIGIN

        1 ATGGAGGACT GTCCATGAGA TGGTCGCGGA CCGA-GTACG TCTGTCTTAA AAGTCTTATT
       61 GTAGATTACA AGTGGAATCG CGCAATACGT CTAGTCGCGT AGCTTTGCGA CAAAATAACG
      121 GTTCATTAAC TGACTTTGTT GCAAAG-GAA TACGAGCTCG CTGAGGAGGA AGTCAAGATC
      181 TCTCTCGACC GCTTCCGCGA CGAGTATTGC AACCCCGACG GTTCTATCAA -GTAAGGACC
      241 TATATATGTT GCTCCAAC-C GAAGATAATG CGAAACTAAC AGCATCAATT ACAG-CCGCA
      301 ACAAACTCTC ATTCTCGGCG CGCCCTAGCA CAGCCATGAT GCGCAAGTTT ACTCCTCCCG
      361 --CGACAGCA GCCAACCCCG AT------CC TGTTGCCGAC TGTGGCCCTA TCTGGATCGA
      421 GTTCCTTGCC GACAAGACTT TCGGTGTGAG CCAGATTCGA GCATTCGCCT CATACGTGAT
      481 CTCAAACAAC TACAAGACCG GCATCATGAT AACTCACGTC CCTCTTTCTC CCGCCGCCCG
      541 AAGGTCGCTT GCTAGCGTCG AATCACTTGC GAAGATTGAG TGTTTCCTCG AGGACGACTT
      601 GCTTGTCAAC ATCACCCACC ACGAGCTTGT TCCCAAGCAT GTTCTCCTTT CCCGTGAGGA
      661 GAAGATCGCT CT---TCTCA AGCGCTATCG TCTTAAGGAG ACCCAGCTCC CTCGTATTTT
      721 GCAGAAGGAT CCTGTTGCTC GTT-ACTTAG GCCTCAAGCG AGGTCACGTT GTC-----AA
      781 GATCATCCGA AA-CAGTGAA ACAGCTGGTC GATATGCCAG TTACCGATTG TGTGTATAGA
      841 TAAT---TTG TCGGAAAGAC TGCATTGAG- ---------- ---ATTGGAT TAGTC-----
      901 -AAGGGACAG AAAGGGCTTC TGGTATGAGG ACGAGGGCGT CAAACTGCAA ATGAAATTCT
      961 AAAAA-GCTG GCGTTTCAGG GGTTCTATCT AAATTGCGCT GCGCTGTAGC AAAGCCAACC
     1021 AAGGAATACA A-GCATTTAT ATG
//
LOCUS       FOXG_08309       1043 bp
DEFINITION  FOXG_08309     1043 bp
TITLE       FOXG_08309
ORIGIN

        1 ATGGAGGACT ATCCATGAGA TGGTCGCGGA CCGA-GTACG TTTGTCCTAA GAGTCCTATT
       61 GTAGACTTCA GA--GAAGCG CGCAACATTT TCAACTGTGT AGCTTTTCTG TAA--TAAGC
      121 ATCAA---AC TGAC---GTT TCAAAG-GAA TACGAGCTCG CTGAAGAGGA AGTCAAGATC
      181 TCTCTCGACC GCTTCCGCGA CGAATACTGC AACCCCGACG GTTCCATCAA -GTAAGGCCG
      241 GCTATAC-TT GCGACATCAC AAAGAAACCA TGGAACTAAC AGT-TCGACT ACAG-CCGCG
      301 CCAAGCTTCA ATTCTCGGCG CGTCCCAGCG AGAACATGAT CCGCAAAAAC ACACCTCCCG
      361 --TGACAGCA GCCAACCCCA ACCCCAACCC CGGCGCCGAC TGCGGTCCTG TCTGGGTTGA
      421 GTTCCTCGCC GATAAGACTT TCGGCGTCAA CCAGATCCGA CAATTTGCCA AATATGTGAT
      481 CACGAACAAC TACAAGACTG GCATCATGGT AACACACGTT CCTCTCTCAC CCGCCGCCCG
      541 CAAGACTCTC CAGAGTGTCG AGTCCGTCGC TAAGATCGAG TGCTTTCTCG AGGATGATCT
      601 TCTTGTCAAC ATTACCCACC ACGAGCTTGT TCCCAAGCAC GTCTTGCTCT CCCGCGAGGA
      661 GAAGCTCGCT CT---TCTCA AGCGCTATCG CCTCAAGGAG ACCCAACTAC CACGTATTTT
      721 GCAAAAGGAC CCTGTTGCTC GTT-ACTTGG GTCTGAAGCG GGGCCAAGTT GTT-----AA
      781 GATTATCCGA AA-CAGTGAA ACGGCTGGTC GTTATGCCAG TTATAGATTG TGTGTATAGA
      841 TGAACAATTA TGGATGGGGC AGTCTTGAG- -ATCGAGTCG AAGATGAGAG CTGTTGGATG
      901 GAAAGGAATG GAAAGGCTCT TGGTACGAGG ACGGAGGCGT CACACTGCAC TTGAAATTCT
      961 AAAAAAGCTG GCGTTTCAGG GGTTCTATGT ATATTGCGCG TTGCCGCAGC AAAGCCAATG
     1021 AAGGAATATA AAGCATTTAC GAG
//
LOCUS       augustus-contig00169-abinit-gene-0.94-mRNA-1 (genomic sequence): 522 residues       1041 bp
DEFINITION  augustus-contig00169-abinit-gene-0.94-mRNA-1 (genomic sequence): 522 residues     1041 bp
TITLE       augustus-contig00169-abinit-gene-0.94-mRNA-1 (genomic sequence): 522 residues
ORIGIN

        1 ---------- ---------- ---------- ---------- ---------- ----------
       61 ---------- ---------- ---------- ---------- ---------- ----------
      121 ---------- ---------- ---------- ---------- ---------- ----------
      181 ---------- ---------- ---------- ---------- ---------- ----------
      241 ---------- ---------- ---------- ---------- ---------- ----------
      301 ---------- ATGGCGAGCG GCGACGCTAC TCTG-TTCGA AGAATCGTTC ACTGTGACTG
      361 AGTATGATCA GTCCAAGTAT -GACCGTGTC GCCCGCATTT CGTGCACTTC AAGCGACTCT
      421 CAGACTGTTA TGACGCTAGA TATCAACA-- --TCGAGCTC TTCCCCTGTG C-TGTTTCCG
      481 ACACTCTGCA ----CGTAGT CATGTCTAC- TAC-TCTCTC TCTGGATGGA AGCAAGGAGG
      541 ACGAGAAGGG CTGGCGAGAC GTTGGCAAAG GT--GGTGAT GCGCCAGCGA CAGCC-----
      601 GCCGACCTTT ATGACTACG- ---TGTGCCA TGGAAAGATC TACAAGTTCG --AGGAGACA
      661 TTCGATGGAA ATACCAT-GT GC-GTCTCTT CCATGAAGCC CCCTTGTCAC CGAGTCCGGA
      721 ACATCCACGT -TTGCTGACT GAATCTAACC TACAG-CAAT GCCTACTGCT CTTTCGGCGG
      781 TCTTCTTATG TCACTTCAAG GTCCCATCAA GAAACTGACC CCCCTCCGTG TCGACA-ATG
      841 TCTACCTGCT CGTCAAGAAA TAA------- ---------- ---------- ----------
      901 ---------- ---------- ---------- ---------- ---------- ----------
      961 ---------- ---------- ---------- ---------- ---------- ----------
     1021 ---------- ---------- -
//
LOCUS       FVEG_11352       2118 bp
DEFINITION  FVEG_11352     2118 bp
TITLE       FVEG_11352
ORIGIN

        1 ATGTTCAAGA G-GTGAGTAA CAATCGCAAG AACGAATGTC GAAGATTTTT CGATGACGTT
       61 TCCCTCCCAA TTGAAGCCCA ATTGAGCTGA CCCTTGTGTT TTTCCCTCGG CAG-CGGCAT
      121 TTCCTCCTTC GCCCGCGCGG CTCGCCCGGC CGTCGTCCCT CGACGTGCCC TCCGACCTTC
      181 ATCTCTCCGA CTCCCCATCT CCAGCCGATG GGCGAGCACT GCCAGCGTCG GCACCGGCAA
      241 GATTCACCAG -GTGAGAACG AGCCGCTCCT CAGTCAATTC CGGTCGCCCG GGCAATACCG
      301 ACCGCACAAG AACTCCGCGC TAACCCGACT GTTCGCAG-G TCATCGGTGC CGTCGTCGAC
      361 G-GTTAGTCA ATCATCTATC ATAGGCTCTC GGCGAGCCTG GTACAAGACG ACGAAAACAA
      421 TACTGACGTT TTTGCAG-TC AAGTTCGATA CTCAGAAGCT CCCCGCCATT CTCAACTCTC
      481 TTGAGACTGA GAACAATGGC CAGAAGCTCG TTCTCGAGGT TTCC-GTATG TTCACGTCCA
      541 ATTGCCTTGT ATGACTGGTC AATTCTAACA TCCTCAAG-C AACATTTGGG AGAGAACGTC
      601 GTCCGTTGCA TTGCTATGGA CG-GTACGTT ATGATCGCTT CGAAATTTCT CATACTTCAG
      661 --CCCCTAAC AC-ATTTTTG CAG-GTACTG AGGGTCTCGT CCGAGGTGCT TCCGCCCAGG
      721 ACACCGGTGC TCCCATCACC ATTCCTGTCG GACCCGCCAC TCTTGGTCGT ATCATGAACG
      781 TCACTGGTGA CCCCATCGAC GAGCGTGGTC CCATCAAGAC TGACAAGCGC CTTCCTATCC
      841 ACACCGAAGC CCCCGAGTTC GTCGAGCAGT CCACCTCTGC TGAGGTTCTT GTCACTGGTA
      901 TCAAGGTCGT CGATCTTCTT GCTCCCTACG CCCGTGGTGG AAAGATTGGT CTGTTCGGTG
      961 GCGCTGGTGT CGGCAAGACT GTGTTCATTC AGGAGCTCAT CAACAACATC GCCAAGGCCC
     1021 ACGGTGGTTA CTCCGTCTTC ACCGGTGTCG GTGAGCGAAC CCGTGAGGGT AACGATTTGT
     1081 ACCACGAAAT GCAGGAGACT TCCGTCATTC AGCTTGATGG CGAGTCCAAG GTCGCCCTGG
     1141 TCTTCGGTCA GATGAACGAG CCCCCTGGAG CTCGCGCCCG TGTTGCCCTT ACCGG-GTAA
     1201 GTTGATAGAT AGTGCCTTCC CTTCCTGCCA C----AACGC CTCAACACCA GCCCCATCCC
     1261 CCACACATAC ATACACTGAT ----ACTCAT ACTACACCAC GATGTTTTGT TTACGACTCT
     1321 TGTTGGACGC CA-------- ---------- ---------- GCTAATGCAA TATCTCGCCA
     1381 G-TTTGACTG TTGCTGAGTA CTTCCGAGAC GAAGAGGGTC AGGACGTGCT GCTTTTCATT
     1441 GACAACATTT TCCGATTCAC TCAGGCCGGT TCCGAGGTGT CTGCCCTTCT TGGTCGTATC
     1501 CCCTCTGCCG TCGGTTACCA GCCCACCCTG GCCGTTGACA TGGGTGGTAT GCAGGAGCGT
     1561 ATTACCACTA CCACCAAGGG CTCCATTACC TCAGTCCAGG CTGTCTACGT CCCTGCTGAC
     1621 GATTTGACTG ATCCTGCCCC TGCCACCACT TTCGCCCATT TGGACGCCAC CACTGTCTTA
     1681 TCTCGTGGTA TCTCTGAGTT GGGTATCTAC CCCGCTGTCG ACCCTCTCGA TTCTAAGTCC
     1741 CGTATGTTGG ATCCCCGAGT TGTTGGTCAA GAGCACTACG ACGTCGCCAC CCGTGTCCAG
     1801 CAGATCCTCC AGGAGTACAA GTCTCTTCAG GATATTATTG CCATTCTGGG TATGGATGAG
     1861 TTGTCTGAGG CCGACAAGCT TACTGTCGAG CGTGCCCGTA AGATCCAGCG TTTCCTGAGC
     1921 CAGCCTTTCA CTGTCGCCCA GGTTTTCACT GGTATCGAGG GTAAGCTCGT TGACCTTAAG
     1981 GAGACCATCA ACTCCTTCAA GGCCATCCTT AACGGTGAAG GTGACAACCT TCCTGAGGGT
     2041 GCCTTCTACA TGGTTGGTGA CTTCGCCTCC GCCAAGGCCA AGGGTGAGAA GATTCTTGCT
     2101 GAGCTTGAGG GTCAGTAA
//
LOCUS       FOXG_13928       2116 bp
DEFINITION  FOXG_13928     2116 bp
TITLE       FOXG_13928
ORIGIN

        1 ATGTTCAAGA G-GTGAGTAA TGATCGCAAG AACGAATGTC GAAGATTTTT CGATGACGTT
       61 TCCCTCCCAA TTGAAGCCCA ATTGAGCTGA CCCTTGCGTT TTTCCCTCGG CAG-CGGCAT
      121 TTCCTCCTTC GCCCGCGCGG CTCGCCCGGC CGTCCTCCCT CGACGTGCCC TCCGACCTTC
      181 ATCTCTCCGA CTCCCCATCT CCAGCCGATG GGCGAGCACT GCCAGCGTCG GCACCGGCAA
      241 GATTCACCAG -GTGAGAATG AGCCGCTC-- -AGTCCATTC CGGTCGCCCG GGCAATACCG
      301 ACCGCACAAG AACTCCGTGC TAACCCGACT GTTCGCAG-G TCATCGGTGC CGTCGTCGAC
      361 G-GTTAGTCA ATCATCTATC ACAGGCTTTC GACGAGCCTG GCATGACACG GCGAAAACAA
      421 TACTGACGTT ATTGCAG-TC AAGTTCGATA CTCAGAAGCT CCCCGCCATT CTCAACTCTC
      481 TTGAGACTGA GAACAATGGC CAGAAGCTCG TTCTCGAGGT TTCC-GTATG TTCACATCCA
      541 ATTATCTCAT ATGACTGGTC AATTCTAACA TCCTCAAG-C AACATTTGGG AGAGAACGTC
      601 GTCCGTTGCA TTGCTATGGA CG-GTACGTT ATGATCACTT CGAAATTTCT CATACTTCAA
      661 ACCCCCTAAC AC-ATTTTTA CAG-GTACTG AGGGTCTCGT CCGAGGTGCT TCCGCCCAGG
      721 ACACTGGTGC TCCCATCACC ATTCCTGTTG GTCCCGCCAC TCTTGGCCGT ATCATGAACG
      781 TCACTGGTGA CCCCATTGAC GAGCGTGGTC CCATCAAGAC TGACAAGCGC CTTCCTATCC
      841 ACACCGAAGC CCCCGAGTTC GTCGAGCAGT CCACCTCTGC TGAGGTTCTT GTTACTGGTA
      901 TCAAGGTCGT CGATCTTCTT GCTCCCTACG CCCGTGGTGG AAAGATTGGT CTCTTCGGTG
      961 GTGCTGGTGT CGGCAAGACT GTGTTCATTC AGGAGCTTAT CAACAACATC GCCAAGGCCC
     1021 ACGGTGGTTA CTCCGTCTTC ACTGGTGTCG GTGAGCGAAC TCGTGAGGGT AACGATCTGT
     1081 ACCACGAAAT GCAGGAGACT TCCGTCATTC AGCTTGATGG CGAGTCCAAG GTCGCACTGG
     1141 TCTTCGGTCA GATGAACGAG CCCCCTGGAG CTCGTGCCCG TGTCGCCCTT ACCGG-----
     1201 ---------- ---------- ---------- ---------- ---------- ----------
     1261 ---------- ---------- ---------- ---------- ---------- ------TCTT
     1321 ---------- ---------- ---------- ---------- ---------- ----------
     1381 ----ACTGTA GCTGAATACT TCAGAGATGA GGAGGGTCAG GACGTGCTGC TCTTCATTGA
     1441 CAACATTTTC CGATTCACTC AGGCCGGTTC CGAGGTGTCT GCCCTTCTCG GTCGTATCCC
     1501 CTCTGCCGTC GGTTACCAGC CCACCCTCGC CGTCGACATG GGTGGTATGC AAGAGCGTAT
     1561 TACCACCACC ACCAAGGGTT CCATTACCTC CGTCCAGGCC GTCTACGTCC CTGCTGACGA
     1621 TTTGACTGAT CCTGCCCCTG CCACCACCTT CGCTCATTTG GACGCCACCA CTGTCTTGTC
     1681 TCGTGGTATC TCTGAGTTGG GTATCTACCC CGCTGTCGAC CCTCTCGACT CCAAGTCCCG
     1741 TATGTTGGAT CCCCGAGTTG TCGGTCAGGA GCACTACGAC GTCGCCACCC GTGTCCAGCA
     1801 GATCCTCCAG GAGTACAAGT CTCTTCAGGA TATCATTGCC ATTCTGGGTA TGGATGAGTT
     1861 GTCTGAGGCC GACAAGCTTA CTGTCGAGCG TGCCCGTAAG ATCCAGCGTT TCCTGAGCCA
     1921 GCCTTTCACT GTCGCCCAGG TTTTCACTGG TATCGAGGGT AAGCTCGTCG ACCTTAAGGA
     1981 GACCATCAAC TCCTTCAAGG CCATCCTTAA CGGTGAGGGT GACAGCCTTC CTGAGGGTGC
     2041 CTTCTACATG GTTGGTGACT TCGCCTCCGC CAAGGCCAAG GGTGAGAAGA TTCTTGCTGA
     2101 GCTTGAGGGT CAGTAA
//
LOCUS       FGSG_04312       2118 bp
DEFINITION  FGSG_04312     2118 bp
TITLE       FGSG_04312
ORIGIN

        1 ATGTTCAAGA G-GTGAGTAT CGCTCGCCGA AGCGATTGTC GATATTTTTT CGACGCCCTT
       61 TCCGCCCCAA TTGAAGCCCA ATTGAGCTGA CCATTGCGTT TTTCCCTCGG CAG-CGGCAT
      121 TTCCTCCTTC GCCCGCGCGG CTCGCCCGGC CGTCCTTCCT CGACGTGCCC TCCGACCTTC
      181 CGCTCTCCGA CTTCCCATCT CCAGCCGATG GGCCAGCACT G---GCGTTG GCGCCGGCAA
      241 GATTCACCAG -GTGAGAACG AGCCGCTCCT GATTCCATTC CGGTCGCCCG GGCGAAACCG
      301 ACT-CACAAG AA-TCCGTGC TAACCCAACT GTTCGCAG-G TCATCGGTGC CGTCGTTGAC
      361 G-GTTAGTAA ACCATCATCA ACAGACTTCG AGCGAGTCTG CAACAATATA GCGAGGGGAT
      421 TACTGACGAT ACTGCAG-TC AAGTTCGATG GTGCTAAGCT CCCTGCCATT CTCAACTCTC
      481 TTGAGTGCCA GAACAATGGC CAGAAGCTTG TCCTCGAGGT TTCC-GTACG TACAGGCCCA
      541 ATTACCTCAT CTGATCGACC AATTTTAACA ATCAACAG-C AACATTTGGG TGAGAGCGTC
      601 GTCCGTTGCA TTGCCATGGA CG-GTATGTC ATCATCGTTT CGAATTTTCA GATA-TACA-
      661 ---CCCTAAC GC-AATTTTC CAG-GTACTG AGGGTCTCGT CCGAGGCGCT ACTGTCCAGG
      721 ACACCGGTGC TCCCATCACT ATTCCCGTCG GCCCCGCGAC TCTTGGTCGT ATCATGAACG
      781 TTACTGGTGA CCCCATTGAC GAGCGTGGTC CTATCAAGAC TGACAAGCGC CTTCCTATCC
      841 ACACCGAAGC CCCCGAGTTC GTTGAGCAGT CCACCTCTGC TGAGGTCCTC GTCACTGGTA
      901 TCAAGGTTGT CGATCTTCTT GCCCCCTACG CCCGTGGTGG AAAGATTGGT CTCTTCGGTG
      961 GTGCCGGTGT CGGCAAGACT GTCTTCATTC AGGAGCTTAT CAACAACATC GCCAAGGCCC
     1021 ACGGTGGTTA CTCCGTCTTC ACTGGTGTCG GTGAGCGTAC CCGTGAGGGT AACGATCTGT
     1081 ACCACGAAAT GCAGGAGACT TCCGTCATTC AGCTTGATGG CGAGTCCAAG GTCGCCCTGG
     1141 TTTTCGGTCA GATGAATGAG CCCCCTGGAG CCCGTGCCCG TGTCGCCCTT ACTGGA-GTG
     1201 AGTACATTCC CGAATCATCC TTTCCTGTCA TGCAGACGAC TCTTAGGCTA CTCTAAAATG
     1261 GCTAGCTCTT AGGCTATGCT TATGATTTTT AGAGTAGCCT AAGATAACTC TTAGGCTTCC
     1321 TCAATGACTT CAAGTTTACC CTTATGACCT TGGATACATT GCTAACTGAA CACCACTAAA
     1381 G-TT-GACTG TTGCTGAGTA CTTCAGAGAT GCTGAAGGTC AGGACGTGCT TCTCTTCATT
     1441 GATAACATTT TCCGATTCAC TCAAGCCGGT TCTGAGGTGT CTGCCCTTTT GGGTCGTATC
     1501 CCCTCTGCCG TCGGTTACCA GCCCACTCTC GCCGTCGATA TGGGTGGTAT GCAGGAGCGT
     1561 ATTACCACCA CCCAGAAGGG TTCCATTACC TCGGTCCAGG CTGTCTACGT CCCTGCTGAC
     1621 GATTTGACTG ATCCTGCCCC TGCCACCACT TTCGCCCATT TGGACGCCAC CACTGTCTTG
     1681 TCTCGTGGTA TCTCTGAGTT GGGTATCTAC CCCGCTGTCG ACCCTCTCGA CTCCAAGTCC
     1741 CGTATGTTGG ACCCCCGAGT TGTTGGTCAG GAGCACTACG ACACCGCCAC CCGTGTTCAG
     1801 CAGATCCTCC AGGAGTACAA GTCTCTTCAG GATATCATTG CTATTCTGGG TATGGATGAG
     1861 TTGTCTGAGG CCGACAAGCT TACTGTCGAG CGTGCCCGTA AGATCCAGCG TTTCCTGAGC
     1921 CAGCCTTTCA CTGTTGCCCA GGTTTTCACT GGTATTGAGG GTAAGCTCGT CGACCTTAAG
     1981 GAGACCATCA ACTCCTTCAA GGCCATTCTG AGCGGTGAGG GTGATAACCT TCCCGAGGGT
     2041 GCCTTCTACA TGGTTGGTGA CTTCGCCTCC GCCAAGGCCA AGGGTGAGAA GATTCTTGCT
     2101 GAGCTTGAGG GTCAGTAA
//
LOCUS       augustus-contig00174-abinit-gene-0.80-mRNA-1 (genomic sequence): 2058 residues       2118 bp
DEFINITION  augustus-contig00174-abinit-gene-0.80-mRNA-1 (genomic sequence): 2058 residues     2118 bp
TITLE       augustus-contig00174-abinit-gene-0.80-mRNA-1 (genomic sequence): 2058 residues
ORIGIN

        1 ATGTTCAAGA G-GTGAGTAA CGATCGCGAG AACGAATGTC AAAGATTTCC CGATGACGTT
       61 TCCCTCCCAA TTGAAGCCCA ATTGAGCTGA CCCTTGTGTT TTTCCCTCGG CAG-CGGCAT
      121 TTCCTCCTTC GCCCGCGCGG CTCGCCCGGC CGTCCTCCCT CGACGTGCCC TCCGACCTTC
      181 ATCTCTTCGA CTCCCCATCT CCAGCCGATG GGCGAGCACT GCCAGTGTCG GCTCCGGCAA
      241 GATTCACCAG -GTGAGAACG AGTCGCTCCT CAGCCAATTC CGGTCGCCCG GGCAATACCG
      301 ACCGCACCAG AACTCCGTGC TAACCCGACT GTTTGCAG-G TCATCGGTGC CGTCGTCGAC
      361 G-GTTAGTCA ATCATCTATC GCAGGCTCTC AGCGAGCCTG GTACACGACG GCGAAAACAA
      421 TACTGACGTT TTTGCAG-TC AAGTTCGATA CTCAGAAGCT CCCCGCCATT CTCAACTCTC
      481 TTGAGACTGA GAACAATGGC CAGAAGCTCG TTCTCGAGGT TTCC-GTATG TTCACATCCA
      541 ATTACCTCAT ATGACTGGTC AATTCTAACA TCCTTAAG-C AACATTTGGG AGAGAACGTC
      601 GTCCGTTGCA TTGCTATGGA CG-GTACGTT ATGATTGCTT CGAAATTTCT CATAATTCAA
      661 A-CCCCTAAC ACTATTTTTG CAG-GTACTG AGGGTCTCGT CCGAGGTGCT TCCGCCCAGG
      721 ATACTGGTGC TCCCATCACC ATTCCTGTTG GTCCCGCAAC TCTTGGCCGT ATCATGAACG
      781 TCACTGGTGA CCCCATTGAC GAGCGTGGTC CCATCAAGAC TGACAAGCGC CTTCCTATCC
      841 ACACCGAAGC CCCCGAGTTC GTCGAGCAGT CCACCTCTGC TGAGGTTCTT GTCACTGGTA
      901 TCAAGGTCGT CGATCTTCTT GCTCCCTACG CCCGTGGTGG AAAGATTGGT CTGTTCGGTG
      961 GTGCTGGTGT CGGCAAGACT GTGTTCATTC AGGAACTCAT CAACAACATC GCCAAGGCCC
     1021 ACGGTGGTTA CTCCGTCTTC ACTGGTGTCG GTGAGCGAAC CCGTGAGGGT AACGATTTGT
     1081 ACCACGAAAT GCAGGAGACT TCCGTCATTC AGCTTGATGG CGAGTCCAAG GTCGCCCTGG
     1141 TCTTCGGTCA GATGAACGAG CCCCCTGGAG CTCGTGCCCG TGTCGCCCTT ACCGG-GTAA
     1201 GTTGATAGAT AGTGCCTTCC CTTCCTGTTG C----AACAC CTCAACACCA TGCCC-----
     1261 ---CACACAC ATGCTTTGAT ----ACTCAT ACTATATCAT GATGTTCTGT TTACGACTCT
     1321 TG---GACGC CA-------- ---------- ---------- GCTAACGCAA TATCTCGACA
     1381 G-TTTGACTG TAGCTGAGTA CTTCAGAGAC GAAGAAGGAC AGGACGTGCT GCTTTTCATT
     1441 GACAACATTT TCCGATTCAC TCAGGCCGGT TCCGAGGTGT CTGCCCTTCT CGGTCGTATC
     1501 CCCTCTGCCG TCGGTTACCA GCCCACCCTG GCCGTCGACA TGGGTGGTAT GCAGGAGCGT
     1561 ATTACCACCA CCACCAAGGG TTCCATTACC TCAGTCCAGG CTGTCTACGT CCCTGCTGAC
     1621 GATTTGACTG ATCCTGCCCC TGCCACCACC TTCGCTCATT TGGACGCCAC CACTGTCTTG
     1681 TCTCGTGGTA TCTCTGAGTT GGGTATCTAC CCCGCTGTCG ATCCTCTCGA TTCCAAGTCC
     1741 CGTATGTTGG ATCCCCGAGT TGTTGGTCAA GAGCACTACG ACGTCGCCAC CCGTGTCCAG
     1801 CAGATCCTCC AAGAGTACAA GTCTCTTCAG GATATCATTG CCATTCTGGG TATGGATGAG
     1861 TTGTCTGAGG CCGACAAGCT TACTGTCGAG CGTGCCCGTA AGATCCAGCG TTTCCTGAGC
     1921 CAGCCTTTCA CTGTCGCCCA GGTTTTCACT GGTATCGAGG GTAAGCTCGT TGACCTGAAG
     1981 GAGACCATCA ACTCCTTCAA GGCTATCCTT AACGGTGAAG GTGACAACCT TCCTGAGGGT
     2041 GCCTTCTACA TGGTTGGTGA CTTCGCCTCC GCCAAGACCA AGGGCGAGAA GATTCTTGCT
     2101 GAGCTTGAGG GTCAGTAA
//
LOCUS       FVEG_04987       1948 bp
DEFINITION  FVEG_04987     1948 bp
TITLE       FVEG_04987
ORIGIN

        1 ATGTCGGCAG CACAACTCCT CAACCCCAAG GCCGAGTCCC GA-GTACGTC GATATCAATA
       61 A-CTATAACC CCCCC-GCAG CCACAAGTGG CCTTGCCTTA CAACCTGCTA ACCCGCTTGT
      121 CGCAG-AGGA GGGGCGAAGC TCTGAAGGTC AACATTAGCG CTGGTGAAGG CCTACAGGAT
      181 GTTCTGAAGT CCAACCTGGG CCCTCTGGGA ACCATCAAGA T-GTGCGTGT TATCATTATT
      241 CTCATATGGC GGCCATGTGA AGCTAACAGT CT--CAG-GC TTGTTGACGG TGCGGGACAG
      301 -GTACAAACT CCTATCAAAA TACCCCACGA CGACCCCTAA ACTGACCGAC CACCCCAG-A
      361 TCAAGCTGAC CAAGGATGGA AACGTTCTCC TCCGAGAGAT GCAAATACAA AACCCTACCG
      421 CCGTTATGAT TGCTCGAGCA GCGACCGCTC AGGACGATAT TTGCGGTGAC GGAACCACCT
      481 CGGTGGTCAT GTTGGTTGGC GAGCTTCTCA AGCAAGCAGA CCGATATATC TCTGAAGGAC
      541 TGCACCCTCG TATCATCACT GATGGTTTTG AGGTTGCCAA GGTTGAGGCT CTTAAG-GTC
      601 AGTTTTTGTT ACCTCGTCCC CCCTGAAACT TTGGCTCAAC GTCGTAG-TT CCTCGACTCT
      661 TTCAAACTCG CCAAGGAGGT AGACCGAGAA CTCCTCCTCA ATGTCGCCCG AACATCGCTC
      721 GCCACCAAGC TCAACTCGAC TTTGGCCGCC AAGCTTACCC CCGATATTGT CGATGCCGTT
      781 CTTGCTATTT ACCAGGCTCC CGCGAAGCCC GATTTGCACA TGGTGGAGAT TATGAAGATG
      841 CAGCACCGAA CAGCCGCCGA CACTCGGTTG ATTCGTGGAC TGGCCCTTGA TCACGGTGCT
      901 CGTCACCCTG ATATGCCTAA GCGACTCGAG AACTGCTACA TTCTGACCCT CAACGTCAGC
      961 CTGGA-GTAT GAGAAGACTG AGATTAACTC TAGCTTCTTT TACTCTAG-C GCTGAGCAGC
     1021 GTGATAAGCT TGTTGAGAGT GAGCGTCGAT TCGTCGATGC CAAGCTCAAG AAGATTGTAG
     1081 AGCTCAAGAA GGAGCTTTGC GGTAACGACA GCACCAAGAA CTTTGTTGTT ATCAACCAGA
     1141 AGGGTATCGA TCCTCTTTCT CTTGACGTTC TTGCCAAGAA CAATATTCTG GCTCTCCGAC
     1201 GGGCTAAGCG AAGGAACATG GAACGTCTTC AGCTTGTTTG CGGCGGTGTT GCTCAAAACA
     1261 GTGTTGACGA CTTGTCTGAG GATGTTCTGG GCTGGGCTGG CCTTGTCTAT GAGCAGACAC
     1321 TTGGCGAGGA GAAGTTCACC TTCGTTGAGG AGGTCAAGGA CCCCAAGTCC GTTACTCTGA
     1381 TGATCAAGGG CCCCAACGCC CACACCATTG CTCAAGTGAC AGATGCTGTC CGAGATGGTC
     1441 TGCGAAGTGT TTACAACATG ATTGTCGACA AATCTGTTGT TCCTGGGGCT GGTGCCTTCC
     1501 AGGTTGCCTG TGCTTCTCAC CTCAAGAGCG ATGCCTTTGG CAAGTCTGTC AAGGGCAAGG
     1561 CTAAGTGGGG TGTTGAGGCA TTCGCTGACG CTCTTCTTAT TATTCCCAAG ACTCTGGCTG
     1621 CCAACGCCGG CCTTGACATC CAGGATGCTC -GTAAGTTTA TTACTCTCTA GATAATCATC
     1681 GCCAAGATCT AACTTGCTAT AG-TTGCGGA CTTGCAGGAT GAGTATGCTG ACGGCAATGT
     1741 CGTTGGCCTT AACCTCGAAA CCGGTGAACC TATGGACCCT GAGCTGGAGG GTGTCTTTGA
     1801 CTCCTACCGA GTTCTGCGAA ATTGCATCGC CTCCAGCTCC AGTATCGCAT CTAACCTCCT
     1861 TCTATGTGAC GAGTTGTTGA AGGCTCGACA GATGGGTAGA GCAGGCGGAC CTGGGCCTGG
     1921 CATGGATGGA CCTAATGATC ACATGTAG
//
LOCUS       FGSG_06313       1948 bp
DEFINITION  FGSG_06313     1948 bp
TITLE       FGSG_06313
ORIGIN

        1 ATGTCGGCTG CACAACTCCT CAACCCCAAG GCCGAGTCCC GA-GTACGTC GA----AATA
       61 A-------TA CCCCCCGCAG ACA--AGTGG CCTTGC---- -AGCCTGCTA ACCCCGTTGT
      121 CGCAG-AGGA GGGGCGAAGC TCTAAAGGTC AATATCAGTG CTGGTGAAGG CCTACAGGAT
      181 GTTCTCAAGT CCAACTTGGG CCCTCGAGGC ACCATTAAGA T-GTAAGTTT CTTTCTCAGG
      241 CTCGAATGTT T-TTGCTCAA AACTAACCAT TTATCAG-GC TTGTTGACGG TGCGGGTCAG
      301 -GTACGGTTA CCTATCAAAA TGCCCCTCGA CGACCCCTAA ACTGACCGAT ACCCTCAG-A
      361 TCAAATTGAC CAAGGATGGA AACGTTCTCC TCCGCGAGAT GCAAATACAA AACCCTACCG
      421 CCGTTATGAT TGCCCGAGCA GCGACCGCCC AGGACGATAT TTGCGGTGAC GGAACCACCT
      481 CAGTTGTTAT GCTGGTCGGC GAGCTTCTCA AGCAGGCAGA CCGTTACATC TCGGAAGGAC
      541 TGCACCCTCG AATTATCACT GATGGTTTTG AGGTTGCCAA GATCGAGGCC CTGAAG-GTA
      601 AGTTCT--TT GCCTCAATAC T-TTGGAAAC CTGACTAAAC GTTGTAG-TT CCTCGACTCT
      661 TTCAAGCTCG CCAAGGAGGT TGACCGAGAA CTCCTCCTCA GTGTCGCTCG TACTTCGCTT
      721 ACCACCAAGC TTAACGCTAC CCTGGCCCAG AAGCTTACCC CCGATATTGT CGATGCCGTT
      781 CTTGCTATTT ACCAGGAGGG CGCAAAGCCC GATCTACACA TGGTTGAGAT TATGAAGATG
      841 CAGCACCGAA CGGCTGCCGA TACTCGCTTG ATCCGCGGAT TGGCCCTCGA TCACGGTGCT
      901 CGTCACCCCG ATATGCCTAA GCGACTTGAG AACTGTTACA TCCTTACCAT GAACGTCAGT
      961 CTGGAGTATG AGAAGACCGA GATTAACTCT AGCTTCTTTT ACTCCAGCGC TGAGCAGCGA
     1021 GATAAGCTTG TTGAGAGTGA GCGTCGCTTT GTCGATGCCA AGCTTAAGAA GATCGTCGAT
     1081 CTCAAGAAGG AGCTCTGCGG CAACGATGGA ACAAAGAACT TTGTTGTCAT TAACCAGAAG
     1141 GGTATCGACC CCCTTTCTCT TGACGTCCTC GCCAAGAACA ACATTCTGGC TCTCCGACGA
     1201 GCCAAGCGCA GAAACATGGA GCGTCTCCAG CTTGTCTGTG GCGGTGTTGC TCAGAACAGT
     1261 GTCGATGATC TGTCCGAGGA GGTTCTGGGT TACGCTGGTC TCGTCTACGA GCAGACTCTG
     1321 GGAGAGGAGA AGTACACCTT CGTTGAGGAG GTCAAGGACC CCAAGTCCGT TACTCTTATG
     1381 ATCAAGGGCC CCAACGCCCA TACTATTGCC CAGGTGACAG ATGCCGTCCG AGACGGTCTT
     1441 CGAAGTGTCT ACAACATGAT CGTCGACAAG TCTGTTGTTC CTGGAGCTGG TGCTTTCCAG
     1501 GTCGCCTGCG CTTCTCACCT CAAGAGCGAT GCCTTTGGCA AGACTGTCAA GGGTAAGGCT
     1561 AAGTGGGGTG TTGAGGCTTT CGCCGATGCT CTTCTCATTA TTCCCAAGAC CCTGGCTGCC
     1621 AACGCTGGCC TTGACATTCA GGATGCTC-G TAAGTTATTT TCTTATGATC TAATT-TGTA
     1681 CAATAGCTAA CTTGTCGCAG -TTGCGGATC TCCAAGACGA GTACGCCGAT GGCAACGTCG
     1741 TCGGTCTTAA CCTCGAGACT GGTGAGCCCA TGGACCCTGA GCTGGAGGGT ATCTACGATT
     1801 CTTACCGAGT TCTGCGAAAT TGCATTGCTT CTAGCTCAAG CATTGCATCC AACCTGCTTC
     1861 TATGTGACGA GTTGTTGAAG GCTCGACAGA TGGGCAGAGC GGGCGGCCCT GGGCCTGGCA
     1921 TGGATGGACC TAATGATCAC ATGTAG--
//
LOCUS       FOXG_08065       1948 bp
DEFINITION  FOXG_08065     1948 bp
TITLE       FOXG_08065
ORIGIN

        1 ATGTCGGCAG CACAACTCCT CAACCCCAAG GCCGAGTCCC GA-GTACGTC GATACCAATA
       61 AACTATAACC CCCCC-GCAG CCA-AAGTGG CCTTGCCTTG CAACCTGCTA ACCCGCTTGT
      121 CGCAG-AGGA GGGGCGAAGC TCTGAAGGTC AACATTAGCG CTGGTGAAGG ACTACAGGAT
      181 GTTTTGAAGT CCAATCTGGG CCCTCTGGGC ACCATTAAGA T-GTGCGTGT TATCAGAATT
      241 CTCATATGGT G---ATGTGA AGCTAACAGT CT--CAG-GC TTGTTGACGG TGCGGGACAG
      301 -GTACAAACT CCTATCAAAA TACCCCACGA CGACCCCTAA ACTGACCGAC ACCCCCAG-A
      361 TCAAGCTGAC CAAGGATGGA AACGTTCTCC TCCGAGAAAT GCAAATACAA AACCCTACCG
      421 CCGTTATGAT TGCTCGAGCA GCGACCGCTC AGGACGATAT TTGCGGTGAC GGAACCACCT
      481 CTGTGGTTAT GTTGGTTGGC GAGCTTCTCA AGCAGGCAGA CCGATATATC TCTGAAGGAC
      541 TGCACCCTCG TATCATCACT GATGGTTTCG AGGTTGCCAA GGTTGAGGCC CTTAAG-GTG
      601 AGTTT--GTT ACCTCG-CCC CCCTGAAACT TTGGCTCAAC GTCGTAG-TT CCTCGACTCT
      661 TTCAAACTCG CCAAGGAAGT TGACCGAGAA CTCCTCCTCA ATGTCGCCCG AACCTCGCTC
      721 GCCACTAAGC TCAACTCGAC TTTGGCCGCC AAACTTACAC CCGATATTGT CGATGCCGTT
      781 CTTGCTATTT ACCAGGCTCC CGCGAAGCCC GATTTGCACA TGGTGGAGAT TATGAAGATG
      841 CAGCACCGAA CAGCCGCCGA CACTCGGCTG ATTCGTGGAC TAGCCCTTGA TCACGGTGCT
      901 CGTCACCCCG ATATGCCTAA GCGACTCGAG AACTGCTACA TTCTCACCCT CAACGTCAGC
      961 CTGGAGTATG AGAAGACTGA GATTAACTCC AGCTTCTTCT ACTCTAGCGC TGAGCAGCGT
     1021 GATAAACTTG TTGAGAGTGA GCGTCGATTC GTCGATGCCA AGCTCAAGAA AATTGTCGAG
     1081 CTCAAGAAGG AGCTTTGCGG TAACGACGGT ACAAAGAACT TTGTTGTTAT CAACCAGAAG
     1141 GGTATCGATC CTCTTTCTCT TGATGTTCTT GCCAAGAACA ATATTCTTGC TCTCCGACGG
     1201 GCCAAGCGAA GGAACATGGA GCGTCTTCAG CTTGTTTGCG GTGGTGTTGC TCAAAACAGC
     1261 GTTGACGACT TGTCTGAGGA TGTTCTGGGT TGGGCTGGCC TTGTCTACGA GCAGACGCTC
     1321 GGCGAGGAGA AGTTCACCTT TGTTGAGGAG GTCAAAGACC CTAAGTCTGT TACTCTGATG
     1381 ATTAAGGGAC CCAACGCCCA CACCATTGCT CAAGTGACAG ACGCTGTCCG AGATGGTCTG
     1441 CGAAGTGTTT ACAACATGAT TGTCGACAAA TCTGTTGTTC CTGGTGCTGG TGCTTTCCAG
     1501 GTTGCCTGTG CTTCTCACCT CAAGAGTGAT GCCTTTGGCA AGTCCGTCAA GGGCAAGGCC
     1561 AAGTGGGGTG TTGAGGCATT CGCTGATGCC CTTCTTATTA TTCCCAAGAC TCTGGCTGCC
     1621 AACGCCGGTC TTGACATCCA GGATGCTC-G TAAGTTTACT AATTCCCAAC CATTCACGGC
     1681 CAATATCTAA TTTGCTATAG -TTGCGGACT TGCAGGATGA GTATGCTGAC GGCAACGTCG
     1741 TTGGCCTTAA CCTCGAAACC GGTGAACCTA TGGACCCTGA GCTGGAGGGT GTCTTTGACT
     1801 CTTACCGAGT TCTGCGAAAT TGCATCGCCT CCAGCTCCAG TATCGCATCT AACCTGCTTC
     1861 TATGTGACGA GTTGTTGAAG GCTCGACAGA TGGGTAGAGC AGGCGGACCT GGGCCCGGCA
     1921 TGGATGGACC TAATGATCAC ATGTAG--
//
LOCUS       genemark-contig00199-abinit-gene-0.116-mRNA-1 (genomic sequence): 1927 residues       1948 bp
DEFINITION  genemark-contig00199-abinit-gene-0.116-mRNA-1 (genomic sequence): 1927 residues     1948 bp
TITLE       genemark-contig00199-abinit-gene-0.116-mRNA-1 (genomic sequence): 1927 residues
ORIGIN

        1 ATGTCGGCAG CACAGCTCCT CAACCCCAAG GCCGAGTCCC GA-GTACGTC GATACCAATA
       61 ACTAACCCCC CCCCCCGCAG CCA-AAGTGG CCTTGCCTTG CAACCTGCTA ACCCGCTTGT
      121 CGCAG-AGGA GGGGCGAAGC TCTCAAGGTC AACATTAGCG CTGGTGAAGG CCTACAGGAT
      181 GTTTTGAAGT CCAATCTGGG CCCTCTGGGC ACCATTAAGA T-GTGCGTGT TGTCATAATT
      241 CTCAGATGGT G---ATGTGA AGCTAACAGT CT--CAG-GC TTGTCGACGG TGCGGGACAG
      301 -GTACAAACT CCTATCAAAA TACCCCATGA CGACCCCTAA ACTGACCGAC CACCTCAG-A
      361 TCAAGCTGAC CAAGGATGGA AACGTCCTCC TCCGAGAGAT GCAAATACAA AACCCTACCG
      421 CCGTTATGAT TGCTCGAGCA GCGACCGCTC AGGACGATAT TTGCGGTGAC GGAACCACCT
      481 CTGTGGTTAT GTTGGTTGGC GAGCTTCTCA AGCAGGCAGA CCGATATATC TCTGAAGGAC
      541 TGCACCCTCG TATCATCACT GATGGTTTCG AGGTTGCCAA GATTGAGGCT CTCAAG-GTG
      601 AGTTTTTGTT ACCTCG-CCC --CTGAAACT TTGGCTCAAC GTCGTAG-TT CCTCGACTCT
      661 TTCAAACTCG CCAAGGAAGT TGACCGAGAA CTCCTCCTCA ATGTCGCCCG AACATCGCTC
      721 GCTACCAAGC TCAACTCGAC TTTGGCCGCC AAGCTTACAC CCGATATTGT CGATGCCGTT
      781 CTTTCTATTT ACCAGGCTCC TGCGAAGCCC GATTTGCACA TGGTGGAGAT TATGAAGATG
      841 CAGCACCGAA CAGCCGCCGA CACTCGGCTG ATTCGAGGAC TGGCCCTTGA TCACGGTGCT
      901 CGCCACCCCG ATATGCCTAA GCGGCTCGAG AACTGCTACA TTCTCACCCT CAACGTCAGC
      961 CTGGAGTATG AGAAGACTGA GATTAACTCT AGCTTCTTCT ACTCCAGCGC TGAGCAGCGT
     1021 GATAAGCTTG TTGAGAGTGA GCGTCGATTC GTCGATGCCA AGCTCAAGAA AATCGTCGAG
     1081 CTCAAGAAGG AGCTTTGCGG TAACGACGGC ACAAAGAACT TTGTTGTTAT CAACCAGAAG
     1141 GGTATCGATC CTCTTTCTCT CGACGTTCTT GCTAAGAACA ACATCCTTGC TCTCCGACGG
     1201 GCTAAGCGAA GGAACATGGA GCGTCTTCAG CTTGTTTGCG GTGGTGTTGC TCAAAACAGC
     1261 GTTGACGACT TGTCTGAGGA TGTTCTGGGC TGGGCTGGCC TTGTCTATGA GCAGACGCTC
     1321 GGCGAGGAGA AGTTCACATT TGTTGAGGAG GTCAAAGACC CCAAGTCCGT TACTTTGATG
     1381 ATTAAGGGCC CCAACGCCCA TACCATTGCT CAAGTGACGG ATGCTGTCCG AGATGGTCTG
     1441 CGAAGTGTCT ACAACATGAT TGTCGACAAG TCTGTTGTTC CTGGTGCTGG TGCTTTCCAG
     1501 GTTGCCTGTG CTTCTCACCT CAAGAGTGAT GCCTTTGGCA AGTCTGTCAA GGGCAAGGCC
     1561 AAATGGGGTG TTGAGGCATT CGCTGATGCT CTTCTTATTA TTCCCAAGAC TCTGGCTGCC
     1621 AACGCTGGTC TTGACATCCA GGATGCTC-G TAAGTTTACT ATTCTCCGAA TATCCACGAC
     1681 AAAGATCTAA CTTGCTATAG -TTGCGGACT TGCAGGATGA GTACGCTGAC GGCAACGTCG
     1741 TTGGCCTTAA CCTCGAAACC GGTGAACCTA TGGACCCTGA GCTGGAGGGT GTCTTTGACT
     1801 CTTACCGAGT TCTGCGAAAT TGCATCGCCT CCAGCTCCAG TATCGCATCT AACCTCCTTC
     1861 TATGTGACGA GTTGTTGAAG GCTCGACAGA TGGGCAGAGC AGGCGGACCT GGGCCTGGCA
     1921 TGGATGGACC TAATGATCAC ATGTAG--
//
LOCUS       FVEG_08058       1612 bp
DEFINITION  FVEG_08058     1612 bp
TITLE       FVEG_08058
ORIGIN

        1 ---------- ---------- ---------- ---------- ---------- ----------
       61 ---------- ---------- ---------- ---------- ---------- ----------
      121 ---------- ---------- ---------- ---------- ---------- ----------
      181 ---------- ---------- ---------- ---------- ---------- --CCCAAGAC
      241 TCGACAGGCC AAAAAGGTAC AGAACTCTCT GTCGATGCTC ACGTGAAGTA TGTCCAGAGC
      301 TTGGATACAA GAAAGGATGA GCTCGACTAC TGGCTTACCG AGCATCTGCG ACTCAATGGC
      361 TTGTATTGGG GATTAAACGC ACTCTTCCTC CTGGGACGGC CAGAGGCTCT CCCTCGACAG
      421 GATGTCATCG ATTTCACTCT CTCCTGCCAG CATGAAAATG GCGGGTTCGG TGCGGCACCT
      481 GGCCATGATG CTCACATGCT ATCCACAGTA AGTGCTGTGC AGATTCTCGC CATGACGGAT
      541 GCTCTCGACC AACTGGAAA- -CAAAAGGCA AAGGCAAGAA C----CAGGT TGGCAAGT-G
      601 T-AGGTATTT TGCAAGGTCC ACAGTGCCTC CTATGCACAC ACTGACCACC AACA-G-TCA
      661 TCGCGGGACT GCAGAATCAA GAGACCGGCA CATTTGCCGG GGATGAATGG GGCGAGGAGG
      721 ATACCCGGTT CTTGTACGGT GCATTCAATG CCCTGTCCTT GCTCGGTCTT ATGTCCCTTG
      781 TCAACGTCGA CAAGGCTGTT GCACACATTA TCGCTTGTGC CAACTTTGAC GGTGGCTATG
      841 GAACAGGGCC TGGTGCG--- GAGTCGCATT CGGGTCAGAT CTTTACTTGC GTT-GCCGCC
      901 CTCGCAATAG TTGGTCGGCT TGATCTCGTG GACAAAGAGA AGCTCG-GCC GATGGTTGAG
      961 CGAGAGACAA GTTCCCTGTG GTGGCCTTAA CGGTCGACCC GAAAAAGACG AGGATGTGTG
     1021 CTACAGCTGG TGGGTATTGA GCAGTCTCGC CATGATCGAG CGCACGCATT GGATTGACCG
     1081 CGATGCACTT ATCGCTTTCA TTCTCAAATG TCAAGATACC GAA--ACTGG TGGTATCTCT
     1141 GATCGACCTG GTAATATGGT CGATGTTTGG CATACCCAGT TCGGCTTGTG TGGTCTTAGT
     1201 CTTCTGGGCT ATC-CAGGTC TCGAGGCAGT CGATCCAGTA TATTGC-ATG CCCAAGGCGA
     1261 TAACAAAGAG ACTTCTCGGC TGATCCTCTA TACGTCTATG AGCCCGTCTT TCCCTCATAC
     1321 ATCTTACCCA ATGGTGTCAG CCACCACCCT CTGACCATTC ATAGCACATG CTTACGACGT
     1381 TGTTCAGTGA TAGCATGTGA ATATGGTTGA GGGAAGAGGA ACTGTTGGTT TTTTCAGGGG
     1441 CATCGCTTGA CTCCGTGGTG TTCGTCCCGT GAAGTCCTTC AAACATTGAT CGGTACTGAG
     1501 CTTGTCAAGA CATGTGCTCA TATCACAGAA TCAGGATAGA TATGGATGGC CCCATATCTT
     1561 TGAACCTGGT CATGTTGGAC CAACTCTGTA TTGCCCTTAC TTTAATTAAT AC
//
LOCUS       FGSG_05766       1616 bp
DEFINITION  FGSG_05766     1616 bp
TITLE       FGSG_05766
ORIGIN

        1 ATGTCGGATT TGGGTAATCC GTCGCTGGAT AAGCAACAGC ACATCAAATA TTGGCAGCGC
       61 TGCCATAAGA CGTATCTACC GTCGCCTTAC ACGGCATACG ACTCTACCCG ACTCACATTC
      121 GCATGTTTCA TCATCTCATC ATTGGATCTT CTCTCTGTCC CCTTGAGTTC ATCTGAGCGC
      181 GATGCGGTCC GGCGTTGGGT TCTCAGTCTG CAGCACCCAG AGGGGGGTTT CTGCGGAAGC
      241 TCCACACACG CCTTGCCAGG ACAGGAGGCT TACAAGGGCA CTGCAAATAT CG--CAGCTA
      301 CTTTCTTTGC GCTAGTGCTG CTAGGTCTCG CGGCTGAAAA TGAAGACGAG GCAAGGTCGG
      361 CTTTCAAGGG GGTTGA-TAG AGTGCGGTTG TTGAAGTGGT TGAAGGGGCT TCAGAGAGAA
      421 GATGGAAGTT -TTGGGCAGA ATATCTGGGA TGGGAAAATT GTGGGCGGAA GGGATATGCG
      481 ACACAGCTAT CTTGCGAGCA GCATTCGGTG GATGTTGAGG GGAGAT--GT GAAAGAGGGT
      541 GATGAAGCGT GGGTGGAAGA TTTGGATGTT GATAAAATGA TTGCGCACAT CAAAAGAGGC
      601 CAG-GTAAGT CA-ATTTGCA CCTGGAAATG TTTTTTACTA ACACAA-TCA G-ACTTATGA
      661 TGGCGGAGTG GCAGAGTCAT CA---CAACA CGAGTCTCAT G-GTAAGAAA CTTCAATTAT
      721 CTTTCGCAAC GT-TCGCTAA CATCCCTAG- CTGGATACGC ATACTGCGCA ATTGGCGCGC
      781 TTTCTCTATT AGACAGACCA CTAGACTCTA CATCGGCTCA TTCTCCTGAA AAGGCGATGG
      841 AAGAAGGAAT CCCCAACCGC CAAGGTCTTA TTCAGTTTCT AGCATCTCGC CCGTTTGCCT
      901 ACCTCCCCCA TGAAGAAGAA GCCGACGAGG TGGAGGAAAA CTTTATAGAG TCCAAGGTTG
      961 -GCGCGGCCG ACTATGGCCA CATTGGCTTC AATGGACGAT GGAACAAAAA AGCTGATACA
     1021 TGTTACTGTT GGTGGGTTGG GGGCACACTC GCG-GTAAGT ---CTTTGA- GCAACACTAG
     1081 GC---GTACG TCTCTAACAG GTGGCAT-AG -ATGCTCGGA AACCCTTCAA TCATCAACGT
     1141 GCTTCCCTCA CGGCGGTATC TATTGGATGT CACGCAGCAT CGCATTGGC- -GGGTTCTCC
     1201 AAGGCTGTTG GAGGGCCACC GGATATGTAC CACTCGTACC TTGGTCTAGC TGCTCTTGCT
     1261 ACTATGGGCG ATGAAGACTT GAAAGAGTTT GACGTTGGTT TGTGCTGTAG CCAAGAGACA
     1321 ACGAGGAAGA TAAAAATAGC GAGGGATGGG CTGCTGGAGA GTACGAGGGG TGAGAGAAAA
     1381 GCATGGAGTA ACGATGGTTT TTGGTAG--- ---------- ---------- ----------
     1441 ---------- ---------- ---------- ---------- ---------- ----------
     1501 ---------- ---------- ---------- ---------- ---------- ----------
     1561 ---------- ---------- ---------- ---------- ---------- ------
//
LOCUS       FOXG_08856       1618 bp
DEFINITION  FOXG_08856     1618 bp
TITLE       FOXG_08856
ORIGIN

        1 ---------- ---------- ---------- ---------- ---------- ----------
       61 ---------- ---------- ---------- ---------- ---------- ----------
      121 ---------- ---------- ---------- ---------- ---------- ----------
      181 ---------- ---------- ---------- ---------- ---------- ----------
      241 ---------- ---------- ---------- ---------- ---------- ----------
      301 ---------- ---------- ---------- ---------- ---------- ----------
      361 ---------- ---------- ---------- ---------- ---------- ----------
      421 ---------- ---------- ---------- ---------- ---------- ----------
      481 ---------- ---------- ---------- -ATGCTAAGA GGAGAT--GT CAAAGAAGGC
      541 GATGAGGGCT GGGTGGAGGA TTTGAACGTT GATGAAATGA TTGCTCACAT CAAGAGAGGC
      601 CAG-GTACGT TATACTTGCT TGAGCGATGC CGTCTCACTA ACACCTCTCA G-ACGTATGA
      661 TGGTGGAGTA GCAGAATCGT CG---CAGCA CGAATCCCAT G-GTATGGTC TCTTGACTCA
      721 TTGTATACTC GTATAACTGA CCTCTCTAG- CTGGATATGC ATACTGCGCG ATAGGTGCGC
      781 TGTCACTCTT AGACAGACCA CTAGACTCGA CGTCGCCGCA TCCTCCTGAG GAGGCGCTGA
      841 AACGGGGCGT CCCGGATCGT GAGGGACTCC TTCACTTTCT CGCCTCTCGC TCTTTCGCCT
      901 ACCTTGCCAA GGAAGAGGAA GAGGATGAAG TGGAGGAAAA CTTTCTTGAG TCAAAGGCTG
      961 -GCGAACTCG ATCTTGGTCA TATCGGATTC AACGGTCGGT GGAACAAGAA GGCCGATACG
     1021 TGCTACTGTT GGTGGGTTGG CGGTACACTT GCA-GTAAGT ---TTCCCAT GTCTCCTTGG
     1081 ACAGAGCATA GCTCTTACAC GTCTTCC-AG -ATGCTAGGG AATTCAACCA TCATCAACGT
     1141 CATTCCTTCG CGACGGTATC TTCTTGATAT CACACAACAT CGCATTGGT- -GGGTTCTCC
     1201 AAGTCCGTAG GAGGGCCACC AGATATGTAC CATTCGTACC TCGGCTTAGC TGCATTGGCG
     1261 ACCATGGGCG ACGGTGATCT GAAAAAATTC GAC-GTGGGT CTATGCTGCA GTCAAGAGAC
     1321 GACGAGAAAA ATACAAAAGG CAAGGGATGG ACTAATAGAG AGCACGAGAG GTAATAG-GG
     1381 AAGCCTGGTG TAA------- ---------- ---------- ---------- ----------
     1441 ---------- ---------- ---------- ---------- ---------- ----------
     1501 ---------- ---------- ---------- ---------- ---------- ----------
     1561 ---------- ---------- ---------- ---------- ---------- --------
//
LOCUS       augustus-contig00200-abinit-gene-0.53-mRNA-1 (genomic sequence): 1036 residues       1612 bp
DEFINITION  augustus-contig00200-abinit-gene-0.53-mRNA-1 (genomic sequence): 1036 residues     1612 bp
TITLE       augustus-contig00200-abinit-gene-0.53-mRNA-1 (genomic sequence): 1036 residues
ORIGIN

        1 ---------- ---------- ---------- ---------- ---------- ----------
       61 ---------- ---------- ---------- ---------- ---------- ----------
      121 ---------- ---------- ---------- ---------- ---------- ----------
      181 ---------- ---------- ---------- ---------- --------AT GTCCCAAGAC
      241 TCGACAGACC AGAAAGGTCC TGAACTCGCT GTCGATGCTC ACGTGAAGTA TGTCCAGAGC
      301 CTGGATACAA GAAAGGATGA TCTCGACTAC TGGCTTACCG AGCATCTGCG ACTCAATGGC
      361 TTGTATTGGG GATTAAACGC ACTCTTCCTC CTGGGACGGC CAGAGGCTCT CCCTCGACAG
      421 GACGTCATCG ATTTCATTCT ATCTTGTCAG CATGAAAATG GCGGGTTCGG TGCAGCACCT
      481 GGCCATGATG CTCACATGCT GTCCACAGTA AGTGCTGTGC AGATTCTCGC CATGATGGAT
      541 GCTCTCGACC AGCTGGAAA- -CAAAAGGCA AAGGCAAGAA C----CAGGT TGGCAAGT-G
      601 T-AGGTATTT TGCAAGGTCC ACAGTGCCTC CTATGCACCC ACTGACCACC AACA-G-TCA
      661 TCGCGGGACT GCAGAATCAA GAGACTGGTA CATTTGCCGG GGATGAATGG GGCGAGGAGG
      721 ATACCCGGTT CTTGTACGGT GCATTCAATG CTCTATCCCT ACTCGGTCTA ATGTCCCTTG
      781 TCAACGTCGA CAAGGCCGTT GCACACATCA TCGCCTGTGC CAACTTTGAC GGTGGCTATG
      841 GAACAGGGCC TGGTGCG--- GAGTCGCATT CGGGTCAGAT CTTTACTTGC GTT-GCCGCC
      901 CTCGCAATAG TTGGTCGGCT TGATCTGGTG GACAAAGAGA AGCTCG-GCA GATGGTTGAG
      961 CGAGAGACAA GTTCCCTGTG GTGGCCTTAA CGGTCGACCT GAAAAAGACG AGGATGTGTG
     1021 CTACAGCTGG TGGGTATTGA GTAGTCTCGC CATGATTGAG CGCACTCATT GGATCGACCG
     1081 CGATGCGCTT ATCGCTTTCA TTCTCAAGTG TCAAGATACC GAA--ACTGG TGGTATCTCT
     1141 GATCGACCTG GTAACATGGT CGATGTTTGG CATACCCAGT TCGGTTTGTG TGGTCTTAGT
     1201 CTTCTGGGCT ATC-CAGGTC TCGAGGCAGT TGATGCAGTA TATTGC-ATG CCCAAGACGA
     1261 TAACAAAGAG ACTTCTCGGC TGA------- ---------- ---------- ----------
     1321 ---------- ---------- ---------- ---------- ---------- ----------
     1381 ---------- ---------- ---------- ---------- ---------- ----------
     1441 ---------- ---------- ---------- ---------- ---------- ----------
     1501 ---------- ---------- ---------- ---------- ---------- ----------
     1561 ---------- ---------- ---------- ---------- ---------- --
//
LOCUS       FVEG_07568       1414 bp
DEFINITION  FVEG_07568     1414 bp
TITLE       FVEG_07568
ORIGIN

        1 ATGTTGTCAG GCGTTCTGGT CTTCAACCAA AAGGGCGAGA ACCTTATCTT CCGCGCCTTC
       61 CGGAACGACT GTCGGCCTCG CCTCGCAGAC GTCTTTCGCA TCCAGGTCAT CTCCAACGCC
      121 CAGGTCCGAT CGCCAATCCT CACCCTCGGA AGCACAACGT TCAGCCATGT CAAGCATGAG
      181 AATATCTACC TGGTCGCCAT CACGAAGAGC AATGCCAATG CCGCTCTTGT GTTTGAGTTT
      241 CTCTACAGGC TGATTCAGCT AGGCAAGGGC TACTTTGGCA AGTTCGACGA GGAGGCTGTC
      301 AAGAATAACT TTGTCTTGGT ATATGAGCTC CTAGACG-GT ATTTTCTGCT CCAACCACTC
      361 TGCACTGCAA TGGCGCTGAC GTTCTA-AG- AAATTATCGA CTTTGGATAC CCTCAAAATA
      421 CAGAAACAGA CACCCTCAAG ATGTACATCA CCACCGAAGG CGTCAAGTCC GAGGCCCGCG
      481 CCGAAAACAC CTCCAAGATC ACGATGCAAG CCACCGGAGC CCTCTCCTGG CGCAAGGCAG
      541 ACGTAAAGTA CCGTAAGAAT GAGGCTTTCG TCGACGTGAT CGAGGACGTC AACCTGCTCA
      601 TGTCCGCCAC CGGCGCTGTC CTGCGCGCAG ACGTCACAGG CCAGATCATT ATGCGCGCTT
      661 ACCTTTCCGG CACGCCCGAG TGTAAATTTG GCCTCAACGA CCGCCTACTT CTCGATAACG
      721 ATGGCTTGCT GAGTCTCCCG AGCGGAAATA AGATGGGTAC AAAGGCGACA AAGGCAGCGG
      781 CTGGTAGTGT CACTCTTGAG GACTGTCAAT TCCATCAGTG TGTTAAGCTG GGTAAATTCG
      841 ACGCCGACCG TATCATCAGC TTCGTTCCTC CCGACGGTGA ATTCGAGCTC ATGCGATATC
      901 GCGCTACTGA GAACGTCAAC CTTCCTTTCA AGGTCCACGC CATCGTCAAC GAAGTCGGCC
      961 GATCAAAGGT GGAATACAGT ATCGGTGTCA AGGCCAACTT CGGCTCCAAG CTCTTCGCCA
     1021 CAAACGTCGT CGTCAAGATC CCAACGCCTC TAAACACCGC AAAGATCACC GAGCGCTGCA
     1081 CGCAGGGCAA GGCCAAGTAC GAGCCTAGCG AGAACAACAT CGTGTGGAAG ATTGGTCGCT
     1141 TCACCGGTCA GAGCGA-GTA CGTCCTCAGC GCCGAGGCGA TCCTGACGAG CATGACGAAC
     1201 CAG-CGCGCG TGGAGCCGAC CGCCGCTGA- ---------- ---------- ----------
     1261 ---------- ---------- ---------- ---------- ---------- ----------
     1321 ---------- ---------- ---------- ---------- ---------- ----------
     1381 ---------- ---------- ---------- ----
//
LOCUS       FGSG_02105       1412 bp
DEFINITION  FGSG_02105     1412 bp
TITLE       FGSG_02105
ORIGIN

        1 ATGTTGTCCG GCGTCCTCGT CTTCAATCAA AAGGGAGAGA ACCTCATCTT CCGCGCCTTC
       61 CGAAACGACT GTCGTCCTCG TCTCGCAGAT GTCTTCCGTA TCCAGGTCAT TTCCAACGCT
      121 CAAGTCCGAT CGCCCATCCT CACCCTCGGA AGCACCACCT TTAGCCATGT CAAGCACGAG
      181 AATATCTACC TGGTCGCCAT CACAAAGAGC AACGCCAATG CTGCTCTCGT ATTTGAGTTT
      241 CTCTACCGGC TGATTCAGCT TGGTAAGGGT TACTTTGGCA AGTTTGACGA GGAAGCCGTC
      301 AAGAATAACT TTGTCTTGGT CTATGAGCTA CTCGATG-GT ATGTG-TGTC CCAATTGCT-
      361 -GCTATACAG CTCCGCTGAC CCCCTCCAG- AAATCATCGA CTTCGGTTAC CCTCAAAACA
      421 CAGAAACCGA CACCCTCAAG ATGTACATCA CCACCGAAGG CGTCAAGTCC GAGTCCCGAA
      481 AAGAAGACAC ATCCAAGATC ACGATGCAGG CCACAGGTGC CCTGTCCTGG CGCAAGGCAG
      541 ACGTAAAGTA CCGTAAGAAC GAGGCTTTCG TCGACGTGAT TGAGGACGTC AACCTGCTCA
      601 TGTCTGCCAC CGGCGCTGTC CTGCGCGCAG ACGTGACGGG CCAGATCATT ATGCGCGCTT
      661 ACCTCTCCGG CACTCCCGAG TGCAAGTTTG GCCTCAACGA TCGTCTGCTC CTCGACAACG
      721 ACGGCCTCCT GAGCTTGCCC AGCGGAAATA AGATGGGAAC CAAGGCTACA AAGGCGGCTG
      781 CTGGAAGTGT CACTCTCGAA GACTGTCAGT TCCATCAGTG CGTCAAGCTC GGCAAGTTCG
      841 ACGCCGATCG AATTATTAGC TTTGTGCCTC CCGACGGCGA ATTTGAGCTG ATGCGATACC
      901 GCGCCACCGA GAACGTTAAT CTGCCCTTCA AAGTGCACGC CATTGTGAAC GAGGTTGGAC
      961 GATCCAAGGT GGAATACAGT ATTGGTGTCA AGGCCAACTT TGGCTCCAAG CTGTTCGCGA
     1021 CAAATGTTAT CGTCAAAATC CCTACACCGC TCAACACCGC AAAGATCACT GAGCGCTGCA
     1081 CACAGGGCAA GGCCAAGTAC GAGCCTAGCG AGAACGTTAT CATCTGGAAG ATTGGCCGCT
     1141 TTACAGGTCA AAGTGAATAC GTCCTCAGCG CCGAGGCTAT CCTGACAAGC ATGACGGAGC
     1201 AGCGCGCGTG GAGCCGACCA CCACTGAGCA TGAACTTTAG CTTGCTCATG TTTACGAGTT
     1261 CCGGACTGTT GGTGCGTTAT CTCAAGGTGT TTGAGAAGAG TAATTATTCG AGCGTCAAGT
     1321 GGGTACGGTA CATGACGAGG GCAGGATCAT ACGAAATAAG GTGA------ ----------
     1381 ---------- ---------- ---------- --
//
LOCUS       FOXG_04448       1414 bp
DEFINITION  FOXG_04448     1414 bp
TITLE       FOXG_04448
ORIGIN

        1 ATGTTGTCAG GCGTTCTGGT CTTCAATCAA AAGGGCGAGA ACCTTATCTT CCGCGCCTTC
       61 CGGAACGACT GTCGTCCTCG CCTCGCAGAC GTCTTTCGCA TCCAGGTCAT CTCCAACGCT
      121 CAAGTTCGAT CGCCAATCCT CACCCTCGGA AGCACAACGT TCAGCCATGT CAAGCATGAG
      181 AACATCTACC TGGTCGCTAT CACAAAGAGC AATGCCAATG CCGCTCTTGT GTTTGAGTTT
      241 CTCTACAGGC TGATTCAGCT GGGCAAGGGT TACTTTGGCA AGTTTGATGA GGAGGCTGTC
      301 AAGAATAACT TTGTCTTGGT ATATGAGCTC CTAGACG-GT ATGTTCTGCT ATAATCACTC
      361 TGCA-----A TGGCGCTGAC ATTCTCTAG- AAATTATCGA CTTTGGATAC CCTCAAAATA
      421 CAGAAACCGA CACACTCAAG ATGTACATCA CCACCGAAGG CGTGAAATCC GAGGCCCGGT
      481 CCGAAAACAC CTCCAAGATC ACGATGCAAG CCACCGGAGC CCTCTCCTGG CGCAAGGCAG
      541 ATGTAAAGTA CCGTAAGAAT GAGGCTTTCG TCGACGTGAT CGAGGACGTC AACCTGCTCA
      601 TGTCCGCTAC CGGCGCTGTC CTGCGCGCGG ACGTAACGGG CCAGATTATT ATGCGCGCTT
      661 ACCTTTCCGG CACGCCCGAG TGCAAATTTG GCCTCAACGA CCGACTACTT CTCGATAACG
      721 ATGGCTTGCT GAGCCTCCCG AGCGGAAATA AGATGGGTAC AAAGGCGACA AAGGCAGCAG
      781 CTGGTAGTGT CACTCTTGAG GATTGTCAAT TCCACCAGTG CGTTAAGCTG GGTAAATTCG
      841 ACGCCGACCG TATCATTAGC TTCGTTCCTC CCGATGGTGA ATTCGAGCTC ATGCGATACC
      901 GCGCCACCGA GAACGTCAAC CTTCCCTTCA AAGTACACGC CATCGTCAAC GAAGTCGGTC
      961 GATCAAAGGT GGAATACAGT ATCGGTGTCA AGGCCAACTT CGGCTCCAAG CTCTTCGCCA
     1021 CAAATGTCGT CGTCAAGATC CCCACGCCGC TCAACACTGC AAAGATCACC GAACGCTGCA
     1081 CGCAGGGCAA AGCCAAGTAC GAGCCTAGCG AGAACAACAT CGTGTGGAAG ATCGGTCGTT
     1141 TCACCGGTCA GAGCGA-GTA CGTCCTCAGC GCCGAGGCTA TCTTGACAAG CATGACGAAC
     1201 CAG-CGGGCG TGGAGTCGAC CACCGCTGA- ---------- ---------- ----------
     1261 ---------- ---------- ---------- ---------- ---------- ----------
     1321 ---------- ---------- ---------- ---------- ---------- ----------
     1381 ---------- ---------- ---------- ----
//
LOCUS       augustus-contig00265-abinit-gene-0.158-mRNA-1 (genomic sequence): 1409 residues       1412 bp
DEFINITION  augustus-contig00265-abinit-gene-0.158-mRNA-1 (genomic sequence): 1409 residues     1412 bp
TITLE       augustus-contig00265-abinit-gene-0.158-mRNA-1 (genomic sequence): 1409 residues
ORIGIN

        1 ATGTTGTCAG GCGTTCTGGT CTTCAATCAA AAGGGCGAGA ACCTTATCTT CCGCGCCTTC
       61 CGGAACGACT GTCGTCCTCG CCTCGCAGAC GTCTTTCGCA TCCAGGTCAT CTCCAACGCC
      121 CAAGTTCGAT CGCCAATCCT CACCCTCGGA AGCACAACGT TTAGCCATGT CAAGCATGAG
      181 AATATCTACC TGGTCGCCAT CACAAAGAGC AATGCCAATG CTGCTCTCGT GTTTGAGTTT
      241 CTCTACAGGC TGATTCAGCT CGGCAAGGGT TATTTTGGCA AGTTTGATGA GGAGGCTGTC
      301 AAGAATAACT TTGTCTTGGT ATATGAGCTC CTAGACG-GT ATGTTTTTCT ACAGCCACTC
      361 TGCAATGCAA CGGCGCTGAC ATTCTT-AG- AAATTATCGA CTTTGGATAC CCTCAAAATA
      421 CAGAAACCGA CACCCTCAAG ATGTACATCA CCACCGAAGG CGTTAAGTCC GAGGCCCGCT
      481 CCGAAAACAC CTCCAAGATC ACGATGCAAG CCACTGGAGC CCTCTCCTGG CGCAAGGCAG
      541 ACGTAAAGTA CCGTAAGAAT GAGGCTTTCG TCGACGTGAT CGAGGACGTC AACCTGCTCA
      601 TGTCCGCCAC CGGCGCTGTC CTGCGCGCAG ACGTTACGGG CCAGATTATT ATGCGCGCTT
      661 ACCTTTCCGG CACGCCCGAG TGTAAATTTG GCCTCAACGA TCGTCTACTT CTCGATAACG
      721 ACGGCTTACT GAGCCTCCCG AGCGGAAATA GGATGGGTAC AAAGGCGACA AAGGCAGCAG
      781 CTGGTAGTGT CACTCTTGAG GATTGTCAAT TCCATCAGTG TGTTAAGCTG GGTAAATTCG
      841 ACGCCGACCG TATCATTAGC TTTGTCCCCC CCGATGGCGA ATTCGAGCTT ATGCGATACC
      901 GCGCCACTGA GAACGTCAAC CTTCCCTTCA AAGTGCACGC CATCGTCAAC GAAGTCGGTC
      961 GATCAAAGGT GGAATACAGT ATCGGTGTCA AGGCCAACTT CGGCTCCAAG CTCTTCGCCA
     1021 CAAACGTCGT CGTCAAGATC CCCACGCCTC TGAACACCGC AAAGATCACC GAGCGCTGCA
     1081 CGCAGGGCAA GGCCAAGTAC GAGCCTAGCG AGAACAACAT CGTGTGGAAG ATCGGTCGCT
     1141 TCACCGGTCA GAGCGAGTAC GTCCTCAGCG CCGAGGCTAT CTTGACGAGC ATGACGAACC
     1201 AGCGCGCGTG GAGTCGACCA CCGCTGAGCA TGAACTTTAG CTTGCTCATG TTTACAAGTT
     1261 CGGGACTGTT GGTACGATAT CTCAAGGTGT TTGAGAAGAG TAATTATTCG AGCGTCAAGT
     1321 GGGTGCGGTA CATGACGAGA GCAGGATCAT ACGAAATAAG GTGAGTTCTC CTATCCTGAT
     1381 TGACAAAACA CAGCTGACAG GACAGATTTT AA
//
LOCUS       FVEG_00925       429 bp
DEFINITION  FVEG_00925     429 bp
TITLE       FVEG_00925
ORIGIN

        1 ATGGCTACAC TCGGTGGATA TCTCAACA-G TACGACACCC TTCCC-AAGC TCTACTGCCT
       61 AAGGAACATC AGACAGCCTG CTAATACAGA CCGCAG-AGA AAGTCCTGAT CGTTACAGCC
      121 GATTCGCGTA TTCTTGTCGG AACTCTGGCA GCATGCGACC AAACAACTAA TCTG-GTGGG
      181 TGCCCTCCTA CTTGTCTTGA CCATGCAGAC ----GCTTAT GGCATGTGCC TAG-GTCTTG
      241 AACAACGCTG TAGAACGAAT TATCCGAACG CCCGACGATC CTGAGCCTTC CGCTCAAGTG
      301 CCTTTAGGTC TATACCTCGT CCGTGGCGAC AATGTATGCT CAATCGGCCT CGTAGATGAG
      361 GCGCTTGACG ACAGCATCAA CTGGACGGAA GTCAAGGGTT CAGCAATCGG CGGTATAAAG
      421 CACGTATAG
//
LOCUS       FOXG_00588       429 bp
DEFINITION  FOXG_00588     429 bp
TITLE       FOXG_00588
ORIGIN

        1 ATGGCTACAC TCGGTGGATA TCTCAACA-G TACGACACCC CTCCC-GAGC TCTACTACCT
       61 -----ACCTC AC-CAGCTTG CTAATACAGA CCACAG-AGA AAGTCCTGAT TGTTACAGCC
      121 GATTCGCGTA TTCTTGTCGG AACTCTGGCA GCATGCGACC AAACAACTAA TCTG-GTGAG
      181 TACCCTCCTA CTTATCTTGA CCATACAAAC ----GCTCAC GGCATGTGCC CAG-GTCTTG
      241 AACAACGCCG TGGAACGAAT CATCCGAACG CCCGACGATC TTGAGCCTTC CGCTCAGGTA
      301 CCTTTGGGTC TATACCTCGT CCGTGGCGAC AACGTATGCT CGATTGGTCT CGTAGATGAG
      361 GCGCTCGACG ACAGCATCAA CTGGACAGAA GTCAAGGGTT CAGCAATCGG CGGTATAAAA
      421 CATGTATAG
//
LOCUS       FGSG_00466       429 bp
DEFINITION  FGSG_00466     429 bp
TITLE       FGSG_00466
ORIGIN

        1 ATGGCTACTC TGGGCGGATA TCTTAACA-G TGAGACACCC CTCCTTGAGC TCTACCG---
       61 -----ACCTC GT-CAGCTTG CTAACATCCA CCA-AG-AAA AGGTCCTGAT TGTCACAGCC
      121 GACTCTCGCA TTCTAGTCGG CACAATGGCA GCATGTGATC AAACAACCAA CCTG-GTATG
      181 GGCCCTAC-A TTTATCCCCT CCAAGAAAGC ATGAGCTCAC CGTATACGAA TAG-GTTTTG
      241 AATAACGCTG TGGAACGAAT CATCCGAACG CCCGACGACT CTGAGCCCTC AGCTCAAGTG
      301 CCCCTGGGAC TTTACCTCGT GCGCGGTGAC AACGTATGCT CGATTGGCCT CGTAGATGAG
      361 GCGCTCGACG ATAGCATCAA CTGGACAGAA GTCAAGGGTT CAGCGATTGG CGGTATAAAA
      421 CATGTATAG
//
LOCUS       augustus-contig00283-abinit-gene-0.60-mRNA-1 (genomic sequence): 414 residues       427 bp
DEFINITION  augustus-contig00283-abinit-gene-0.60-mRNA-1 (genomic sequence): 414 residues     427 bp
TITLE       augustus-contig00283-abinit-gene-0.60-mRNA-1 (genomic sequence): 414 residues
ORIGIN

        1 ATGGCTACAC TCGGTGGATA TCTCAATAGT ACGACAACCT TCCC-AAGCT CTACTACC--
       61 ---AACCTCA C-CAGCTTGC TAATACAGAC CGCAGAGAAA GTCCTAATTG TGACAGCCGA
      121 CTCGCGTATT CTTGTCGGAA CTCTGGCAGC ATGCGACCAA ACAACCAATC TG-GTGAGTG
      181 CCCTCCTACT TATCTTGACC ATACAAAC-- --GCTCACGG CATGTGCTTA G-GTCTTGAA
      241 CAACGCCGTG GAACGAATTA TCCGAACGCC CGACGATCCT GAGCCTTCCG CTCAAGTGCC
      301 TTTAGGTCTA TACCTCGTCC GTGGCGACAA CGTATGCTCA ATCGGCCTCG TAGATGAGGC
      361 GCTCGACGAC AGCATCAACT GGACAGAAGT CAAGGGTTCA GCAATCGGCG GTATAAAGCA
      421 CGTATAG
//
LOCUS       FVEG_01957       2499 bp
DEFINITION  FVEG_01957     2499 bp
TITLE       FVEG_01957
ORIGIN

        1 ---------- ---------- ---------- ---------- ---------- -------CCT
       61 GATTCCAGTC CGGTCTCGTT GCGAGCCTTC CCCTAGCTTT GGTCATATCG AAACACTTCC
      121 AATCGCGTGT TTCTATATCA ACCGTCCGTC TTCAACCGAC ACAAAGTGAT TGCGCGAGAA
      181 CGAAACCCAA CGCCTACAAA ACACATATTC GAGTAGCTTC ACCATGGCCG ACGCCCCTGT
      241 TGAGCAAGCT GCTGCCCCCC CTCCCGCTGA CCAGGCTCCC GCCGACCAGT CTCCCGCCGC
      301 TAGTGGTGAA GCCGTCGAAG GCGGAGAGGC TGGCCCTTCA AAGAAGGCAT TGAAGA--AG
      361 GCT-GAGGCG AAGGC-TAAG AAGGAAGC-T GAAAAGGCA- CGCCGAGCTG CTGAACACGA
      421 AGCCCGACAG TCTGCTGCAA AGGCTGCTGC TGGAAACACC ------GAAG ACCTCGCTAA
      481 AGACAACTAT GGAGA----- ----TTCCAC TCATCTTACC AAGATCGACG ----CAGAGC
      541 GAG--TCAAG CTTCGAAACC T---GAGCGA TGAACATCTC GGCAAG-ACC ATCAAGCTTC
      601 GTGCGTGGAT CCAGAATGCG CGCATGCAAG GTGCT----- -AAGATGGCC TTTGTTGAGC
      661 TTC------- -------GTG AGGAGCGTGA CTG------- ----GGCTAT CCAGGGTGTC
      721 GTCGCTGCCA GCAGTGAAGG CACGCCTGTC TCTAAGCAGA TGGTCAAGTG GATTGGT---
      781 AGTCTGAATC TAGAAGGCTA CATTCTTGTC GAAGCTAAGG TTGTGAAGCC CCAGGAGCCA
      841 GTCAAGAGTG TGAAGGTCTC CAATTACGAG CTACATATCG CCA---AGTG CTACGTTATC
      901 AGCCCTGGCC CTCAAGTTCT TGGCATGGGT CTTGCTGTTG CCAACCGGCC TGTCACCAAC
      961 TTTGACGATG AAGACGCTGG TGGCCCTGTG GAGGAGGTTA AGGAAGGCGT TGACAATCTA
     1021 ACCCTTGAGA ACGTCCCTGG TGCCAGCATG GCAACTCATT TGAACAACCC CGTTATGCAC
     1081 AAACGAGCTC CTGTTCAGCA AGCCATCGCC GATGTACGAC TAGCTGTTCG TAAGCTTTTT
     1141 GTCGAGTACC TTGAGGCTCG CGACTTTGTC CAATTTGAGG CGCCTTGTCT TATTGGAGCT
     1201 GCCTCTGAAG GA----GGAT CCAACGTGTT TGGCATGCCT TACTTTGACA --AGCAGGCT
     1261 TACT----TG GCCCA-ATCT CCCCAATTTT ACAAGCAGTA CGAGATTGC- TGGTGGCCGG
     1321 AAGCGTGTTT TGTGCATCGG ACCTGTATTT CGAGCTGAGA ACTCCAACAC CCCTAGACAC
     1381 ATGACAGAA- GTAAATATCC CTATTTGCCC TACCA--AAC TCCCTCGTTT AC-ACAGAGG
     1441 ACAGTGCTGA CCTGCATCAA TAG-TTCACC GG--TCTTGA TCTTGAGATG ---GAAATCG
     1501 AGGATCATTA CCACGAAGTC CGTGACATGC TCGAGGGGGT TCTTCTTCAT ATCTTCCGAG
     1561 GGCTTCAGGA GCGATGTGCC GAGCAGATTG CTCTTGTTCG AACAGTTTAC CCTTCTGAGG
     1621 ACTTTCTTTT GCCCCAGCCT GGTAAGGAGG TTCGCCTTAC ATTCGCTGAG GGTCAGGCGC
     1681 TGCTCAGAGC TGAGGGACCG GAGGAGTACC GCAATGTCTC CGATGAAGAG GACATGAGTA
     1741 C-ACCACAAG AAAAGGCACT G----GGTGC TCTTATCCGG GAAAAGTACA ACACCGACTT
     1801 CTACGTGCTT GACAAGTTCC ------CTGA G----GGTGC TCGACCTT-- TCTATGCTCT
     1861 GGAGGATCCC GAGAACCCCA AGGTTACTAA TGCATTCGAT TTCTTTATGC GTGGACAAGA
     1921 GATTCTT--- --TCC-GTAT GTCAC--TCT CATATATCAT TTTTCTAGTC GTCACTAACT
     1981 TGCTCAATAG -GGTGGTCAA CGTATTCACG TTCCGGAGAC C---CTGGAA GCACGAA---
     2041 -TTCGTACAA AGGGTATCGA TCCTAAAAGC CAA----GGC ATCAAAGAGT ATGTCGACAT
     2101 TTTCCGCAGT GCC--GGTGT TCCTCCTCAC GGTGGCGGT- ------GGTA TTGGCTTGGA
     2161 CCGTGTGGTT GCGTGGTATT TGAACCTTCC AAGCGTG--C ACTTGGCAAG CTATTATCCT
     2221 CGTACACCCA AGAGACTCTT GCCTTAAGAA GTTGAAACGA TCTAGAAGCT GTATGATTTC
     2281 TAGAATATGA GAACTACTAA AACTCAGATG AGAAAGGGAG ACTGGAGAAC AAGAGACAAC
     2341 ACTACAGACA GTTCCTGGGA TTATGACTAA AAAAAAAGAT TGAATATCCC AGCCAAGAAG
     2401 TTCCCCGTTT GTGTAACCTA GGTCAAAACG GGATTGTATT GCAAGCTCGC GATGACTCTT
     2461 TTGTATTAAA CAGAATTTAA CGAGTGAAAC TGTG-----
//
LOCUS       FOXG_16675       2495 bp
DEFINITION  FOXG_16675     2495 bp
TITLE       FOXG_16675
ORIGIN

        1 ATGCACGACA GCGGCGTCCA GATCCACAGC CACTCGGCCA GGTCCAACAT GGACGACACC
       61 TTAAGCACCA GAGACGCTGC AAGCGGTAGC AGCTGCACTT CTCTTGAGAG CGGTCGCACC
      121 AGCATGAGCG CCGACTGGCC TGTACATCCT GGCGAGATCA ATACAATTTC GCAGCTTGAT
      181 TCTCTCCCTA TCGGCACAGA AGCAACCTTC CGAGCGCGCA TTGAAACTCA ACGACCGCTC
      241 TCCAAGGTCC TCGATTTTCT ACTCCTCCGA GACCAAACCT A--------- -CTCTGTCCA
      301 GGGCGTCCTC GCTCGCGATG CCGATAATAC CGACTTTGTG AAGTGGGTGC GCAAGATCAG
      361 CCCTGAGTCG CTGGTGCAAG TATGCGGTGT CTTGAAGCAG CCTCCAGAGC CCATCCGATC
      421 GGCGACGCAC TCTGGTATTG AGGTCGACAT CTGCTCCGTT CATCTTGTCA ACTCCGCGCA
      481 GAACCTGCCC TTCAGCAATT ACAAACCCCC TGAGACGCTG CGCAACCGCA TGTCCTCACG
      541 CATCCTCGAT CTCCGACACC CTTCCAACCA GGCTCTCTTC CGCCTGCGCT CCCTCGTTTC
      601 ACGCGCA-TT CCGAAACACC CTCGAGGAGC ATGGCTTCGT GGAGATTCAC ACTCCTAAGC
      661 TTCAGCCCGC TGCCACCGAG AGCGGCGCTG CTGTCTTCCC CGTTAGCTAC TTCGACCGCC
      721 GG-GCCTTCC TTGCTCAGAG CCCTCAGCTG GCCAAGCAAA TGTCCATCTC TGCCGACTTT
      781 GGCCGGGTCT TTGAGGTCGG CCCTGTCTTC CGCGCCGAGA ACTCGAACAC TCATCGCCAC
      841 TTGACTGAAT ACACCGGCCT GGACCTCGAG ATGGCTATCA ATACAGATTA CCACGAGGTT
      901 ATTCAGCTTA TCGACATCTT CCTCAAGGAG GTCTTTAAGG CCGTCTACTC CTCTCGAGAG
      961 ATTGAGGTTA TCCGCAAGCG ATGGCCAAGC AGCGAGTTCA GGTGGCTCGA CGAGACTCCC
     1021 ATCATTCCCT TCAGGGAGGG CATCAAGATG CTCCGCGAAG ATGGGCGCGA TGTCGAGGAG
     1081 GAGGATCTGT CTACCCCCAA CGAGATCCGT CTCGGTCAGC TTGTTCGCGA AAAGTATGGC
     1141 ACCGACTACT ACGTCCTTGA CAAGTTCCCT GCCAACGCTC GTCCCTTCTA CGCTGCTAAG
     1201 GATCCTGAAG ATCCTAAGTG GACTCGCTCC TTCGATATCT TCATCCGAGG CCAGGAGATC
     1261 TGCTCTGGTG GCCAGCGTAT TCACAATGCT G-AGGAGCTC CGAGCCAACA TGGTTGCCGC
     1321 TGGTATGTCT GAGGA--TGG TATGGAAGAC TACCTTATCG CCTTTGACCT TGGTGTCCCC
     1381 CCTCACGCTG GCGCTGGTCT TGGTCTTGAG CGTATTGTCT CCTGGATGCT TGAGCTTGGC
     1441 GATGTTCGCT ACGCCTCCCT CTTTCACCGC GATCCCAAGT CCCTGCCTAC CAAGGCTCCC
     1501 GGTATGCCTC ATCCTGAGGC CGACACCACC AAGCTTCACC AAGCCGATGA TCTTCCACCT
     1561 CTGGAGAAGC TTATTGCCAA TTATGGTGAT GCCACCAACA CGTCTTGGCT TGATGAGCGC
     1621 TTCCAGATCT GGCGACACGA GACCGGTGCC GCCGTTGGCT GGGTCCAGCA GCAGAAGTTC
     1681 GCCATGATCA CTGGCGACCC GCTCTGCGAC CGCAACCAGT ACCAGGAAGT CATTCGCGCC
     1741 TTCATCAAGC ATGTCACCGT TGAGCTGCGC TTGACTCCGA TCTGGATGC- -TTGTCTCCT
     1801 TTGAGGTTCA GAAGATCCTC GCCTCCGAGC TCCGCTGGCG GAGCTTATCC TGCATTGAGG
     1861 AGCAGCGAGT CGACAATGAC AAGCACAACA GCGCTCAGGT CAGCGGCCTT GCCGCAAAGG
     1921 CGCGTCGCGT TGAGCGCGAA GGTGTCAAGA TTCATGAAGT CAAGCTCGAC GACGACTTCA
     1981 TCGCCCGCGC CGACCCCGCC ATCGAGGAGT GGAAGGCTGC CCGTAAGGGC AAACAAGTCC
     2041 ACCTGACGGA GGTGCGCCCC TGGGTCGACC AGGAGCATCG TCGC-TACTT CGCCGCTGGA
     2101 AAGGACGGCA AGGTGGTCTC TCTTGTGGTC CTGGCTAAGC TCGCTCCCCG CCACGGCTGG
     2161 CAGGTCAAGT GGGCTCTGGA CTTCCCTGGT GCTGTCAACG GCTCCATCGA GGTTCTCAT-
     2221 TAGCCACGCC CTGTCTAATG TCACCGGCCA GATCACCTTT GGCGCTGG-- CGTCTCCGAG
     2281 AGATTGACGC CAGGCGAGCA CGTTCGTGGT CTG----CGC GCACGC-TTC CTTGCCGCTA
     2341 CGTACCGATC CATCGTCGAC AGCCTAGGTT TGCGACGCAA GTCTACCTTC CGGTCCAAGT
     2401 TTGGTGCTCT CGGTGAGGAA ATCTACATTT GCTACCCAAA GCATGGTGTT ACTCTGCGTG
     2461 ACCTTCAGCA GATTGTCAAG TTCTTCCAGG ACTAG
//
LOCUS       FGSG_04554       2497 bp
DEFINITION  FGSG_04554     2497 bp
TITLE       FGSG_04554
ORIGIN

        1 ---------- ---------- ---------- ---------- ---------- ----------
       61 ---------- ---------- ---------- ---------- ---------- ----------
      121 ---------- ---------- ---------- ---------- ---------- ----------
      181 ---------- ---------- ---------- ---------- ---------- ----------
      241 ---GAAAACA TCAATCATGT CCGAAGAAGC AAAGCCAGTT G--------- TCCCCGAAGA
      301 GGGCGCTCCT CCCGCTGAGG GCG---AGGC CGGTCCCTCC AAGAAGGCCC TCAAGA--AG
      361 GCC-GAGGCC AAGGC-CAAG AAGGAGGC-T CTCAAGGCC- CAGCGCGCCC TTGAACACGC
      421 CGCTACACAA GCTGCCGCCA AGA-TGAGCC TCGAG----- ------GACG ACCCAGCCAA
      481 GGACAGCTAC GGAAACAAGC AAGTTACCTC CGAGTCCTTC AGCAGCGACG ----CCCAGG
      541 AGG--TCGAG ATCCGAAACC T---CGACGA GTCGTACGAT GGAAAG-ACC GTCATTGTCC
      601 GCGCCTGGCT CCAGAACTCG CGTGTTCAGA GTGCC----- -AAGATGGGC TTTGTAGAGC
      661 TTC------- -------GAA AGGGTGGAAA CTG------- ----GGATAT TCAGGGTGTC
      721 ATCATGGCCT CTGACAAGGA GCCTGTTGTT AGCAAGCCCA TGGTCAAGTT TGTCACC---
      781 AGCATCAGCC CCGAGAGTTT CGTCGTTGTC CAAGCTACCG TCAAGAAGCC TCTCGAGCCC
      841 GTCAAGAGCT GCCGCGTTTC CACTCTTGAG CTTCACATCA ACA---AGTG CTACGTCCTC
      901 GCCCCTGCTC CTGCTGTGCT TGGTATGACC ATGGATGCTG CTAGCCAGCC CATTGTCAAC
      961 TTCAGCGACG AGAGCAAGGC TGGT------ GACGAGGCCG AGAAGCCTGC TGA------G
     1021 ACCACCTCTA CCATTCCCTC CGCCAGCATG CTTACCCACC TCGACAACAT TGCCATGCAC
     1081 AAGCGAACTC CCGTCCAGCA GGCTATCGCA GACATCCGTA TCGAAGTCAA GCGTCTCTTC
     1141 CGCAACTACC TCGAGCCCCG CCATTTCAAG GAATTCGAGC CTCCCTGCCT TATCGGTGCC
     1201 GCCTCCGAGG GT----GGTG GTAACGTTTT CCGACTCCCT TACTTCGGAG --AGGAGGCT
     1261 TTCC----TC GCCCA-ATCT CCCCAGTTCT ACAAGCAGTT CGAGATTGC- TGGAGGTCGT
     1321 GAGCGCGTTT TCAGCTCTGG TCCTGTTTTC CGTGCTGAGA ACTCCAACAC TCCTAGACAC
     1381 ATGACCGAGT TCACTGGTCT TGATCTGGAG ATGG--AGAT CAAGGACTCT T-ACCTCG-A
     1441 GGTTCTTGAC GTTC-TCGAG GGTGTCCTTC --TGTCTATC CTCCGT---- -GGAATCCAC
     1501 G-GTAAGTGC AA-------- ATAACAGCCG CGAAAAGACA TTAGCTAACC ACGTTCAA--
     1561 --TTGCAG-A GCGATGCGCC ACCGAGATTG AGACCGTCCG ATCCGTTTAC GGTTCCGAGC
     1621 CCCTCCTCCT CCCCGAGCCC GGCAAGGAGG TCCGCCTGAC CTTTGCCGAC GCCCAGAAGC
     1681 TCCTCCGAGA GGAAGGCCCC GCCGAGTTCG CCAACGTCCG CGACGACGAG GATATGAGCA
     1741 C-TCCCCAAG AGAAGGCTCT G----GGTGA GGTTGTCCGC AAGAAGTACA ACACCGACTT
     1801 TTACGTCATC GACAAGTTCC ------CCGA G----ACCGC TCGACCCT-- TTTACGCC--
     1861 ----AAGCTC GACGACGCTG GCACCACAAT TGGAGATGGC GTC----CGC GT----CACA
     1921 AACGCTT--- --TCGACATG ---------- ---------- --TTCATCCG AGGACAAGAG
     1981 GTTCTTTCCG GCGGTCAGCG TGTCAGCAAC CCCGACGAG- --CTCGAGGA GCGCA----T
     2041 CCGCGCCAAG GGCATTGACC CCAAGAGCGA C----GGTAT CAAGGAGTAC CTTGCCGTCT
     2101 TCCGACAGGT C--GGTGTTC CTGCCCACGG TGGTGGT--- ----GGTTTC GGTCTCGACC
     2161 GTATCGTCGC TTGGGCTCTG GCTCTTCCCA GTGTT--CAC CTTGCGGCTT ACTACCCCCG
     2221 TACACCCAAG CGACTTGCGC CATAAGGTAG TGCATTCGTT TCTGGGT--- ---ATGTTTA
     2281 AAAGATTGGT GCTG-TAGAT CGTGTAGGGC GTATGATGTT TGACGTGTGT TCATCTAGTT
     2341 TACATACAGA --CGTATATA ATAAACAAGC GTG------- ---------- ----------
     2401 ---------- ---------- ---------- ---------- ---------- ----------
     2461 ---------- ---------- ---------- -------
//
LOCUS       augustus-contig00284-abinit-gene-0.50-mRNA-1 (genomic sequence): 1873 residues       2499 bp
DEFINITION  augustus-contig00284-abinit-gene-0.50-mRNA-1 (genomic sequence): 1873 residues     2499 bp
TITLE       augustus-contig00284-abinit-gene-0.50-mRNA-1 (genomic sequence): 1873 residues
ORIGIN

        1 ---------- ---------- ---------- ---------- ---------- ----------
       61 ---------- ---------- ---------- ---------- ---------- ----------
      121 ---------- ---------- ---------- ---------- ---------- ----------
      181 ---------- ---------- ---------- ---------- ---ATGGCTG ACGCCCCTAT
      241 TGAGAAAGCT GCTGCCGCCC CTCCCGCCGA ACAGG----- ---------- TCCCCGCTGT
      301 TAGTGGTGAA GCCGTCGAGG GCGGAGAGGC TGGTCCCTCA AAGAAGGCAT TGAAGA--AG
      361 GCT-GAGGCG AAGGC-TAAA AAGGAAGC-T GAAAAGGCA- CGCCGAGCTG CTGAACACGA
      421 AGCCCGACAG TCTGCTGCAA AGGCTGCTTC TGGAAATACC ------GAAG ACCTCGCCAA
      481 AGACAACTAT GGAGA----- ----TTCCAC TCATCTTACC AAGATCGACG ----CCGAGC
      541 GAG--TCAAG CTCCGAAACC T---GAGTGA TGAGCATCTC GGCAAG-ACC ATCAAGCTTC
      601 GCGCGTGGAT TCAGAATGCG CGCATGCAAG GTGCT----- -AAGATGGCC TTTGTTGAGC
      661 TTC------- -------GTG AGGAGCGTGA CTG------- ----GGCTAT CCAGGGCGTC
      721 GTTGCGGCCA GCAGCGAAGG CACACCCGTC TCTAAGCAGA TGGTCAAGTG GATTGGT---
      781 AGTCTAAATC TAGAAGGCTA CATTCTTGTC GAAGCTAAGG TTGTGAAGCC CCAGGAGCCA
      841 GTCAAGAGTG TCAAGGTCTC CAATTACGAG CTACATATTG CTA---AGTG CTACGTTATC
      901 AGCCCCGGCC CTCAAGTTCT TGGTATGGGT CTTGCTGTTG CTAACCGGCC TGTTACCAAC
      961 TTTGATGATG AGGACGCTGG TGGTCCTGTG GAGGAGGTCA AGGAAGGCGT TGACAACTTG
     1021 AGCCTCGAGA ATGTCCCTGG TGCCAGCATG GCAACTCATT TGAACAACCC CGTTATGCAC
     1081 AAGCGAGCTC CTGTTCAGCA AGCCATAGCC GATGTACGGC TGGCCGTTCG CAAGCTGTTT
     1141 GTCGAGTACC TTGAAGCTCG CGACTTTGTC CAATTTGAGG CGCCCTGCCT CATCGGAGCT
     1201 GCCTCTGAAG GA----GGAT CCAACGTGTT CGGCATGCCC TACTTTGACA --AGCAGGCT
     1261 TACT----TG GCCCA-ATCT CCCCAATTTT ACAAGCAGTA CGAGATTGC- TGGTGGCCGG
     1321 AAGCGTGTTT TGTGCATCGG GCCTGTATTT CGAGCCGAGA ACTCTAACAC CCCTAGACAC
     1381 ATGACTGAA- GTAAATATCC CTGTTTGCCC TACCA--GAC TCCCTCGTTT GC-ACAGAGG
     1441 ACAGCGCTGA CATGCATCAA TAG-TTCACC GG--TCTTGA TCTTGAGATG ---GAAATCG
     1501 AGGACCATTA CCATGAAGTC CGCGACATGC TCGAGGGGGT TCTTCTTCAT ATCTTCCGAG
     1561 GGCTTCAGGA GCGATGCGCC GAGCAGATTG CTCTTGTTCG AACTGTTTAC CCTTCCGAGG
     1621 ACTTTCTTTT GCCCCAGCCC GGTAAGGAGG TTCGCCTTAC ATTCGCTGAA GGTCAGGCGC
     1681 TCCTTAGGGC TGAGGGTCCG GAGGAGTACC GCAATGTCTC TGATGAAGAG GACATGAGTA
     1741 C-ACCACAGG AGAAGGCACT G----GGTGC TCTTATTCGG GAAAAGTACA ACACCGACTT
     1801 CTACGTGCTT GACAAGTTCC ------CTGA G----GGTGC TCGACCTT-- TCTATGCCCT
     1861 GGAGGACCCT GAGAACCCCA AGGTTACTAA TGCCTTCGAT TTCTTTATGC GTGGGCAAGA
     1921 GATTCTT--- --TCT-GTAT GGCGCCCTCT CCTATATTGC TTTTCTAGTT GTCACTAACT
     1981 TGTTCAACAG -GGCGGTCAG CGTATTCATG TTCCAGAAAC C---CTGGAA GCACGAA---
     2041 -TCCGTACAA AGGGTATCGA CCCTAAAAGC CAA----GGC ATCAAGGAGT ATGTCGACAT
     2101 TTTCCGCAGT GCC--GGTGT CCCCCCTCAC GGTGGCGGT- ------GGTA TCGGCTTGGA
     2161 CCGTGTGGTT GCGTGGTATT TGAACCTTCC AAGCGTG--C ACTTGGCAAG CTATTATCCT
     2221 CGTACACCCA AGAGACTCTT GCCTTAA--- ---------- ---------- ----------
     2281 ---------- ---------- ---------- ---------- ---------- ----------
     2341 ---------- ---------- ---------- ---------- ---------- ----------
     2401 ---------- ---------- ---------- ---------- ---------- ----------
     2461 ---------- ---------- ---------- ---------
//
LOCUS       FVEG_07188       749 bp
DEFINITION  FVEG_07188     749 bp
TITLE       FVEG_07188
ORIGIN

        1 ATGCCTACCC GTACTTCAAA GACCCGCAAG CA-GTATGTC CTCATCCCCC TCGCCGTCGA
       61 CGAGGTTGGT CGTTGAGAGA GACCGCGTCC GTTTCTGTCT T-------CC CTAGGGAAAA
      121 TTAG---AGA TAGACCGCTG GAGCTCACAA TAATCGCCCT TTGTCGGCGG CTGCTCT---
      181 ----CGAA-C CCGACGAGAT AAAAAAAACG -ATGTTATAC CGAACT-TGA GATGGACTGA
      241 CTTGTGATT- CAG-CCGCGG TCACGTTTCC GCCGGTAAGG GACGTGTCGG AAAGCACCGC
      301 AAGCACCCCG GTGGTCGTGG TCTTGCTGGT GGTCAGCACC ACCACCGTAC CAACATGGAC
      361 AAG-GTACGA CAGCGCGATT GAAGCGAAGA CTTGGACCAG ATTTT----- ----GGCTAA
      421 CTCATTAACA G-TACCATCC CGGTTACTTC GGTAAGGTTG GTA------T GCGATACTTC
      481 CACAAGC-AG CC-CAACCAC TTCTGGAAGC CCATCATCAA CCTCGACAAG CTGTGGTCTC
      541 TCGTCCCCCA GGAGACCCGT GACGCCTACG TCTCCGGCGA GAAGAAGGAC ACCGTCCCCG
      601 TCCTTGACCT CCTCCCCCTC GGTTACTCCA AGGTCCTCGG CAAGGGCCGT CTCCCCGAGA
      661 TCCCTCTGGT CGTTCGCGCC CGCTGGGTCA GCCGCCTTGC TGAGCAGAAG ATCAAGCAGG
      721 CCGGTGGTGT CGTCGAGCTT GTCGCTTAA
//
LOCUS       FGSG_07856       749 bp
DEFINITION  FGSG_07856     749 bp
TITLE       FGSG_07856
ORIGIN

        1 ATGCCTACCC GTTTGTCGAA GACCCGCAAG CA-GTATGTC CTCATCCCCC TCGCTGTCGA
       61 CGAGGTTGGT CGTTGAGAGA GACCGCGTCC GTTTTTGCTA TACTCTTGCT TCTGCGAGAG
      121 TCGGTTAAAA TAGACCGCTG GAGCTCACAA TAATCGCCCT TTGTCGGCGG CTGCTCTTCC
      181 ACGACGAATC CCGACGAAAT CGATTCGACG TATATAATAT TGGAATATGT GATGGACTGA
      241 CTTTTGTTTT CAG-CCGCGG CCACGTTTCC GCCGGTAAGG GACGTGTCGG AAAGCACCGC
      301 AAGCATCCCG GTGGTCGTGG TCTTGCTGGT GGTCAGCACC ACCACCGTAC CAACATGGAC
      361 AAGTACCATC CCGGTTACTT CGG-AAAGGT TGGTATGCGA TACTTCCACA AGCAGCAGAA
      421 CCACTTCTGG AAGCCCATCA TCAACCTCGA CAAG-GTATA TACAACCCTG CGCGACTCGT
      481 CCGAACCAGT CGCAAATTTT TCTTCGAACC -ACAACTAAC TCCCTCTAG- CTCTGGTCTC
      541 TCGTTCCCCA AGAGACCCGT GACGCCTACG TCAAGGGTGA GAAGAAGGAC ACCGTCCCCG
      601 TCCTCGACCT CCTCCCTCTC GGTTACTCCA AGGTCCTCGG AAAGGGCCGT CTCCCTGAGA
      661 TCCCTCTGGT CGTCCGCGCC CGCTGGGTCA GCCGCCTTGC TGAGGAGAAG ATCAAGCAGG
      721 CCGGTGGTGT CGTTGAGCTC GTCGCTTAA
//
LOCUS       FOXG_04074       749 bp
DEFINITION  FOXG_04074     749 bp
TITLE       FOXG_04074
ORIGIN

        1 ATGCCTACCC GTACTTCAAA GACCCGCAAG CA-GTATGTC CTCATCCCCC TCGCCGTCGA
       61 CGAGGTTGGT CGTTGAGAGA GACCGCGTCC GTTTCTGGTT T-------CC CCTAGGGAAA
      121 TCAG---AGA TGGACCGCTG GAGCTCACAA TAATCGCCCT TTGTCGGCGG CTGCTCT---
      181 ----CGAA-C CCGACGAGAT CAAAA---CG -ATGTTATAC CGAACT-TTA GATGGACTGA
      241 CTTGTAATT- CAG-CCGCGG TCACGTTTCC GCCGGTAAGG GACGTGTCGG AAAGCACCGC
      301 AAGCACCCCG GTGGTCGTGG TCTTGCTGGT GGTCAGCACC ACCACCGTAC CAACATGGAC
      361 AAG-GTTAGA GAGGATGATT GAAGCGCAGA ATCGGACGAG GTTTT----- ----GGCTAA
      421 CGCGATCACA G-TACCATCC CGGTTACTTC GGTAAGGTTG GTA------T GCGATACTTC
      481 CACAAGC-AG CC-CAACCAC TTCTGGAAGC CCATCATCAA CCTCGACAAG CTGTGGTCTC
      541 TCGTCCCCCA GGAGACCCGT GACGCCTACG TCTCCGGCGA GAAGAAGGAC ACCGTCCCCG
      601 TCCTCGACCT CCTCCCCCTC GGCTACTCCA AGGTTCTCGG CAAGGGCCGT CTCCCCGAGA
      661 TCCCTCTGGT CGTCCGCGCC CGCTGGGTCA GCCGCCTTGC TGAGCAGAAG ATCAAGCAGG
      721 CCGGTGGTGT CGTCGAGCTT GTCGCTTAA
//
LOCUS       augustus-contig00300-abinit-gene-0.43-mRNA-1 (genomic sequence): 705 residues       749 bp
DEFINITION  augustus-contig00300-abinit-gene-0.43-mRNA-1 (genomic sequence): 705 residues     749 bp
TITLE       augustus-contig00300-abinit-gene-0.43-mRNA-1 (genomic sequence): 705 residues
ORIGIN

        1 ATGCCTACCC GTACTTCAAA GACCCGCAAG CA-GTATGTC CTCATCCCCC TCGCCGTCGA
       61 CGAGGTTGGT CGTTGAGAGA GACCGCGTCC GTTTCTGTTT T-------CT CTAGGGAAAT
      121 TCAG---AGA TAGACCGCTG GAGCTCACAA TAATCGCCCT TTGTCGGCGG CTGCTCT---
      181 ----CGAA-C CCGACGAGAC CAAAAA--CG -ATGTTATAC CGAACT-TGA GATGGACTGA
      241 CTTGTAATT- CAG-CCGCGG TCACGTTTCC GCCGGTAAGG GACGTGTCGG AAAGCACCGC
      301 AAGCACCCCG GTGGTCGTGG TCTTGCTGGT GGTCAGCACC ACCACCGTAC CAACATGGAC
      361 AAG-GTTAGA GAAGACGATT GAAGCGCAGA ATTGGACGAG GTTTT----- ----GGCTAA
      421 CTCCATGACA G-TACCATCC CGGTTACTTC GGTAAGGTTG GTA------T GCGATACTTC
      481 CACAAGC-AG CC-CAACCAC TTCTGGAAGC CCATCATCAA CCTCGACAAG CTGTGGTCTC
      541 TCGTCCCCCA GGAGACCCGT GACGCCTACG TCTCCGGCGA GAAGAAGGAT ACCGTTCCCG
      601 TCCTCGACCT CCTCCCCCTC GGCTACTCCA AGATTCTCGG CAAGGGCCGT CTCCCCGAGA
      661 TCCCTCTGGT CGTCCGCGCC CGCTGGGTCA GCCGCCTTGC TGAGCAGAAG ATCAAGCAGG
      721 CCGGTGGTGT CGTCGAGCTT GTCGCTTAA
//
LOCUS       FVEG_07282       1511 bp
DEFINITION  FVEG_07282     1511 bp
TITLE       FVEG_07282
ORIGIN

        1 ---------- ---------- ---------- ---------- ---------- ----------
       61 ---------- ---------- ---------- ---------- ---------- ----------
      121 ------CGGG GCCATGAAAG CACACGGAAC CGGCTGGTGA CGAGACGGAG TTTGCACTCC
      181 CCAAAAGTGT CGGATGATGA GATTGCGACA CTGGCTCGAC AACATCAACA TCCTCTGTGT
      241 CTCGCAGACC TCGTGAGGTT TGT------- ---CCAGCTC CTCTTCTAGC TACTCACAAT
      301 GTCTGACAAT CTATAGACAC GGTCGGCCGC CTCTATCCTC CAAATCCCTC CTCTCATCCG
      361 CCAATTTCGC CTTATCTCTT CTTCCCGTGC GCCTCGCTCA TCGTATCCAA GCGCTTCGCA
      421 ACCTTCCTTA CATCGTCGTT GCGAACCCGA ACATCTCACG TATATACAAC AACTATCTCC
      481 ATTCTTTATC AATACTCCTT CCATACTGGC ACGCGACCCG TGAAGGACGA CCAATCTCGA
      541 ACCTCGAAGA CGAGATACGC TTCACAAATG TACTGGCCGA GCTCGTTGCG ACACACACCG
      601 ATACTATCCC CATTCTTGCA AAGGGTTTCC TTGAATGTCG ACGATATATA TCTCCCGAAG
      661 AGGTTACAAG ATTCCTCGAC CAGCACCTCC GCGCTCGAAT CGGTACGCGC CTCATTGCGG
      721 AGCAGCATAT TGCACTTCAT TTCAGTTCTC AGCCGCACTT TGACCCTAAT GCTAGTCCAA
      781 CACCGTGCCC TGATGATCCC TCGTACATTG GAGTCATCGA CACAGCTCTT CGGCCCGCAC
      841 AAATAGTAGA GTCATGTGCT GGCTTCGTCG CTGATATATG TGAGCTTCGA TATGGCGTCC
      901 GACCTCTTCT CTATATTCAT GGCGAGCCGG ACACCACATT CGCATTTGTC CCTATGCACC
      961 TCGAGTACAT AGTTACTGAA CTGCTGAAAA ATGCTTTCCG GGCTACAATT GAGAACAAGT
     1021 CTAACGAAGC TGTAATCGTC ACGATCGCAC CAGAGCCTGC CTTGACCGAA GAACCCTCTA
     1081 CAGCATCTTG GTCAAATCCA TCGACCAAGG AAAGCGACTT TCTCTCAAAG GATAGCCGGA
     1141 ACGCCACCAA TAACGATGCG ATAGTCCCTC TAGATGATAA TGCTCCAGGA GTGACGATTC
     1201 GTATTCGCGA TCGTGGTGGC GGGATTCCAC CAGAGGTCAG CCCGAATATC TGGTCGTACT
     1261 CATTCACCAC CTTCTCCGAC GACATGGATG ACTTCCCAGG AGATGGCAAT GGTGGCGACG
     1321 GT---CTCAG TGCGATATCC ACTGCCAGTA CTGGCGGTAG TTCCATCGCT GGACTGGGAT
     1381 ACGGTCTACC TCTGAGCAGG GCGTACGCCG AGTACTTTGG GGGTGGCATT GCGGTTCAGA
     1441 GTCTATATGG CTGGGGAACG GATGTATACC TACGATTAAA GGGCGTTGGA AATCTGGGTA
     1501 AGAAGTAG-- -
//
LOCUS       FGSG_01963       1515 bp
DEFINITION  FGSG_01963     1515 bp
TITLE       FGSG_01963
ORIGIN

        1 ATGATTACTT CGTCCGCAAG GTCAATTCGG CAAC-GTATG CCTACCGCTT CTGTAATTCT
       61 CCGGTCATAC TCGCAACCCA GCTTACGACG ATGTATATCT CAATGGAGAG GACCAAGACA
      121 GTCGCAATGG GTCTACAGAA ACATAGGCAC TGGCACGGTA TCAAGACGGA GTATACATTC
      181 TCAAAAGGTA ACAG-ATGAT GAAATTGCGA CTCTTGCCCG TCTACACCAA CATCCACTGT
      241 GCCTAGCAGA CCTGGTGAG- GTATGTTTCA ACACAACCAC TTTCCTCTGC ATGAACTAAT
      301 CAAATCTAAC CACATGTAG- ACACGGTCGT CCACCTCTTT CATCCGAATC TCTCCTCTCC
      361 TCCGCCAACT TCGCACTCTC CCTCCTCCCA GTGCGCCTCG CCCACCGTAT CCAAGCTCTA
      421 CGCAACCTCC CATACATCGT CGTCGCGAAT CCAAACATTT CCCGCATATA CAACAACTAC
      481 CTCCACTCTC TGTCCATCCT CCTCCCATAC TGGCACGCGA CCCGCGAAGG ACGGCCGATC
      541 TCGACCCAAG AGGATGAAGT GCACTTCACC AATGTCCTTG CCGAGCTCGT GGCGACGCAT
      601 ACGGATACGA TCCCCATTCT AGCCAAGGGC TTTCTCGAAT GTCGACGATA CATATCTCCC
      661 GAGGAGGTAA CTCGATTCCT CGATCAGCAC CTCCGCGCGC GAATTGGTAC ACGACTTATT
      721 GCAGAACAAC ACATTGCGCT GCACTTTAGC TCCCAGCCGC ATTTCGACCC GAGTGCGAGT
      781 CCAACGCCGT GTCCCGAACA TCCTTCATAT ATCGGAGTTA TTGACACAGC TCTTCGTCCA
      841 GCGCAAATAG TTGAATCATG CGCTGGTTTC GTTGCCGATA TTTGCGAGCT CCGTTATGGC
      901 GTACGGCCCC TTCTCTACAT TCGCGGCGAA CCAGACACGA CCTTTGCATT CGTGCCTATG
      961 CATCTCGAAT ACATCGTCAC TGAGCTTCTC AAGAACGCCT TCCGCGCTAC TATCGAGAAC
     1021 AGGTCCAACG AACCCGTTAT CGTCACCATC GCTCCAGAGC CAGCTCTACC TAAAGAATCT
     1081 TC---GACGT CCACTACAAG TCCATCGGC- ---------- ---------- AGAGAACAAA
     1141 CAAAGTGACA CAAATAGTGA CGGCATTCGT CCTCTCGATG ACAACGCTCC GGGTGTAACA
     1201 ATCCGTATCC GCGACCGCGG TGGCGGCATC CCGCCAGAGG TCACCCCAAA TATTTGGTCA
     1261 TACTCGTTTA CAACTTTCTC CGACGACGTC GACGACTTCC CTGGAGACGC CAACGGCAAT
     1321 GATGGTGGGC TCAGCGCCAT ATCAACCGCC AGCACCGGTG GCAGCTCCAT CGCCGGTCTT
     1381 GGCTACGGAT TACCCCTAAG CAGGGCGTAT GCGGAATATT TTGGTGGAGG AATTGCGGTA
     1441 CAGAGCCTGT ATGGGTGGGG AACAGATGTG TACTTGCGTT TGAAGGGCGT CGGAAACTTG
     1501 GATAAGCAGC AGTAG
//
LOCUS       FOXG_04164       1511 bp
DEFINITION  FOXG_04164     1511 bp
TITLE       FOXG_04164
ORIGIN

        1 ---------- ---------- ---------- ---------- ---------- ----------
       61 ---------- ---------- ---------- ---------- ---------- ----------
      121 ------TGGA GTCATGGAGG CACACGGAGC CGGCTGGTGA CGAGACGGAG TTTACACTCC
      181 CCGAAAGTGT CGGATGATGA GATTGCGACA CTGGCTCGAC AACATCAACA TCCTCTGTGT
      241 CTCGCAGACC TCGTGAGGTT TGT------- ---CCAACTC ACCTTTTAAC TACTGATAAT
      301 AACTGACAAT TTATAGACAC GGCCGGCCTC CTCTATCCTC CAAGTCCCTC CTCTCATCCG
      361 CCAATTTCGC CCTTTCTCTT CTTCCCGTGC GCCTCGCCCA TCGTATCCAA GCGCTTCGCA
      421 ACCTTCCTTA CATTGTCGTT GCGAACCCGA ACATCTCACG TATATACAAC AACTATCTCC
      481 ATTCTTTATC AATACTCCTT CCATACTGGC ACGCGACCCG TGAAGGCCGA CCAATTTCGA
      541 CTCTCGAAGA CGAGATACGC TTCACGAATG TACTGGCCGA GCTCGTTGCG ACACACACCG
      601 ATACTATCCC CATTCTTGCA AAGGGCTTCC TCGAATGTCG ACGGTATATA TCTCCCGAAG
      661 AGGTCACGAA ATTCCTCGAC CAGCACCTCC GCGCTCGAAT CGGTACGCGC CTCATTGCGG
      721 AGCAGCATAT TGCACTACAT TTCAGTTCTC AGCCGCACTT TGACCCCGAT GCTAGTCCAA
      781 CACCGTGCCC TGATGACCCC TCGTACATTG GAGTCATCGA CACAGCTCTT CGCCCTGCAC
      841 AAATAGTAGA GTCATGTGCT GGCTTCGTCG CTGATATCTG TGAGCTTCGA TATGGCGTCC
      901 GGCCTCTTCT CTATATTCAT GGCGAGCCAG ACACCACATT CGCATTTGTC CCTATGCACC
      961 TCGAGTACAT AGTTACTGAA CTGCTGAAAA ATGCTTTCCG TGCTACAATT GAGAACAAGT
     1021 CTAACGAACC TGTAATCGTC ACGATCGCAC CAGAGCCTGC ATTGACTGAA GAGCCCTC--
     1081 -AACATCTTG GTCAAATTCA TCGACCAAAG ACAGTGATTT GCCCTCAAAG GACACCCGAA
     1141 ACGCCACCAA TAACGATGCG ATAGTCCCTC TAGATGATAA TGCTCCTGGA GTGACGATTC
     1201 GTATTCGCGA TCGTGGTGGC GGGATACCAC CAGAGGTCAG CCCGAATATC TGGTCATACT
     1261 CATTCACCAC CTTCTCCGAC GACATGGATG ACTTCCCAGG AGATGGCAAT GGTGGCGACG
     1321 GT---CTCAG TGCGATATCA ACTGCCAGCA CTGGTGGTAG TTCCATTGCA GGTCTGGGAT
     1381 ACGGACTACC TCTGAGCAGG GCGTACGCCG AGTACTTTGG AGGTGGCATC GCGGTGCAGA
     1441 GTCTATATGG ATGGGGAACG GATGTATACC TACGATTAAA GGGCGTTGGA AACCTGGGTA
     1501 AGAAGTAG-- -
//
LOCUS       augustus-contig00302-abinit-gene-0.34-mRNA-1 (genomic sequence): 633 residues       1511 bp
DEFINITION  augustus-contig00302-abinit-gene-0.34-mRNA-1 (genomic sequence): 633 residues     1511 bp
TITLE       augustus-contig00302-abinit-gene-0.34-mRNA-1 (genomic sequence): 633 residues
ORIGIN

        1 ---------- ---------- ---------- ---------- ---------- ----------
       61 ---------- ---------- ---------- ---------- ---------- ----------
      121 ---------- ---------- ---------- ---------- ---------- ----------
      181 ---------- ---------- ---------- ---------- ---------- ----------
      241 ---------- ---------- ---------- ---------- ---------- ----------
      301 ---------- ---------- ---------- ---------- ---------- ----------
      361 ---------- ---------- ---------- ---------- ---------- ----------
      421 ---------- ---------- ---------- ---------- ---------- ----------
      481 ---------- ---------- ---------- ---------- ---------- ----------
      541 ---------- ---------- ---------- ---------- ---------- ----------
      601 ---------- ---------- ---------- ---------- ---------- ----------
      661 ---------- ---------- ---------- ---------- ---------- ----------
      721 ---------- ---------- ---------- ---------- ---------- ----------
      781 ---------- ---------- ---------- ---------- ---------- ----------
      841 ---------- ---------- ---------G CTGATATATG TGAGCTTCGA TATGGCGTCC
      901 GGCCTCTTCT CTATATTCAT GGCGAGCCAG ACACCACATT CGCATTTGTC CCTATGCACC
      961 TCGAGTACAT AGTTACTGAA CTGCTGAAGA ATGCATTCCG TGCTACAATT GAGAACAAGT
     1021 CTAACGAACC TGTAATCGTC ACGATCGCAC CAGAGCCTGC CTTGACCGAA GAACCCTCTA
     1081 CAGCATCTTG GTCAAATTCA TCGACCAAAA ACAGCGATTT GCCCTCAAAG GACAGCCGAA
     1141 AC---AACAA TAACGATGCG ATAGTCCCTC TCGATGATAA TGCTCCAGGA GTGACGATTC
     1201 GTATTCGCGA TCGTGGTGGC GGGATTCCAC CGGAGGTCAG CCCGAATATC TGGTCGTACT
     1261 CGTTCACCAC CTTCTCCGAC GACATGGATG ACTTCCCAGA AGATGGAAAC GGTGGCGACG
     1321 GT---CTCAG TGCGATATCA ACTGCCAGCA CTGGTGGCAG TTCCATTGCC GGGCTGGGAT
     1381 ACGGACTACC TCTGAGCAGA GCATACGCCG AGTACTTTGG AGGTGGCATT GCGGTCCAGA
     1441 GCCTATATGG CTGGGGAACG GATGTATACC TACGATTAAA GGGCGTTGGA AATCTGGGTA
     1501 AGAAGTAG-- -
//
LOCUS       FVEG_04019       2229 bp
DEFINITION  FVEG_04019     2229 bp
TITLE       FVEG_04019
ORIGIN

        1 ATGGCTCGTT CAAGGAGCTC GATGGCCCTT GGCCTGGGAC TCCTTTGTTG GATCGCCCTC
       61 CTCTTCTCTC CTCTGGCCTT CGTCCAGACT GTTCAGGCCG ACGAGGTCGA TAACTACGGC
      121 ACCGTCATCG GTATT-GTAC GTTTACCGCT TCTCGCCCAC TCATGA--TG ACCCCGCTAA
      181 CTAGCTC--- -AG-GATCTT GGAACCACAT ACAGCTGTGT CGGTGTGATG CAGAAGGGCA
      241 AGGTCGAGAT TCTCGTCAAC GATCAGGGTA ACCGAATCAC TCCCTCTTAC GTCGCCTTCA
      301 CCGAGGACGA GCGTTTGGTT GGAGACGCCG CCAAGAACCA GGCCGCCGCC AA-CCCCACG
      361 AACACCATCT ACGATATCAA -GTATGCACA CATG--AACT CCTCTGA--- TTGCACGGCA
      421 --CAATGCTA ACTGTTTAG- GCGACTCATT GGCCGCAAGT ACTCCGAGAA GACCCTCCAG
      481 GGTGATATCA AGCACTTCCC CTTCAAGGTC GTCAACCGTG ATGACCGTCC CGTCGTCCAG
      541 GTCGAGGTTG ATGGCGCTAA GAAGCAGTTC ACTCCTGAGG AGATCTCTGC TATGGTTCTT
      601 GGCAAGATGA AGGAGGTTGC TGAGGGCTAC CTCGGTAAGA AGGTCACCCA CGCCGTCGTT
      661 ACCGTCCCTG CCTACTTCAA C-GTAAGTTT TGACTTG-CC TCTCT-CGAG CTGACCAGCC
      721 GGCTAACACT C--CGTAG-G ACAACCAGCG ACAGGCCACC AAGGATGCCG GTATCATTGC
      781 CGGCCTCAAC GTTCTCCGAA TCGTCAACGA GCCCACCGCC GCCGCTATCG CCTACGGTCT
      841 TGACAAGACC GACGGTGAGC GACAGATCAT CGTCTACGAT CTCGGTGGTG GTACCTTCGA
      901 TGTCTCCCTT CTCTCCATTG ATGACGGTAT CTTCGAGGTC CTGGCTACCG CTGGTGACAC
      961 CCATCTCGGT GGTGAGGATT TCGATCAGCG AGTCATCAAC TACTTCGCCA AGCAGTACAA
     1021 CCAGAAGAAC AACGTCGATA TTACCAAGGA CCTCAAGGCC ATGGGTAAAC TCAAGCGTGA
     1081 GGCCGAGAAG GCCAAGCGTA CTCTGTCTTC TCAGAAGAGC ACCCGCATCG AGATCGAGGC
     1141 TTTCCACAAC GGCAAGGACT TCTCTGAGAC CCTTACCCAG GCCAAGTTCG AGGAGCTCAA
     1201 CATTGACCTC TTCAAGAAGA CCATGAAGCC TGTTGAGCAG GTTCTCAAGG ACGCCAAGCT
     1261 CAAGAAGTCC GACGTTGACG ACATCGTTCT CGTCGGTGGT TCTACCCGTA TCCCCAAGGT
     1321 TCAGCAGCTC ATTGAGGACT TCTTCAACAA GAAGGCTTCC AAGGGCATCA ACCCCGATGA
     1381 GGCTGTTGCA TTCGGTGCTG CTGTCCAGGC CGGAGTCCTT TCCGGTGAGG AGGGTACTTC
     1441 TGGTGTTGTC CTCATGGATG TTAACCCCTT GACCCTTGGT ATCGAGACCA CCGGTGGAGT
     1501 GATGACTAAG CTGATTCCCC GCAACACCGC TATCCCTACC CGCAAGAGCC AGATCTTCTC
     1561 TACCGCTGCT GATAACCAGC CCGTGGTCTT GATCCAAGTC TTTGAGGGTG AACGATCTCT
     1621 CACCAAGGAT AACAACATTC TTGGCAAGTT CGAGCTTACC GGTATTCCTC CCGCTCCTCG
     1681 CGGCGTGCCT CAGATCGAGG TCTCTTTCGA GCTCGACGCC AACGGTATTC TCAAGGTCTC
     1741 TGCCCACGAT AAGGGCACCG GCAAGCAGGA GTCCATTACT ATTACCAACG ATAAGGGCCG
     1801 TCTTACCCCC GAGGAGATCG AGCGCATGGT CGCTGAGGCT GAGAAGTACG CCGAGGAGGA
     1861 CAAGGCTACC CGTGAGCGTA TTGAGGCCCG AAACGGCCTT GAGAACTACG CTTTCTCCCT
     1921 CAAGAACCAG GTCAACGACG AGGAGGGTCT CGGTGGCAAG ATTGAGGAGG AGGACAAGGA
     1981 GACT-GTAAG TTCTTCCACT GCTC---ACA CTAGAAATG- --CATATACT AACTT-TGAC
     2041 AG-ATCCTCG AGGCTGTTAA GGAGACCAAC GAGTGGCTCG ATGAGCACGG TGCTGACGCT
     2101 ACCGCTGAGG ACTTCGAGGA ACAGAAGGAG AAGCTTTCCA ACGTCGCTTA CCCTATCACC
     2161 TCCAAGATGT ACCAGGGCGC CGGTGGCGCT GGTGCCGAGC AGGATGACAA CATCCATGAT
     2221 GAGCTTTAA
//
LOCUS       FOXG_06163       2229 bp
DEFINITION  FOXG_06163     2229 bp
TITLE       FOXG_06163
ORIGIN

        1 ATGGCTCGTT CAAGGAGCTC AATGGCCCTT GGCCTGGGAC TCCTTTGTTG GATCGCCCTC
       61 CTCTTCTCTC CTCTGGCCTT CGTCCAGACT GTTCAGGCCG ACGAGGTCGA TAACTACGGC
      121 ACCGTCATTG GTATT-GTAC GTTTACCGCT TCTCGCCCGC TCATGA--TG ACCCCGCTAA
      181 CTAGCTC--- -AG-GATCTT GGAACCACAT ACAGCTGTGT CGGTGTGATG CAGAAGGGCA
      241 AGGTTGAGAT TCTCGTCAAC GATCAGGGTA ACCGAATCAC TCCCTCTTAC GTCGCCTTCA
      301 CCGAGGATGA GCGTTTGGTT GGAGACGCCG CCAAGAACCA GGCCGCCGCT AA-CCCCACG
      361 AACACCATCT ACGATATTAA -GTATGCATA CATG--AATT CCTCTGA--- TTGCACGGCA
      421 --CAATGCTA ACTGTTTAG- GCGCCTCATT GGCCGCAAGT ACTCCGAGAA GACCCTCCAG
      481 GGTGATATCA AGCACTTCCC CTTCAAGGTC GTCAACCGTG ATGACCGTCC CGTCGTCCAG
      541 GTCGAGGTTG ATGGCGCTAA GAAGCAGTTC ACTCCTGAGG AGATCTCTGC TATGGTTCTT
      601 GGCAAGATGA AGGAGGTCGC CGAGGGCTAC CTCGGTAAGA AGGTCACCCA CGCCGTCGTC
      661 ACCGTCCCTG CCTACTTCAA C-GTAAGTTT GACTTTCTCC TCCTT-CGAG CTGATCAGAC
      721 GGCTAACCCC CACCGCAG-G ACAACCAGCG ACAGGCCACC AAGGATGCCG GTATCATTGC
      781 CGGTCTCAAC GTTCTCCGAA TCGTCAACGA GCCCACCGCC GCCGCTATCG CTTACGGTCT
      841 TGACAAGACT GACGGTGAGC GACAGATCAT CGTCTACGAT CTCGGTGGTG GTACCTTCGA
      901 TGTCTCCCTT CTCTCCATCG ATGACGGTAT CTTCGAGGTC CTGGCTACCG CTGGTGACAC
      961 CCATCTCGGT GGTGAGGATT TCGATCAGCG AGTCATCAAC TACTTCGCCA AGCAGTACAA
     1021 CCAGAAGAAC AACGTCGACA TTACCAAGGA CCTCAAGGCC ATGGGTAAGC TCAAGCGTGA
     1081 GGCCGAGAAG GCCAAGCGTA CTCTGTCTTC TCAGAAGAGC ACCCGCATTG AGATCGAGGC
     1141 TTTCCACAAC GGCAAGGACT TCTCCGAGAC CCTTACTCAG GCCAAGTTCG AGGAGCTCAA
     1201 CATTGACCTC TTCAAGAAGA CTATGAAGCC TGTTGAGCAG GTTCTCAAGG ACGCCAAGCT
     1261 CAAGAAGTCC GACGTTGACG ACATCGTTCT TGTCGGTGGT TCCACTCGTA TCCCTAAGGT
     1321 TCAGCAGCTC ATTGAGGACT TCTTCAACAA GAAGGCTTCC AAGGGCATCA ACCCCGATGA
     1381 GGCTGTTGCA TTCGGTGCTG CGGTCCAGGC CGGAGTCCTT TCCGGTGAGG AGGGTACTTC
     1441 TGGTGTCGTT CTCATGGATG TCAACCCCTT GACCCTTGGT ATCGAGACCA CCGGTGGAGT
     1501 CATGACTAAG CTGATTCCCC GTAACACCGC TATCCCTACC CGCAAGAGCC AGATCTTCTC
     1561 TACCGCTGCT GATAACCAGC CCGTGGTCCT GATCCAGGTC TTTGAGGGTG AGCGATCTCT
     1621 TACCAAGGAT AACAACATCC TCGGCAAGTT CGAGCTTACC GGTATTCCTC CCGCTCCTCG
     1681 CGGCGTGCCT CAGATCGAGG TCTCTTTCGA GCTCGACGCC AACGGTATCC TCAAGGTCTC
     1741 TGCCCACGAT AAGGGCACCG GCAAGCAGGA GTCCATCACC ATCACCAACG ACAAGGGCCG
     1801 TCTTACCCCT GAGGAGATTG AGCGCATGGT CGCCGAGGCT GAGAAGTACG CCGAGGAGGA
     1861 CAAGGCTACC CGCGAGCGCA TTGAGGCCCG AAACGGCCTT GAGAACTACG CCTTCTCCCT
     1921 CAAGAACCAG GTCAACGACG AGGAGGGTCT TGGTGGCAAG ATTGAGGAGG AGGACAAGGA
     1981 GACT-GTAAG TTCTTCCACT ACTC---ACA TTAAAAATG- --CATATACT AACTT-TTAC
     2041 AG-ATCCTCG AGGCCGTCAA GGAGACCAAC GAGTGGCTCG ATGAGCACGG TGCTGACGCT
     2101 ACCGCTGAGG ACTTCGAGGA GCAGAAGGAG AAGCTTTCCA ACGTCGCTTA CCCTATTACC
     2161 TCCAAGATGT ACCAGGGCGC CGGTGGCGCT GGTGGCGAGC AGGATGACAA CATCCATGAT
     2221 GAGCTTTAA
//
LOCUS       FGSG_09471       2229 bp
DEFINITION  FGSG_09471     2229 bp
TITLE       FGSG_09471
ORIGIN

        1 ATGGCTCGTT CAAGGAGCTC AATGGCCCTT GGCCTGGGAC TCCTTTGTTG GATCGCCCTC
       61 CTCTTCTCTC CTCTGGCTTT CGTTCAGACT GTCCAGGCCG ACGACGTCGA CAGCTACGGC
      121 ACTGTCATTG GTATT-GTAC GCTTCCCTCA ATTCCTCCCA TCATGACTTG ACCCCGCTAA
      181 CCGACTCGCG CAG-GATCTG GGAACTACTT ACAGCTGTGT CGGTGTGATG CAGAAGGGCA
      241 AGGTCGAGAT TCTTGTCAAC GATCAGGGTA ACCGAATTAC TCCTTCCTAC GTCGCCTTCA
      301 CCGAGGATGA GCGTCTCGTT GGAGACGCCG CCAAGAACCA GGCCGCCGCT AA-CCCCACC
      361 AACACCATCT ATGATATCAA -GTATGCACT CCTCCTGATT TCTCTGCAGC TCAAACAATT
      421 GCTAACATTT ACTCTTCAG- GCGTCTCATT GGCCGCAAGT ACTCCGAGAA GACCCTCCAG
      481 GGCGATATCA AGCACTTCCC CTTCAAGGTC GTCAACCGTG ATGACCGTCC CGTCGTCCAG
      541 GTTGAGGTCG ATGGTGCCAA GAAGCAGTTC ACTCCTGAGG AGATTTCTGC TATGGTTCTC
      601 GGAAAGATGA AGGAGGTCGC TGAGGGCTAC CTCGGTAAGA AGGTTACCCA CGCCGTTGTT
      661 ACCGTCCCCG CCTACTTCAA C-GTAAGTTT CAACAGCTCA GCCCCGCAAA CCTACCAGCC
      721 AGCTAACCCT T-TCACAG-G ACAACCAGCG ACAGGCCACC AAGGACGCCG GTATCATTGC
      781 CGGTCTCAAC GTCCTCCGAA TTGTCAACGA GCCTACCGCC GCCGCTATCG CCTACGGTCT
      841 TGACAAGAAC GATGGCGAGC GCCAGATCAT TGTCTACGAT CTCGGTGGTG GTACCTTCGA
      901 TGTTTCTCTG CTCTCCATTG ACGATGGCAT CTTCGAGGTT CTCGCTACCG CTGGTGACAC
      961 CCACCTTGGT GGTGAGGATT TCGATCAGCG TGTCATCAAC TACTTCGCCA AGCAGTACAA
     1021 CCAGAAGAAC AACGTCGACA TCACCAAGGA TCTCAAGGCC ATGGGTAAGC TCAAGCGTGA
     1081 GGCCGAGAAG GCCAAGCGTA CTCTTTCTTC TCAGAAGAGC ACCCGTATCG AGATCGAGGC
     1141 TTTCCACGCT GGCAAGGATT TCTCCGAGAC CCTTACCCAG GCCAAGTTCG AGGAGCTCAA
     1201 CATTGACCTC TTCAAGAAGA CCATGAAGCC TGTTGAGCAG GTTCTCAAGG ACGCTAAGCT
     1261 CAAGAAGTCC GAGATTGACG ACATCGTCCT CGTCGGTGGT TCCACCCGTA TCCCCAAGGT
     1321 TCAGCAGCTC ATTGAGGACT TCTTCAACAA GAAGGCTTCC AAGGGTATCA ACCCCGATGA
     1381 GGCTGTCGCT TTCGGTGCCG CTGTTCAGGC CGGTGTTCTG TCTGGTGAGG AGGGTACTTC
     1441 CGGTGTCGTC CTCATGGATG TCAACCCTCT TACCCTCGGT ATTGAGACCA CTGGTGGTGT
     1501 CATGACCAAG CTGATTCCCC GCAACACCGC TATCCCTACC CGCAAGAGCC AGATCTTCTC
     1561 CACTGCTGCC GATAACCAGC CCGTGGTTCT CATCCAGGTC TTCGAGGGTG AGCGATCTCT
     1621 TACCAAGGAT AACAACATCC TCGGAAAGTT CGAGCTTACC GGTATCCCTC CTGCCCCTCG
     1681 CGGTGTCCCT CAGATCGAGG TCTCTTTCGA GCTCGACGCC AACGGTATCC TCAAGGTCTC
     1741 TGCCCACGAC AAGGGCACTG GCAAGCAGGA GTCTATCACC ATTACCAACG ACAAGGGCCG
     1801 TCTCACTCCT GAGGAGATTG AGCGCATGGT CGCCGAGGCT GAGAAGTACG CCGAGGAGGA
     1861 TAAGGCTACC CGTGAGCGCA TTGAGGCCCG AAACGGCCTT GAGAACTACG CTTTCTCCCT
     1921 CAAGAACCAG GTCAACGATG AGGAGGGTCT TGGTGGCAAG ATCGACGAGG AGGACAAGGA
     1981 GACT-GTAAG TTCACACACC ACTCTCAACA ACAAAAGTAA AACACATGCT AATAAATCAC
     2041 AG-CTACTCG ATGCTGTTAA GGAGACCAAC GAGTGGCTCG ACGAGCACGG CGCTGACGCC
     2101 ACCGCTGAGG ACTTTGAGGA GCAGAAGGAG AAGCTGTCCA ACGTCGCTTA CCCCATTACC
     2161 TCCAAGATGT ACCAGGGTGC CGGTGGCGCT GGTGGCGAGC AGGATGACAA CATCCACGAC
     2221 GAGTTGTAA
//
LOCUS       augustus-contig00305-abinit-gene-0.37-mRNA-1 (genomic sequence): 2198 residues       2229 bp
DEFINITION  augustus-contig00305-abinit-gene-0.37-mRNA-1 (genomic sequence): 2198 residues     2229 bp
TITLE       augustus-contig00305-abinit-gene-0.37-mRNA-1 (genomic sequence): 2198 residues
ORIGIN

        1 ATGGCTCGTT CAAGGAGCTC GATGGCCCTT GGCCTGGGAC TCCTTTGTTG GATCGCCCTC
       61 CTCTTCTCTC CTCTGGCCTT CGTCCAGACT GTTCAGGCCG ACGAGGTCGA TAACTACGGC
      121 ACCGTCATCG GTATT-GTAC GTTTACCGCT TCTTGTGCGC TCATCA--TG ACCCCGCTAA
      181 CTGGCTC--- -AG-GATCTT GGAACCACAT ACAGCTGTGT CGGTGTGATG CAGAAGGGCA
      241 AGGTCGAGAT TCTCGTCAAC GATCAGGGTA ACCGAATCAC TCCCTCTTAC GTCGCCTTCA
      301 CCGAGGACGA GCGTTTGGTT GGAGACGCCG CCAAGAACCA GGCCGCCGCT AAACCCCACG
      361 AACACCATCT ACGATATCAA -GTATGCATA CCTG--TATT CTTCTGA--- TTGCACGGCA
      421 --CAATGCTA ACTGCTTAGG CGCCTTATTG GCCGCAAG-T ACTCCGAGAA GACTCTCCAG
      481 GGTGATATCA AGCACTTCCC CTTCAAGGTC GTCAACCGTG ATGACCGTCC CGTCGTCCAG
      541 GTCGAGGTTG ATGGCGCTAA GAAGCAGTTT ACTCCCGAGG AGATCTCTGC CATGGTTCTT
      601 GGCAAGATGA AGGAGGTCGC TGAGGGCTAC CTCGGTAAGA AGGTCACCCA CGCCGTCGTT
      661 ACCGTCCCTG CCTACTTCAA C-GTAAGTTT GACTTTCTCC TCTTT-CGAG CTGACCAGCC
      721 GGCTAACCCT T--CACAG-G ACAACCAGCG ACAGGCCACC AAGGATGCCG GTATCATTGC
      781 CGGTCTCAAC GTTCTCCGAA TCGTCAACGA GCCCACCGCC GCCGCTATCG CCTACGGTCT
      841 TGACAAGACC GACGGTGAGC GACAGATCAT CGTCTACGAT CTCGGTGGTG GTACCTTCGA
      901 TGTCTCTCTT CTCTCCATTG ATGACGGTAT CTTTGAGGTC CTGGCTACCG CTGGTGACAC
      961 CCATCTCGGT GGTGAGGATT TCGATCAGCG AGTCATCAAC TACTTCGCCA AGCAGTACAA
     1021 CCAGAAGAAC AACGTCGACA TTACTAAGGA TCTCAAGGCC ATGGGTAAGC TCAAGCGTGA
     1081 GGCCGAGAAG GCCAAGCGTA CTCTGTCTTC TCAGAAGAGC ACCCGCATTG AGATTGAAGC
     1141 TTTCCACAAC GGCAAGGACT TCTCCGAGAC CCTTACCCAG GCCAAGTTCG AGGAGCTCAA
     1201 CATTGACCTC TTCAAGAAGA CCATGAAGCC TGTTGAGCAG GTTCTCAAGG ATGCCAAGCT
     1261 CAAGAAGTCC GACGTTGACG ATATCGTTCT CGTCGGTGGT TCCACCCGTA TCCCCAAGGT
     1321 CCAGCAGCTC ATTGAGGACT TCTTCAACAA GAAGGCTTCC AAGGGTATCA ACCCCGATGA
     1381 GGCTGTTGCA TTCGGTGCCG CCGTCCAGGC CGGAGTCCTT TCCGGTGAGG AGGGTACTTC
     1441 CGGTGTCGTC CTCATGGATG TCAACCCCTT GACCCTTGGT ATCGAGACCA CTGGTGGTGT
     1501 CATGACTAAG CTGATTCCCC GTAACACGGC TATCCCTACC CGCAAGAGCC AGATCTTCTC
     1561 TACCGCTGCT GATAACCAGC CCGTGGTCCT GATCCAGGTC TTTGAGGGTG AGCGATCTCT
     1621 TACCAAGGAC AACAACATCC TCGGCAAGTT CGAGCTTACC GGTATTCCTC CCGCTCCTCG
     1681 CGGCGTCCCT CAGATCGAGG TCTCCTTCGA GCTCGACGCC AACGGTATCC TCAAGGTCTC
     1741 TGCCCACGAC AAGGGCACCG GCAAGCAGGA GTCCATCACC ATCACCAACG ACAAGGGCCG
     1801 TCTTACCCCT GAGGAGATCG AGCGCATGGT CGCTGAGGCT GAGAAGTACG CCGAGGAGGA
     1861 CAAGGCTACC CGTGAGCGCA TTGAGGCCCG AAACGGCCTT GAGAACTACG CTTTCTCCCT
     1921 CAAGAACCAG GTCAACGACG AGGAGGGTCT CGGTGGCAAG ATTGAGGAGG AGGACAAGGA
     1981 GACT-GTAAG TTCTTCCACT GTGC---ACG CTAGAAATG- --CATATACT GACTT-TTAC
     2041 AG-ATCCTCG AGGCCGTCAA GGAGACCAAC GAGTGGCTCG ATGAGCACGG TGCTGACGCT
     2101 ACCGCTGAGG ACTTCGAGGA GCAGAAGGAG AAGCTTTCCA ACGTCGCTTA CCCTATCACC
     2161 TCCAAGATGT ATCAGGGCGC TGGTGGCGCT GGTGGCGAGC AGGATGACAA CATCCATGAT
     2221 GAGCTTTAA
//
LOCUS       FVEG_07120       2228 bp
DEFINITION  FVEG_07120     2228 bp
TITLE       FVEG_07120
ORIGIN

        1 ATGGCTGCAC AAATCACTCC TTCGAAGCAG -GTATGTGAC GTCCCAAGTG CAAGCAGCTG
       61 CACATACACA CCAAAGTCCA TTCATCGCTA ATACGCTCAT CATAGGCTGC TNNNNNNNNN
      121 NNNNNNNNNN NNNNNNNNNN NNNNNNNNNN NNNNNNNNNN NNNNNNNNNN NNNNNNNNNN
      181 NNNNNNNNNN NNNNNNNNNN NNNNNNNNNN NNNNNNNNNN NNNNNNNNNN NNNNNNNNNN
      241 NNNNNNNNNN NNNNNNNNNN NNNNNNNNNN NNNNNNNNNN NNNNNNNNNN NNNNNNNNNN
      301 NNNNNNNNNN NNNNNNNNNN NNNNNNNNNN NNNNNNNNNN NNNNNNNNNN NNNNNNNNNN
      361 NNNNNNNNNN NNNNNNNNNN NNNNNNNNNN NNNNNNNNNN NNNNNNNNNN NNNNNNNNNN
      421 NNNNNNNNNN NNNNNNNNNN NNNNNNNNNN NNNNNNNNNN NNNNNNNNNN NNNNNNNNNN
      481 NNNNNNNNNN NNNNNNNNNN NNNNNNNNNN NNNNNNNNNN NNNNNNNNNN NNNNNNNNNN
      541 NNNNNNNNNN NNNNNNNNNN NNNNNNNNNN NNNNNNNNNN NNNNNNNNNN NNNNNNNNNN
      601 NNNNNNNNNN NNNNNNNNNN NNNNNNNNNN NNNNNNNNNN NNNNNNNNNN NNNNNNNNNN
      661 NNNNNNNNNN NNNNNNNNNN NNNNNNNNNN NNNNNNNNNN NNNNNNNNNN NNNNNNNNNN
      721 NNNNNNNNNN NNNNNNNNNN NNNNNNNNNN NNNNNNNNNN NNNNNNNNNN NNNNNNNNNN
      781 NNNNNNNNNN NNNNNNNNNN NNNNNNNNNN NNNNNNNNNN NNNNNNNNNN NNNNNNNNNN
      841 NNNNNNNNNN NNNNNNNNNN NNNNNNNNNN NNNNNNNNNN NNNNNNNNNN NNGACGCGTT
      901 TTGACGCGTA AAGTGGTCAC CACACACGCG ACCCATGCTA ACAGTCCATG ATAG-ATTTG
      961 GCAAATGTAC AAGAAGGCTG AGGCTTCCTT CTGGACTGCT GAGGAGATTG ATCTCTCCAA
     1021 GGATCTCCAC GACTGGAACA ACCGCCTGAC TGCTGATGAG CAGTTCTTCG TCTCTCATAT
     1081 CCTTGCTTTC TTCGCTGCCT CTGATGGTAT TGTCAACGAG AACCTCGTCG -AGCGTTTCA
     1141 GTGGCGAGGT CCAGATCCCC GAGGCTCGTT GCTTCTACGG CTTCCAGATC ATGATGGAGA
     1201 ACATTCACTC CGAGACCTAC TCCCTCCTCA TCGACACATA CATTAAGGAG CCCGCCCAGC
     1261 GAACCTACCT CTTCAACGCC ATTGACACTA TTCCCTGCAT CCGAAAGAAG GCTGACTGGG
     1321 CCATCCGATG GATCCAGGAT AAGGACTCCT CCTTTGCCCA GCGTCTCGTT GCCTTCGCTG
     1381 CTGTTGAGGG TATCTTCTTC AGTGGTGCCT TCGCCTCTAT CTTCTGGCTC AAGAAGCGCG
     1441 GTCTCATGCC CGGTCTGACT TTCTCCAACG AGCTCATCTC TCGCGACGAG GGTCTTCACA
     1501 CTGACTTTGC ATGCCTCCTC CACTCTCACC TCAAGGGTCG TGCCAGCAAG CAGATGATTC
     1561 AAGACATCAT TACTGACGCC GTCACCATTG AGCAGGAGTT CCTCACTGAG GCTCTTCCCT
     1621 GTGCCCTTCT CGGCATGAAC TCTGACCTCA TGAAGCAGTA CATTGAGTTC GTCGCTGATC
     1681 GTCTCCTCGT CGCTCTTGGC AACGAGAAAG TCTACAAGGC CACCAACCCC TTCGACTTCA
     1741 TGGAGAACAT CTCCCTTGGC GGCAAGACCA ACTTCTTCGA GAAGCGTGTT GCCGACTACC
     1801 AGAAGGCCGG TGTCCTCCAC AGTGCCACTA AGAAGACTGA GGAGGATGAG TCCCCGAAGG
     1861 GTGAGAACGG CGGTGACTTC ACCTTTGACG AGGATTTCTG A--------- ----------
     1921 ---------- ---------- ---------- ---------- ---------- ----------
     1981 ---------- ---------- ---------- ---------- ---------- ----------
     2041 ---------- ---------- ---------- ---------- ---------- ----------
     2101 ---------- ---------- ---------- ---------- ---------- ----------
     2161 ---------- ---------- ---------- ---------- ---------- ----------
     2221 --------
//
LOCUS       FGSG_05409       2228 bp
DEFINITION  FGSG_05409     2228 bp
TITLE       FGSG_05409
ORIGIN

        1 ---------- ---------- ---------- ---------- ---------- ----------
       61 ---------- ---------- ---------- ---------- ---------- ----------
      121 ---------- ---------- ---------- ---------- ---------- ----------
      181 ---------- ---------- ---------- ---------- ---------- ----------
      241 ---------- ---------- ---------- ---------- ---------- ----------
      301 ---------- ---------- ---------- ---------- ---------- ----------
      361 ---------- ---------- ---------- ---------- ---------- ----------
      421 ---------- ---------- ---------- ---------- ---------- ----------
      481 ---------- ---------- ---------- ---------- ---------- ----------
      541 ---------- ---------- ---------- ---------- ---------- ----------
      601 ATGGCTGCAC AAATGACCCC TTCGAAGCAG GCTGCTTCCG GAATTGAGAA CTTGAACATG
      661 GAATCCCCTG TCAAGAAGCT TAACTTTGGT ACCGCCAACA AGGAGAATGA GCCTCTTAAC
      721 CAGACCACCG ATACTGCCGA GCTGAAGACC AAGATCGTTG AGGAGTCCAA GA--------
      781 ---------- CAGTTGTCTC ------CAAG GCTGAGGAAG ---ACGAGCC CATCCTCCAA
      841 GAAAACCCCC AGCGATTTGT TCTGTTCCCC ATCAAGTACC ATGAG-GTAA GTGACGCGTT
      901 TTGACGCGTA AAGTGGTAAC C-CACTTGAC CATTATACTA ATGTTTCCTG ATAG-ATCTG
      961 GCAAATGTAC AAGAAGGCAG AGGCCTCCTT CTGGACAGCT GAGGAGATCG ATCTCTCCAA
     1021 GGATCTCCAC GACTGGAACA ACCGATTGAC TTCAGACGAG CAATACTTCA TCTCCCACAT
     1081 TCTTGCTTTC TTCGCTGCCT CCGACGGCAT CGTCAATGAG AATCTTGTTG -AGCGATTCA
     1141 GCGGCGAGGT CCAGATCCCC GAGGCTCGAT GCTTCTATGG TTTCCAGATC ATGATGGAGA
     1201 ACATCCACTC CGAAACATAC TCCCTCCTCA TCGATACCTA CATCAAGGAC CCTGCCCAGC
     1261 GTACATACCT CTTCAACGCC GTTGACACTA TTCCTTGCAT CCGAAAGAAG GCGGATTGGG
     1321 CCATCCGATG GATCCAGGAT AAGAACTCTA CCTTCGCTCA GCGTCTTGTT GCTTTTGCTG
     1381 CCGTTGAGGG TATCTTCTTC AGCGGTGCCT TTGCTTCCAT CTTCTGGCTC AAGAAGCGTG
     1441 GCCTCATGCC TGGTCTGAGC TTTTCTAACG AGCTCATTTC TCGTGATGAG GGTCTTCACA
     1501 CCGACTTTGC CTGTCTCCTC CACTCTCACC TCAAGGGACG TGCCAGCAAA CAGATGATCC
     1561 AGGACATTAT CACCGATGCC GTTTCTATTG AGCAGGAGTT TCTTACTGAG GCTCTCCCTT
     1621 GTGCCCTGCT CGGCATGAAC TCCAACCTCA TGAAGCAGTA CATCGAATTC GTCGCTGATC
     1681 GTCTCCTCGT TGCTCTCGGC AACGAGAAGG TGTACAAGTC CACCAACCCT TTCGACTTCA
     1741 TGGAGAACAT CTCCCTTGGC GGCAAGACCA ACTTCTTCGA GAAGCGCGTT GCTGACTACC
     1801 AGAAGGCCGG TGTTCTTCAC AGCGCCAACA AGAAGGATGA AGAGGA---G GCACCAAAGG
     1861 GCGAGAACGG GGGCGACTTC ACCTTTGACG ATGACTTCTA AACGTCTCGT CTGGTCTCGT
     1921 CGTTTCCCTT TTCTTTTGGC CCGGGCAGTT GCTCAAGGGC ACGTG---AC ATGAATATAT
     1981 ACCCTGGTTT GTACGTTTGA GATGATAATA GTATAG---- ---------- ----------
     2041 ---------- ---------- ---------- ---------- ---------- ----------
     2101 ---------- ---------- ---------- ---------- ---------- ----------
     2161 ---------- ---------- ---------- ---------- ---------- ----------
     2221 --------
//
LOCUS       FOXG_09492       2226 bp
DEFINITION  FOXG_09492     2226 bp
TITLE       FOXG_09492
ORIGIN

        1 ---------- ---------- ---------- ---------- ---------- ----------
       61 ---------- ---------- ---------- ---------- ---------- ----------
      121 ---------- ---------- ---------- ---------- ---------- ----------
      181 ---------- ---------- ---------- ---------- ---------- ----------
      241 ---------- ---------- ---------- ---------- ---------- ----------
      301 ---------- ---------- ---------- ---------- ---------- ----------
      361 ---------- ---------- ---------- -------CCG CAACCCACAA TACCTCAACC
      421 TCAAGAGCTT CACGCATACA CAAAGCCTTT GTCTTGTTTC TGTATTGCTC TGATCAACCT
      481 AATTCTACTT CTCTCCCTCA GACACTCACA CTCACAATAC AATGGCTGCG CAAATCACTC
      541 CTTCGAAGCA GGTATGTGA- ---CGTCCCC AAGTGCACGC AGCTGCACAT ACCCACCAAA
      601 GCCAATTCAT TGCTAACACG CTCACCATAG GCTGCTTCCG CCATTGAGAA CTTCAAAATG
      661 GAGTCTCCCG TCAAGAAGCT CGACTTCGGC GCCGCCAATA AGGAGAACGA GCCTTTGAAC
      721 AAGTCCCTCG ATACCACCGA CCTCAAGACA AAGATTGTCG AAGAGCCCAA GAAGGAAGAG
      781 ACCAAGGCCG CTGTTGCCCC TGGCATCAAG TCTGAGGAGG CCGATGAGCC TCTCCTTCAG
      841 GAGAACCCCC AACGTTTCGT TCTCTTTCCC ATCAAGTACC ATGAGGTATG TGACGCGTTT
      901 TGACGCGTAA AGTGGTCACC CCACACGCGA CCCATGCTAA CAGACCATGA TAGATTTGGC
      961 AAATGTACAA GAAGGCTGAG GCTTCCTTCT GGACCGCTGA GGAGATTGAT CTTTCCAAGG
     1021 ATCTCCATGA CTGGAACAAC CGCCTGACTG CCGATGAGCA GTTCTTCGTC TCTCACATCC
     1081 TTGCTTTCTT CGCTGCGTCT GATGGTATTG TCAACGAGAA CCTCGTCTTA GCGATTCAGT
     1141 GGCGAGGTCC AGATCCCCGA GGCTCGTTGC TTCTACGGCT TCCAGATCAT GATGGAGAAC
     1201 ATCCACTCCG AGACCTACTC CCTGCTCATT GACACCTACA TCAAGGAGCC CGCTCAGCGA
     1261 ACCTACCTCT TTAACGCCAT TGAGACCATC CCCTGCATCC GAAAGAAGGC CGACTGGGCC
     1321 ATCCGATGGA TCCAGGATAA GGACTCCTCC TTTGCCCAGC GTCTCGTTGC TTTCGCTGCT
     1381 GTTGAGGGTA TCTTCTTCAG TGGTGCCTTC GCCTCTATCT TCTGGCTCAA GAAGCGTGGT
     1441 CTCATGCCCG GTCTGACCTT CTCCAACGAG CTCATCTCTC GTGATGAGGG TCTTCACACT
     1501 GACTTTGCCT GCCTCCTCCA CTCTCACCTC AAGGGTCGTG CCAGCAAGCA GATGATCCAG
     1561 GATATCATTA CTGATGCCGT CACCATTGAG CAGGAGTTCC TCACTGAGGC TCTTCCCTGT
     1621 GCCCTTCTCG GCATGAACTC TGACCTCATG AAGCAGTACA TTGAGTTCGT CGCTGATCGT
     1681 CTCCTTGTCG CGCTTGGCAA CGAGAAGGTT TACAAGGCCA CCAACCCCTT CGACTTCATG
     1741 GAGAACATCT CCCTTGGTGG CAAGACCAAC TTCTTCGAGA AGCGTGTTGC CGACTACCAG
     1801 AAGGCCGGTG TCCTCCACAG TGCCACTAAG AAGACTGAGG AGGACGAGTC CCCCAAGGGT
     1861 GAGAACGGCG GTGACTTCAC CTTTGACGAG GATTTCTAAG CGTTTCGCCT -----TGTCG
     1921 TTTCTCTTTC CTTC-GGCCT GGGCAGTTGC TCATTGGCAC GCGCACATGT GAACATATAC
     1981 CCTGTTTTAC TTCTTGTTTG T-ACATCTGA ATGGGGCCTC GGGACGGCGA TGCTTGGTTA
     2041 ATACTACGGT TGGCAAGGTC GCAATCATAC TTTGGATCCG GAAGCTGAAT TTGCACGGAT
     2101 CGACACGGCG TTAGGGGATC TGGACTCAGG GTGGATGAAA ATAGCATTGA CGGCTTAATC
     2161 GTATTTATGG ATGACGATAT TACTTTACCA CTCTCCTAGA TAGAGATAAA TTGATTAGAT
     2221 TAGTAT
//
LOCUS       augustus-contig00332-abinit-gene-0.178-mRNA-1 (genomic sequence): 1375 residues       2230 bp
DEFINITION  augustus-contig00332-abinit-gene-0.178-mRNA-1 (genomic sequence): 1375 residues     2230 bp
TITLE       augustus-contig00332-abinit-gene-0.178-mRNA-1 (genomic sequence): 1375 residues
ORIGIN

        1 ---------- ---------- ---------- ---------- ---------- ----------
       61 ---------- ---------- ---------- ---------- ---------- ----------
      121 ---------- ---------- ---------- ---------- ---------- ----------
      181 ---------- ---------- ---------- ---------- ---------- ----------
      241 ---------- ---------- ---------- ---------- ---------- ----------
      301 ---------- ---------- ---------- ---------- ---------- ----------
      361 ---------- ---------- ---------- ---------- ---------- ----------
      421 ---------- ---------- ---------- ---------- ---------- ----------
      481 ---------- ---------- ---------- ---------- -ATGGCTGCG CAAATCACGC
      541 CTTCGAAGCA G-GTATGTGA TTGACCTCCC AAAGCGCACG CAGCTGCACA TACCTACCAA
      601 AGCCAATCCA TTGCTAATAC GGTCATCATA G-GCTGCTTC CGCCATTGAG AACTTCAACA
      661 TGGAGTCTCC TGTCAAGAAG CTCGACTTCG GCGCCGCCAA CAAGGAGAAC GAGCCTTTGG
      721 CCAAGTCCCT TGATACAACC GACCTCAAGA CAAAGATTGT CGAAGAGCCC AAGAAGGAGG
      781 AGAACAAGAC CGCTGTTGCC CCGGGCATCA AGCCTGAGGA GGTCGATGAG CCTCTACTTC
      841 AGGAGAACCC CCAACGTTTC GTTCTCTTTC CCATTAAGTA CCATGAG-GT ATGTGACGCG
      901 TTTTGACGCG TAAAGTGGTC ACCTCACACG --ACCCATGC TAACAGCCCA TCATAG-ATT
      961 TGGCAAATGT ACAAGAAGGC TGAGGCTTCC TTCTGGACTG CTGAGGAGAT TGATCTCTCC
     1021 AAGGATCTCC ACGACTGGAA CAACCGCCTA ACTGCTGATG AGCAGTTCTT TGTCTCTCAC
     1081 ATCCTTGCTT TCTTCGCTGC CTCTGATGGT ATCGTCAACG AGAACCTCGT CG-AGCGATT
     1141 CAGTGGCGAG GTCCAGATCC CTGAGGCTCG TTGCTTCTAC GGCTTCCAGA TCATGATGGA
     1201 GAACATTCAT TCCGAGACCT ACTCCCTCCT CATCGACACA TACATCAAGG AGCCCGCCCA
     1261 GCGAACCTAT CTCTTCAACG CCATTGAGAC CATTCCCTGC ATCCGAAAGA AGGCTGACTG
     1321 GGCCATCCGA TGGATCCAGG ATAAGGGCTC CTCCTTTGCC CAGCGTCTCG TTGCCTTTGC
     1381 TGCTGTTGAG GGTATCTTCT TCAGTGGTGC CTTCGCCTCC ATCTTCTGGC TCAAGAAGCG
     1441 TGGTCTCATG CCTGGTCTGA CTTTCTCCAA CGAGCTCATC TCTCGTGACG AGGGTCTTCA
     1501 CACTGACTTT GCCTGCCTCC TCCACTCTCA CCTCAAGGGT CGTGCCAGCA AGCAGATGAT
     1561 CCAGGATATC ATCACTGATG CCGTCACCAT TGAGCAGGAG TTTCTCACCG AAGCTCTTCC
     1621 CTGTGCCCTC CTCGGCATGA ACTCTGACCT CATGAAGCAA TACATTGAGT TCGTCGCTGA
     1681 TCGTCTCCTT GTCGCTCTTG GCAACGAGAA GGTCTACAAG GCCACCAACC CCTTCGACTT
     1741 CATGGAGAAC ATCTCCCTTG GTGGCAAGAC CAACTTCTTT GAGAAGCGTG TTGCCGACTA
     1801 CCAGAAGGCT GGTGTCCTCC ACAGTGCCAC TAAGAAGACT GAAGAGGACG AGTCCCCCAA
     1861 GGGTGAGAAC GGCGGTGACT TCACTTTTGA CGAGGATTTC TGA------- ----------
     1921 ---------- ---------- ---------- ---------- ---------- ----------
     1981 ---------- ---------- ---------- ---------- ---------- ----------
     2041 ---------- ---------- ---------- ---------- ---------- ----------
     2101 ---------- ---------- ---------- ---------- ---------- ----------
     2161 ---------- ---------- ---------- ---------- ---------- ----------
     2221 ---------- 
//
LOCUS       FVEG_00349       836 bp
DEFINITION  FVEG_00349     836 bp
TITLE       FVEG_00349
ORIGIN

        1 ATGATTCCAA GACAAGGCTA TGCGCCAACT CCTCATAGCT AT-GTACCCA ATACAAGTCT
       61 TTCAGCAAGC ATAAACCTCG ACGAGGTATA CTTCATCTTG CATCGAATTG TCCCATTACC
      121 GTAGCTAACC GCCAAGTGTA G-GAAGTCAA GCTCACCAAC ACCCGTGCCG AGCGCGACCT
      181 GCAAGAATCC CTCGCCGAAC TCTTCAGCAT TATTATAACA CTCGATGAAC TCGAAAAGGC
      241 CTTTTTGAAA GATGCTGTCC CCGAAGCAGA GTATACCGAG ATCTGCGAGC GATCGCTGAG
      301 GCAGTATAAG GCGCTGCTGG CTGATGAGAC GATTGCGAGG GAGTTTGGAG ATCTTGAAGA
      361 TTTCAAGGCC AAGTGGGAT- GTATGAAGCT CTAAAACACC CCAACAGCTC CTATCAACAC
      421 AAAACTAACA ATCGTATAG- CTCGAAGCTC CTCGCGCAAC CGAGCGCATT CGTGTTGGAA
      481 TGCCCTCAAC AACCATCGAT CGAGCCCCCT CAGCCCAAAC TCCCGCCCCC GCCGCAGCC-
      541 --AACAACAC AAGCGGCGTT CTCATTCTCG AAGCCACCCA AGAATTCATC ACCTTTCTCG
      601 ATGCCGTTAA GCTCGGTCTC CTCTCCAAGG ATCAACTGCA CCCTCTTCTT TCCGACGTCA
      661 TCCAATCGGT GAACCGCGTC ACAGACAAGG ACTTTGAGAA CCGCGGCAAG ATCGTGCAGT
      721 GGCTTATCAC CCTTAACCAG ATGAGAGCGA CTGATGAGTT GAGTGAGAGC CAGGCGCGCG
      781 AGCTGGAGCT GGATATTCAG CAGGCGTACC AGGGATTTAG GAGGACGTTG ACATGA
//
LOCUS       FOXG_01166       836 bp
DEFINITION  FOXG_01166     836 bp
TITLE       FOXG_01166
ORIGIN

        1 ATGATCCCAA GACAAGGCTA CGCGCCAACT CCTCATAGCT ATGTACCCAA TACAAGTCTT
       61 TCAGCAAGTA TAAATCTCGA CGAG-GTATG CTTCATCTTG CTTCGAGCTG TTCCATTACC
      121 GTAGCTAACC GCCAAGTGTA G-GAAGTCAA GCTCACCAAC ACCCGTGCCG AGCGCGACCT
      181 TCAAGAATCC CTCGCCGAAC TCTTCAGCAT TATAATAACT CTCGATGAAC TCGAAAAAGC
      241 CTTTTTAAAA GATGCCGTCC CTGAAGCAGA GTATACTGAG ATCTGCGAGC GATCGTTAAG
      301 GCAGTATAAG GCGCTGCTGG CTGATGAGAC GATCGCGAGG GAGTTTGGAG ATCTTGAGGA
      361 ATTCAAGGCC AAGTGGGAT- GTATGACGCT CTATAATATC CCGACAGCTC CTATTAACCC
      421 AGAACTGATA ATTGAATAG- CTCGAAGCCC CTCGCGCAAC CGAGCGCATT CGTGTAGGAA
      481 TGCCCTCAAC GACCATCGAT CGAGCCCCCT CGGCACAAAC CCCCGCCCCC GCCGCAGCC-
      541 --AACAACAC AAGCGGTGTT CTCATTCTCG AAGCCACCCA AGAATTCATC ACCTTTCTCG
      601 ATGCTGTTAA GCTCGGTCTC CTTTCCAAGG ATCAACTACA CCCTCTTCTT TCCGACGTCA
      661 TCCAATCGGT GAACCGTGTC ACGGACAAAG ACTTTGAGAA CCGCGGCAAG ATCGTGCAAT
      721 GGCTTATCAC GCTCAACCAG ATGAGAGCGA CTGATGAGTT GAGTGAGGGC CAGGCGCGCG
      781 AGCTGGAGCT GGATATTCAG CAGGCGTACC AGGGATTCAG AAGGACGTTG ACATGA
//
LOCUS       FGSG_00291       836 bp
DEFINITION  FGSG_00291     836 bp
TITLE       FGSG_00291
ORIGIN

        1 ATGATCCCAC GACAAGGCTA TGCGCCAACT CCTCATAGTT ATGTTCCCAA CACGAGTCTC
       61 TCTGCTACTA TAAATCTTGA CGAG-GTGTG TACTAGACAA T-TCGACTTG TATCATAACC
      121 A-AGCTAATA GCCGAGTCTA G-GAAGTCAA ACTTACAAAC ACCCGTGCCG AGCGCGATCT
      181 CCAAGAGTCA CTCGCCGAGC TCTTTAGCAT TATAATAACA CTTGATGAAC TCGAAAAGGC
      241 CTTTCTTAAA GATGCCGTCC CTGAAGCAGA GTATACCGAA ATTTGCGAGC GATCGCTGAG
      301 GCAGTACAAA GCGCTGCTGG TGGATGAGAC TATCGCCAGG GAATTTGGGG ATCTGGAAGA
      361 GTTCAAGGCC AGATGGGAT- GTATGATACT CTCTGGTATC CCAATTGACA GTCTACATCG
      421 ATAACTAACA TCAGTATAG- CTCGAAGCAC CTCGCGCGAC AGAGCGCATT CGTGTCGGCA
      481 TGCCATCCAC AACCATCGAC CGAGCCCCCT CAGCGCCAAC TCCCGCTCCC ACCGCAGCCG
      541 CCAACAACAC CAGCGGTGTT TTAATTCTCG AAGCCACCCA AGAGTTCATC ACCTTCCTCG
      601 ACGCAGTCAA ACTCGGCCTC CTTTCCAAAG ACCAGCTACA CCCCCTCCTC TCTGACGTGA
      661 TCCAATCAGT AAACCGCGTT ACAGACAAGG ACTTTGAGAA CCGCGGCAAG ATCGTACAGT
      721 GGCTCATCAC CCTCAACCAG ATGAGGGCGA CCGACGAGTT GAGCGAGGAA CAGGCGCGCG
      781 AACTGGAGCT GGATATTCAG CAGGCGTACC AGGGATTTAG AAGGACTTTG ACCTGA
//
LOCUS       augustus-contig00336-abinit-gene-0.46-mRNA-1 (genomic sequence): 826 residues       836 bp
DEFINITION  augustus-contig00336-abinit-gene-0.46-mRNA-1 (genomic sequence): 826 residues     836 bp
TITLE       augustus-contig00336-abinit-gene-0.46-mRNA-1 (genomic sequence): 826 residues
ORIGIN

        1 ATGATTCCAA GACAAGGCTA TGCGCCGACT CCTCATAGCT ATGTACCCAA TACAAGTCTT
       61 TCAGCCAGTA TAAATCTCGA TGAG-GTATA CTTCATCTTA CATTCCATTG TGT-ATAACC
      121 GTAGCTAACC GCCAAGAGTA G-GAAGTCAA GCTCACCAAC ACCCGTGCCG AGCGCGACCT
      181 GCAAGAATCC CTCGCCGAAC TCTTCAGTAT TATTATAACT CTCGATGAGC TCGAAAAGGC
      241 TTTTTTGAAA GATGCTGTCC CTGAAGCAGA GTATACCGAG ATCTGCGAGC GATCGCTGAG
      301 GCAGTATAAG GCGCTGCTGG CTGACGAGAC GATTGCGAGG GAGTTTGGAG ATCTTGAAGA
      361 TTTCAAGGCC AAGTGGGAT- GTATGGCACT CTAAA-CATC CCAA-AGCTC CTATTAACTC
      421 GGGACTAACA AATGCATAG- CTCGAAGCTC CTCGCGCGAC CGAGCGCATT CGTGTAGGAA
      481 TGCCCTCAAC GACCATCGAT CGAGCCCCCT CGGCACAAAC TCCCGCCCCC GCCGCAGCC-
      541 --AACAACAC AAGCGGTGTT CTCATCCTCG AAGCCACCCA AGAATTCATC ACTTTTCTCG
      601 ATGCCGTTAA GCTCGGTCTC CTCTCCAAGG ATCAACTGCA CCCTCTTCTT TCCGACGTTA
      661 TCCAATCGGT GAACCGTGTC ACAGACAAAG ACTTTGAGAA CCGCGGCAAG ATCGTGCAGT
      721 GGCTCATCAC CCTTAACCAG ATGAGAGCGA CTGATGAGTT GAGTGAGAGC CAGGCGCGCG
      781 AGCTGGAGCT GGATATTCAG CAGGCGTACC AGGGATTTAG AAGGACGTTG ACATGA
//
LOCUS       FVEG_07097       2362 bp
DEFINITION  FVEG_07097     2362 bp
TITLE       FVEG_07097
ORIGIN

        1 ATGGCTGACG CGCCCAACTC TGGCGATGAG CTGTACCCTA TCGCCGTCCT TATTGACGAG
       61 CTGAAA-GTA TGCTAAGTTT GGCGGTGACG CCACGCTCCA TCTCAACGCT TCCCTTTCCT
      121 ACGTGGTTGT CTTATCGCCG AGAAGCGAAC AATTACACGT TCATTACTAA CTCTCGATTC
      181 CTTTCCAG-C ACGATGATGT TTTGCTCCGC CTCAACGCAA TCCACCGTCT CTCGACCATT
      241 GCTCTCGCTC TCGGCGCTGA ACGAACCCGT GAAGAGCTTA TCCCCTTCCT CGATG-GTCA
      301 GTCTTCGATT AGCTCTCCCG CTCACCAACA TGCGCTTTAA AACCAAAGAC GTCTCCTAAC
      361 CTTGATATTA TGCAG-AATC TGTGGAAGAT GAAGACGAGG TCCTTGTTGC CCTGAGCGAG
      421 GAGCTTGGCG GCTTTGTCGA GTATGTCGGC GGTTCCCAGT GGGGTCACGT TCTGCTGTCT
      481 CCCCTCGAGA ACCTCGCTTC TATTGAGGAA CCCGTCGTTC GCGACAAG-G TAAACGAACC
      541 CGTCGTTTCC TCTAATCGAC CTT----CCT CATGCTGACT GACAACGC-A G-GCCGTCGA
      601 GTCCCTGAAC AAGATTTGCA CCGAGCTTTC TTCTCAACAA GTCGAGGAAT ATTTTATTCC
      661 CCTCACAATT CGCCTCGCCA AGGCCGATTG GTTCACATCA AAGGTTTCGG GATGCGGCCT
      721 CTTCACAAGT CCTTACAACA AAGTCTCACC GCCCGTCCAA GAGCAGCTGC GCCAGCAGTT
      781 TGGCCTGCTT GTTCACGATG AGACACCCAT GGTCCGTCGC CAGGCTGCAA CCAATCTAGC
      841 CAAGTTTGTC AAGGAGATGC CCGCCACCAT CGTTGTCGAC GAAATGATAC CCCTCTTCCA
      901 ACATCTCGCG CAAGATGATC AGGATAGCGT CCGATTACTC ACAGTCGAGG TTCTCATCTC
      961 TATTGCCGAA GCCGTTCCC- AAGGAGCAAC AGGCCAGCCA TGGTGTGTTG CTGACGGCTC
     1021 TACGCAATTT GATAGAGGAC AAGAGTTGGA GAGTCCGATA CATGATCGCG GATCGGTTTG
     1081 AGAAG-GTTC ACAACGCCTG CCACTCCTCA TGTTCCTTGC TGGTGCTAAT TTTTACAG-A
     1141 TTGCTAAGGC GGTAGACGAG GAGGTTGTTT CTAGAGACCT CGTTCCCGCA TTCGTAAAAC
     1201 TTCTCAAGGA CAACGAGGCC GAGGTACGAA CCGCTATTGC TGGCCAGATT CCCGGCTTCT
     1261 GTGCTCTTGT GGATCGTAAC GTGCTCCTCA ACGACATCAT GGGCAGCATT GAGGATCTTG
     1321 TCTCGGATAC ATCCCAACAT GTCCGTGCTG CGCTTGGTAC CCAGATCAGT GGCCTGGCTC
     1381 CTATCCTTGG AAAGCAAGA- GTACGTCA-- --GTCTTTGC GGACAGGGCC TCG-ATTCTA
     1441 ATTTCCCTCT TAG-AACTAT CGATCACCTT CTCCCCATGT TCCTTCAGAT GCTTAAAGAC
     1501 GAGTTCCCGG AGGTTAGGCT CCACATCATC TCCAAGCTTG AGCTCGTGAA CAAAG-GTTA
     1561 GTCACAGAAC TCATCGTGTA CGATGTGAAA GCTAACGTGA AGC-AG-TCA TTGGCATCGA
     1621 CTCCCTCTCA CAGTCACTTC TTCCCGCAAT TGTACAACTC GCTGAGGATA AGCAATGGCG
     1681 AGTAAGACTT GCGATTATCG AGTACATCCC TCTCCTCGCC AGTCAACTGG GCGTTCAATT
     1741 CTTCGATGAG AAGCTCAGCA ATTTGTGCAT GGGCTGGCTG GGAGATACCG TTTTCTCTAT
     1801 TCGTGAAGCC GCTACTCACA ACCTGAAGAA GCTCACTGAG GTCTTTGGTG TTGAGTGGGC
     1861 CAGCGAAGCT ATTATCCCCA AGGTTATGGC TATGGGTAAC CACCCTAACT ACCTTTACAG
     1921 GATGACCACT TGCTTTGCTA TCTCG-GTGA TTATCGCCC- --TTGCCCGA AACTGTGAGC
     1981 C-CAGACTAA CTCCTTTGC- --AG-ACATT GGCGAGCGTT GTGAGCATGG ATGTGATTGC
     2041 TAAGTCGATC CTCCCTATGC TCGACAAGCT GGCCACTGAC GAGATCCCCA ACATCCGTTT
     2101 CAACGTGGCC AAGACATACC GCGTTCTCAT CAATGTACTT CGACGTCTGC CAGACGAGGG
     2161 TACCCTGTAT GATCTGGAGA AGCAGGGCAG TGAGATCACA CCGTCGCCTC GGGGCTCGGA
     2221 GCTGATCCAA CAACGAGTTG TTCTTAACCT GGAGAAGTTG CAAAAGGACG ACGACGTGGA
     2281 TGTGCGATAT TTTGCGACGA CAGCAGCTGC CGAGATCTCG GGACCCATTG CTGGCGGGGA
     2341 GCCTATGAAT ACATCACCAT AG
//
LOCUS       FGSG_05430       2362 bp
DEFINITION  FGSG_05430     2362 bp
TITLE       FGSG_05430
ORIGIN

        1 ATGGCTGACG CGCCCAACTC TGGCGATGAG CTGTACCCTA TCGCCGTACT TATTGACGAG
       61 CTAAAG-GTA TGTCAGGTTT GGCGGTGACG CCACGCTT-- GCACGACGCT TCCCTTC---
      121 GCCTACCTAT CCTATCGCTA GG-----GAC AAGTGATCAT GCATTGCTAA CTCTCGATTG
      181 CTCCTTAG-C ACGATGATGT TTTGCTCCGT CTCAACGCCA TCCACCGTCT CTCGACCATT
      241 GCTCTTGCTC TCGGCGCTGA ACGAACTCGT GAGGAGCTCA TCCCCTTCCT CGATG-GTCA
      301 GTCTTCGAT- --CTTTCCCG CACACCAAGT TGCGACCCAA A--CAAAGAC CTTTCCTAAC
      361 CGTGATACCT TACAG-AGTC CGTGGAGGAT GAAGACGAGG TCCTCGTTGC CCTGAGCGAG
      421 GAGCTTGGCG GCTTTGTCGA GTATGTTGGC GGTTCTCAGT GGGGTCACGT CCTGCTGTCT
      481 CCCCTTGAGA ACCTCGCTGC TATCGAGGAG CCCGTGGTTC GTGACAAG-G TAAACACACT
      541 CGCTCTTCCC TTCACCTATG CCCTGCACCC CTCACTAACT GATATTTTTA G-GCCGTCGA
      601 GTCCTTGAAC AAGATTTGCT CCGAGCTTTC GCCTCAACAA GTTGAGGAGT ACTTCATTCC
      661 CCTCACAATC CGCCTCGCCA AGGCCGATTG GTTCACATCA AAGGTTTCGG GATGCGGTCT
      721 CTTCACAACT CCTTACAACA AGGTCTCCCC GCCTGTGCAA GAACAGCTGC GTCAGCAGTT
      781 CGGTCTGTTG GTCCACGATG AGACACCCAT GGTTCGTCGC CAAGCTGCCA CCAACCTCGC
      841 CAAGTTTGTC AAAGAGATGC CCGCCACCAT CGTTGTCGAC GAAATGATAC CCCTTTTCCA
      901 ACACCTCGCA CAAGACGATC AGGATAGCGT CCGATTACTT ACGGTCGAGG TTCTCATTTC
      961 CATCGCCGAA GCCGTTCCC- AAAGAGCAGC AGGCCAGCCA CGGTGTCCTG CTGACAGCTC
     1021 TTCGCAATTT GATAGAGGAT AAAAGTTGGA GAGTTCGCTA CATGATCGCC GATAGATTCG
     1081 AGAAG-GTCT GTAGCATCTT T--CTGGTTT TTAGCTATGG TATACTGACT CCCTATAG-A
     1141 TTGCCAAGGC CGTAGATGAG GAGGTTGTTT CCAGGGATCT TGTTCCTGCT TTCGTTAAGC
     1201 TTCTCAAGGA CAACGAAGCC GAGGTGCGAA CCGCTATTGC CGGCCAGATT CCTGGCTTCT
     1261 GCGCTCTTGT CGACCGCAAC GTTCTCCTCA ACGACATTAT GGGCAGCATC GAAGACCTCG
     1321 TCTCTGACAC TTCTCAACAT GTTCGCGCTG CACTTGGCAC TCAGATCAGT GGCTTGGCTC
     1381 CTATTCTTGG AAAGCAAGA- GTACGTGGTT CAATGTTCTC GCCTCCAATA TCCTATGCTA
     1441 ATGTGTGCCA TAG-AACCAT CGACCACCTT CTCCCCATGT TCCTTCAGAT GCTCAAGGAC
     1501 GAGTTCCCTG AGGTCAGACT TCACATCATC TCGAAGCTCG AGCTTGTTAA CCAAG-GTAA
     1561 CCAACAAACA TTTTGGCAAG AAGATTTAAA ACTAACGCCG CTCTAG-TTA TTGGCATCGA
     1621 CCTGCTCTCG CAGTCACTTC TTCCCGCAAT TGTGCAACTC GCTGAGGATA AGCAATGGCG
     1681 AGTACGACTT GCCATTATCG AGTACATCCC ACTTCTGGCT AGCCAACTTG GTGTTCAATT
     1741 CTTCGACGAG AAGCTCAGCA ACTTGTGCAT GGGCTGGCTT GGAGACACCG TCTTCTCGAT
     1801 CCGTGAAGCG GCCACCCACA ACTTGAAGAA GCTTACTGAG GTCTTTGGTG TCGAATGGGC
     1861 TAGCGAGGCT ATCATTCCCA AGGTCATGGC TATGGGTAAC CACCCTAACT ACCTTTACAG
     1921 AATGACCACC TGTTTCGCCA TCTCG-GTAA TTATCGTCCG ATTTTTCAAG TATCACAACC
     1981 TTCAGGCTAA CCCTTTTATT TTAG-ACATT GGCTAGTGTT GTGAGCATGG ATGTTATTGC
     2041 CAAGTCAATT CTGCCCATGC TTGACAAGCT TGTCTCTGAC GATATCCCCA ACATTCGCTT
     2101 CAACGTGGCC AAGACATACC GCGTCCTCAT TAGCGTGCTC CGACGTCTTC CTGACGAGGG
     2161 CACCCTGTAC GACTTGGAGA AGCAGGGTAG CGAGATCACG CCGTCGCCAC GGGGCTCGGA
     2221 GCTGATCCAA GAACGAGTTG TTCCTAACCT GGAGAAGTTG CAGAAGGACG ACGATGTGGA
     2281 TGTGCGATAC TTCGCAACAA CAGCTGCTGC CGAGATTTCG GGTCCTATTG CTGGCGGAGA
     2341 GCCTATGAAT ACATCTCCAT AG
//
LOCUS       FOXG_09468       2362 bp
DEFINITION  FOXG_09468     2362 bp
TITLE       FOXG_09468
ORIGIN

        1 ATGGCTGACG CGCCCAACTC TGGCGATGAG CTGTACCCTA TCGCCGTCCT TATTGACGAG
       61 CTGAAG-GTA TGCTAGATTT GGCGGTGACG CCACGCTCCA TCCCAACGCT TCCCCTTCCT
      121 GCGTGGTTGT CTTATCGCCA AGAAGCGAAC AATTACACGT TCATTACTGA CGCTCGATTC
      181 CTCTCCAG-C ACGATGATGT TTTGCTCCGT CTCAACGCCA TCCACCGTCT CTCGACCATT
      241 GCTCTCGCTC TCGGCGCTGA ACGAACCCGT GAGGAGCTTA TCCCCTTCCT CGATG-GTCA
      301 GTCTTCGATT AGCTCTCCCG CTTACCAATA TGCGCTTTAA AAGCAAAGAC GTCTCCTAAC
      361 CTTGATACTA TGCAG-AGTC CGTGGAGGAT GAAGATGAGG TCCTTGTTGC CCTGAGCGAG
      421 GAGCTTGGCG GCTTTGTCGA GTATGTCGGC GGTTCCCAGT GGGGTCACGT TCTGCTGTCT
      481 CCCCTCGAGA ACCTCGCTTC TATCGAGGAG CCCGTCGTTC GCGACAAG-G TAAACGAACA
      541 CGCCGTTTTC TTTAATCGCC CTT----CCT GACGCTGACT GTCAATGC-A G-GCCGTCGA
      601 GTCCCTGAAC AAGATTTGCA CCGAGCTTTC TTCTCAACAA GTCGAGGAAT ATTTCATTCC
      661 CCTCACAATT CGCCTCGCCA AGGCCGATTG GTTCACATCA AAGGTTTCGG GATGCGGCCT
      721 CTTCACAACT CCTTATAACA AAGTCTCCCC ACCCGTCCAA GAGCAGCTGC GCCAGCAGTT
      781 TGGCCTGCTG GTTCACGATG AGACACCCAT GGTCCGTCGC CAGGCTGCCA CCAATCTCGC
      841 CAAGTTTGTC AAGGAGATGC CCGCCACCAT CGTTGTCGAC GAAATGATAC CCCTCTTCCA
      901 ACACCTCGCG CAAGATGATC AGGATAGCGT CCGATTACTC ACAGTCGAGG TTCTCATCTC
      961 TATTGCCGAA GCCGTTCCCC AAGGAGCAAC AGGCCAGCCA TGGTGTGTTG CTGACAGCTC
     1021 TACGCAATTT GATAGAGGAC AAGAGTTGGA GAGTCCGATA CATGATCGCA GATCG-GTTT
     1081 GAGAAGGTTC ACAATACCTG CCACTTCTTA TTGTCGTTGC TGATGCTAAT TTTTACAG-A
     1141 TTGCTAAGGC GGTAGACGAG GAGGTTGTTT CTAGAGACCT CGTTCCCGCA TTCGTAAAAC
     1201 TTCTCAAGGA CAACGAGGCC GAGGTACGAA CCGCTATTGC TGGCCAGATT CCCGGCTTCT
     1261 GTGCTCTTGT GGATCGTAAC GTGCTCCTCA ACGACATCAT GGGCAGCATT GAGGATCTTG
     1321 TCTCGGATAC ATCCCAACAT GTCCGTGCTG CGCTTGGTAC CCAGATCAGT GGCCTGGCTC
     1381 CTATCCTTGG AAAGCAAGA- GTACGTCAGT CAGTCTTTGC GAACAGGGCC TCG-ATTCTA
     1441 ATTTCCCTCT CAG-AACTAT CGACCACCTT CTCCCCATGT TCCTCCAGAT GCTTAAGGAC
     1501 GAGTTCCCGG AGGTTAGGCT CCACATCATC TCCAAGCTTG AGCTCGTGAA CCAAG-GTCA
     1561 GTCGCAGAAC TCATCATGTA TGATATGAA- GCTGACGTAA TGC-AG-TCA TTGGTATCGA
     1621 CCTCCTCTCA CAGTCACTTC TTCCCGCAAT TGTACAACTC GCCGAGGATA AGCAATGGCG
     1681 AGTAAGACTT GCGATTATCG AGTACATCCC TCTCCTCGCC AGTCAACTGG GCGTTCAATT
     1741 CTTCGATGAG AAGCTCAGCA ATTTGTGCAT GGGCTGGCTG GGAGATACCG TTTTCTCTAT
     1801 CCGTGAAGCC GCTACTCACA ACCTGAAGAA GCTCACTGAG GTCTTTGGTG TTGAGTGGGC
     1861 AAGCGAAGCT ATCATCCCCA AGGTTATGGC TATGGGTAAC CACCCTAACT ACCTTTACAG
     1921 GATGACCACC TGTTTTGCTA TTTCG-GTGA TTATTGCCC- --TTTCCTGA AACTGTGAGC
     1981 C-CAAACTGA CTCTTTTAC- --AG-ACATT GGCGAGCGTT GTGAGCATGG ATGTGATTGC
     2041 CAAGTCGATC CTCCCTATGC TCGACAAGCT GGTCACTGAC GATATCCCCA ACATCCGTTT
     2101 CAACGTGGCC AAGACATACC GCGTCCTCAT CAATGTGCTT CGACGTCTGC CAGACGAGGG
     2161 TACCCTGTAT GATCTGGAGA AGCAGGGCAG TGAGATCACA CCGTCGCCTC GGGGCTCGGA
     2221 GCTGATCCAA CAAAGAGTTG TTCCTAACCT GGAGAAGTTG CAAAAGGACG ACGACGTGGA
     2281 TGTGCGATAC TTTGCGACGA CAGCAGCTGC CGAGATCTCG GGACCCATTG CTGGCGGGGA
     2341 GCCTATGAAT ACATCGCCAT AG
//
LOCUS       augustus-contig00348-abinit-gene-0.81-mRNA-1 (genomic sequence): 2332 residues       2362 bp
DEFINITION  augustus-contig00348-abinit-gene-0.81-mRNA-1 (genomic sequence): 2332 residues     2362 bp
TITLE       augustus-contig00348-abinit-gene-0.81-mRNA-1 (genomic sequence): 2332 residues
ORIGIN

        1 ATGGCTGACG CGCCCAACTC TGGCGATGAG CTGTACCCCA TCGCCGTCCT TATTGACGAG
       61 CTGAAG-GTA TGCTAGGTTT GGCGGTGACG CCACGCTCCA TCCCAACGCT TCCCCTTCCT
      121 GCGTGGTTGT CTTATCGCCA AGAAGCGAAC AACTACACGT TCATTACTGA CTCGCGATTC
      181 CTTTCCAG-C ACGATGATGT TTTGCTCCGT CTCAACGCCA TCCACCGTCT CTCGACCATT
      241 GCTCTCGCTC TCGGCGCTGA ACGAACCCGT GAGGAGCTTA TCCCCTTCCT CGATG-GTCA
      301 GTCTTCGATT AGCTCTCCCG CTTACCAGTA TGCGCTCTAA AACCAAAGAC GTCTCCTAAC
      361 CTTGATGTTA TGCAG-AATC CGTGGAAGAT GAAGATGAGG TTCTTGTTGC CCTGAGCGAG
      421 GAGCTTGGCG GCTTTGTCGA GTATGTCGGC GGTTCCCAGT GGGGTCACGT TCTGCTGTCT
      481 CCCCTCGAGA ACCTCGCTTC TATCGAGGAG CCCGTCGTTC GCGACAAG-G TAAACGAACA
      541 GCCCGTGTTC TTCAATCGCC CCT----CCC GACGCTGACT GTCAATGC-A G-GCCGTCGA
      601 GTCCCTGAAC AAGATCTGCA CCGAGCTTTC TTCTCAACAA GTCGAGGAAT ATTTCATTCC
      661 CCTCACAATT CGCCTCGCCA AGGCCGATTG GTTCACATCA AAGGTCTCGG GATGCGGCCT
      721 CTTCACAACC CCTTACAACA AAGTCTCCCC GCCTGTCCAA GAGCAGCTGC GCCAGCAGTT
      781 TGGCCTGCTG GTTCACGATG AGACACCCAT GGTCCGTCGT CAGGCTGCCA CCAATCTCGC
      841 CAAGTTTGTC AAGGAGATGC CCGCCACCAT CGTTGTGGAC GAAATGATAC CCCTCTTCCA
      901 ACACCTCGCG CAAGATGATC AGGATAGCGT CCGATTACTC ACAGTCGAGG TTCTCATCTC
      961 TATTGCCGAA GCCGTTCCC- AAGGAGCAAC AGGCCAGCCA TGGTGTGTTG TTGACAGCTC
     1021 TACGCAATTT GATAGAGGAC AAGAGTTGGA GAGTCCGATA CATGATCGCG GATCGGTTTG
     1081 AGAAG-GTTC ACAACACCTG TCACTCCTTA TGTATCCTAC TGGTGCTAAT TTTTACAG-A
     1141 TTGCTAAGGC GGTAGACGAG GAGGTTGTTT CTAGAGACCT CGTTCCCGCA TTCGTAAAAC
     1201 TTCTCAAGGA CAACGAGGCT GAGGTACGAA CCGCTATTGC TGGCCAGATT CCCGGCTTCT
     1261 GTGCTCTTGT GGATCGTAAC GTGCTCCTCA ACGACATCAT GGGCAGCATT GAGGATCTTG
     1321 TCTCGGATAC ATCCCAACAT GTCCGTGCTG CGCTTGGTAC CCAGATCAGT GGCCTGGCTC
     1381 CTATCCTTGG AAAGCAAGA- GTACGTCAGT CAGTCTTTGC GAACAGGGCC TCG-ATTCTA
     1441 ATTTCCCTCT CAG-AACTAT CGACCACCTT CTCCCCATGT TCCTTCAGAT GCTCAAGGAC
     1501 GAGTTCCCGG AGGTTAGGCT GCACATCATC TCCAAGCTTG AGCTCGTGAA CCAAG-GTCA
     1561 GTCACACAAC TCATCATGCA TGGTGTGAA- GCTGACGTAA TGC-AG-TCA TTGGTATCGA
     1621 CCTCCTCTCA CAGTCACTTC TTCCCGCAAT TGTACAACTC GCCGAGGATA AGCAATGGCG
     1681 AGTGAGACTT GCGATTATCG AGTACATCCC TCTCCTCGCC AGTCAACTGG GCGTTCAATT
     1741 CTTCGATGAG AAGCTCAGCA ATTTGTGCAT GGGCTGGCTG GGAGATACCG TTTTCTCTAT
     1801 CCGTGAAGCC GCTACTCACA ACTTGAAGAA GCTCACCGAG GTCTTTGGTG TTGAGTGGGC
     1861 CAGCGAAGCT ATCATCCCCA AGGTTATGGC TATGGGTAAC CACCCTAACT ACCTTTACAG
     1921 GATGACCACT TGCTTTGCTA TCTCG-GTGA TTATCGCCC- --TTGCCTGA AACTGTGAGC
     1981 C-CAGACTGA CTCTTTTGC- --AG-ACATT GGCGAGCGTT GTGAGCATGG ATGTGATTGC
     2041 TAAGTCGATC CTCCCCATGC TCGACAAGCT GGTCACTGAC GATATCCCCA ACATCCGTTT
     2101 CAACGTGGCC AAGACATACC GCGTTCTCAT CAATGTGCTT CGACGTCTGC CAGATGAGGG
     2161 TACCCTGTAT GATCTGGAGA AGCAGGGCAG TGAGATCACA CCGTCGCCTC GGGGCTCGGA
     2221 GCTGATCCAA CAACGAGTTG TTCCTAACCT GGAGAAGTTG CAAAAGGACG ACGACGTGGA
     2281 TGTGCGATAT TTTGCGACGA CAGCAGCTGC CGAGATCTCG GGACCCATTG CTGGCGGGGA
     2341 GCCTATGAAT ACATCGCCAT AG
//
LOCUS       FVEG_01410       2293 bp
DEFINITION  FVEG_01410     2293 bp
TITLE       FVEG_01410
ORIGIN

        1 ATGGATCC-G TAGGTACTCC CCTTAACCAT CAACTTTCAA AAACCCCCAC CATGACTTTG
       61 CGCTTTAGCT GCGAGCTATC ATGCTCGCGC TGAGCTGAGC GTTTTCCGAT ACGATCGCGT
      121 GTCCTCACGC CTCAATGTCT GAACAACACA AGTGAAAAAA AAAAAACCCC TCTTTGCTGA
      181 TACAGTTTCT CCTCTAG-AT GCATGGAGCT CAAGCAGAAC ACGACAATCG TCGTGCTCGG
      241 CGCTTCTGGT GATCTGGCGA AAAAGAAGAC G-GTGGGGAG CTCCCCCAAC TGCCCCTCAC
      301 ATACCGATGT GCTTGTG-CT AACATGTTTG ATTTTGCTGC ATGATAG-TA CCCTGCGCTT
      361 TTCGGTCTT- GTAAGTGAAC TGTCCATTCG GCAGAGCGCT CTTCTCTCGA CTAACACGGC
      421 CTCAG-TATC GAAACCAGTT CCTGCCCAAG GATGTCAAGA TTGTCGGATA TGCCCGCACC
      481 AAGATGGATC ACGATGAATA CATTCGACGC ATCAAGTCAT ACATAAAGAC ACCGACAAAG
      541 GAGACTGAGC AGCAACTCGA AGAGTTCGCC GGGCTTTGCA CCTACGTCTC CGGTCAGTAC
      601 GACAAGGATG AGTCGTTCCA GGGTTTGGAG CAGCACCTCC AGGAGGTTGA GCAGGGCCGC
      661 CCCGAGAACC ACCGTCTTTT CTACATGGCG CTGCCCCCCA GTGTCTTCAC CATTGTTTCA
      721 CAGCATCTGA AGAAGATTTG CTACCCCAAG AACGGTGTCG CGCGTGTGAT T-GTGAGTGA
      781 AA----GCAT CCTCGTCATG GCA-AAGGTT GGCTAACCAT CCCCACAG-G TTGAGAAGCC
      841 CTTTGGCAAG GATCTTGCCA GCTCCCGAGA GCTTCAAAAG TCACTCGAGC CTGATTGGAA
      901 CGAGCAGGAG CTGTTCCGAA TTGACCACTA CCTTGGCAAG GAGATGGTCA AGAACATTCT
      961 GATTCTCAGA TTTGGCAACT CTTTCCTCGG CGCTACATGG AACCGACACC ACATCGACAA
     1021 CGTCCAGATC ACCTTCAAGG AGCCCTTTGG TACCGAGGGT CGCGGTGGTT ACTTTGATGA
     1081 GTTCGGTATC GTTCGTGATG TCATGCAGAA CCATCTCCTC CAGGTCCTTA CTCTGTTGGC
     1141 TATGGAGAGG CCCATCTCTT TCAACGCCGA GGACATCCGC GATGAAAAGG TTCGCGTTCT
     1201 CCGTGCCATT CCAGCCATTG AACCCAAGAA CGTCATCATT GGTCAGTACG GCAAGTCTCT
     1261 TGACGGTAGT AAGCCCGCCT ACCGTGAGGA CGACACTGTC CCCAAGGACT CGAGATGCCC
     1321 TACGTTCTGT GCACTCGTTG CTTACATCAA GAACGAGCGC TGGGACGGCG TGCCTTTCAT
     1381 TATGAAGGCC GGAAAGGCTC TCAATGAGCA GAAGACCGAG ATTCGAATCC AGTTCAAGGA
     1441 CGTCACATCG GGTATCTTTA AGGACATTCC CCGAAACGAG CTTGTTATGC GCATTCAGCC
     1501 CAATGAGAGT GTCTATATCA AGATGAACTC TAAGCTGCCT GGTCTCAGCA TGCAAACTGT
     1561 TGTTACCGAG CTGGATCTCA CCTACCGACG ACGATTCTCC GACCTCAAAA TCCCTGAGGC
     1621 ATACGAGTCG CTTGTCCTTG ACTGCTTGAA GGGTGACCAG TCCAACTTTG TCCGTGACGA
     1681 CGAGCTCGAC GCCAGTTGGC GCATCTTCAC CCCTCTCCTC CACTATCTTG ATGACAACAA
     1741 GGAGATTATT CCCATGGAAT ACCCTTACG- GTATGTTTCT AATGCGAGGC TTGCTGAGTT
     1801 TTACTTAC-A TTGTTAATAG -GTTCTCGTG GCCCTGCCGT TCTGGACGAC TTCACCTCCT
     1861 CTTACGGTTA TAAGTTCAGC GACGCTGCTG GTTACCAGTG GCCAACAACC AATGCTGCTG
     1921 CT---CCTAA CAAGTT-GTA AGTTTGATAA CTTGCATCCT GTAGGCTA-T CCAGGTGCGA
     1981 CGAAATACAG AAGCATTTTG CTAATTCTCG TAG-CTAATA ACGCCTCCCC GACAATGACA
     2041 GAGTCACGAC CGATTTCGGA CAATGATATC CAAGCCTGGC GAGGCAACAA AACACCAATC
     2101 AATGATTCAC TTTATATAAA AAAACGATGG AAACTGTTGT CGTAACTTTT GCGACATAAT
     2161 GATGGGCATT TGCTTCTGGG AACTTTTTTT TAGATGCGTT CACATTGGGA GATTGGCTCG
     2221 TGGCTTACGA ATCGCTCAAT CAAATGAAAA TTTCTATTTC AATCTTGAAT TGATGATTCC
     2281 TAGTTTGGGA TAG
//
LOCUS       FOXG_00106       2293 bp
DEFINITION  FOXG_00106     2293 bp
TITLE       FOXG_00106
ORIGIN

        1 ATGGATCC-G TAGGTGCTCC C-TCAAC-AT CAACTTCCAA AAACCCC-AC CATGACTTTG
       61 CGCTCTAGCT GCGAGCTATC ATGCTCGCGC TGAGC----- GTTTTGCGAT ACGATCGCGT
      121 CTCCTCACGC CTCAATGTCC GAACACCACA AATGGAAA-A A-------CT TCTTTACTGA
      181 TACAATTTCT CTTCTAG-AT GCATGGAGCT CAAGCAGAAC ACGACAATCG TCGTGCTCGG
      241 CGCTTCTGGT GATCTGGCGA AAAAGAAGAC G-GTGGGGAG CTCCCCCAAC TGCCCCTCAC
      301 ATACCGATGT GCTTGTG-CT AACATATTTG ATTTTGCTGC ATGATAG-TA CCCTGCGCTT
      361 TTCGGTCTT- GTAAGTGACT AGTCCAGTCG ACAAAGCGCT CTTCTCTCGA CTAACATGTC
      421 CTCAG-TATC GAAACCAGTT CCTGCCCAAG GATGTCAAGA TTGTCGGATA TGCCCGCACC
      481 AAGATGGACC ACGATGAATA CATTCGACGC ATCAAGTCAT ACATAAAGAC GCCCACAAAG
      541 GAGACTGAGC AGCAACTCGA GGAGTTCGCC GGGCTTTGCA CCTACGTCTC GGGTCAGTAC
      601 GACAAGGATG AGTCTTTCCA GGGTTTGGAG CAGCACCTCC AGGAGGTTGA GCAGGGCCGC
      661 CCCGAGAACC ACCGTCTTTT CTACATGGCG CTGCCCCCCA GTGTCTTCAC CATTGTTTCA
      721 CAGCACCTGA AGAAGATTTG CTACCCCAAG AATGGTGTCG CGCGTGTGAT T-GTGTGTGA
      781 AA----ATAC CCTCATCATG ATAAAGGTTG GGCTAACCAT CCCCGCAG-G TCGAGAAGCC
      841 CTTCGGCAAG GACCTTGCCA GCTCCCGAGA GCTTCAAAAG TCACTCGAGC CTGATTGGAA
      901 CGAGCAGGAA CTGTTCCGAA TTGACCACTA CCTGGGCAAG GAGATGGTCA AGAACATTCT
      961 GATTCTTAGA TTTGGCAACT CTTTCCTCGG CGCCACGTGG AACCGACACC ACATCGACAA
     1021 CGTCCAGATC ACCTTCAAGG AGCCCTTTGG TACCGAGGGT CGCGGGGGCT ACTTTGACGA
     1081 GTTCGGTATC GTTCGTGATG TCATGCAGAA CCATCTCCTC CAGGTCCTTA CTCTCTTGGC
     1141 TATGGAGAGG CCCATCTCTT TCAACGCCGA GGATATCCGC GATGAGAAGG TTCGCGTTCT
     1201 CCGTGCCATT CCAGCCATTG AGCCCAAGAA CGTCATCATT GGTCAGTACG GTAAGTCTCT
     1261 TGACGGTAGT AAGCCCGCCT ACCGTGAGGA CGACACTGTC CCCAAGGACT CGAGATGCCC
     1321 TACTTTCTGT GCACTCGTTG CTTACATCAA GAACGAGCGC TGGGATGGCG TACCTTTCAT
     1381 TATGAAGGCC GGAAAGGCTC TCAATGAGCA GAAGACCGAG ATTCGAATCC AGTTCAAGGA
     1441 CGTCACATCG GGTATCTTTA AGGACATTCC CCGAAACGAG CTTGTTATGC GCATTCAGCC
     1501 CAATGAGAGT GTCTATATCA AGATGAACTC TAAGCTGCCT GGTCTCAGCA TGCAAACTGT
     1561 TGTTACCGAG CTGGATCTCA CCTATCGACG ACGATTCTCC GACCTCAAAA TCCCTGAGGC
     1621 ATACGAGTCG CTTGTCCTCG ACTGCTTGAA GGGCGACCAG TCCAACTTTG TCCGTGACGA
     1681 CGAGCTCGAC GCCAGCTGGC GCATCTTCAC CCCTCTTCTC CACTACCTTG ATGACAACAA
     1741 GGAGATTATT CCCATGGAGT ACCCTTACG- GTATGTTTCT AGTACGAGGC ATGCTGAGTT
     1801 TTACTTAC-G TTGTTAATAG -GTTCTCGTG GTCCTGCTGT TCTGGACGAC TTCACCTCCT
     1861 CCTACGGTTA CAAGTTCAGC GACGCTGCTG GCTACCAGTG GCCAACAACC AATGCTGCTG
     1921 CT---CCTAA CAAGTT-GTA AGTTTAATAA CTTGCATCCT GTAGGCTAGT CTGGGTGCGA
     1981 CGAATTACAG AAACGGTTTG CTAATTCTTG TAG-CTAATA ACGCCTCCCG TACAATGAGA
     2041 GAGTCACGAC CGATTTCGGA CTATGATATC CAAGCCTGAC GAGGCAACAA AACACCAATC
     2101 AATGATTTAC TCTATATAAA AAAACGATGG AAACTGTTGT CGTAACTTTT GCGACATAAT
     2161 GATGGGCACT TGCTTCTGGG AACTTTTT-- -AGATGCGTT CACATTGGGG GATTGGCTCA
     2221 TTGCTTACGA ATCGCTCAAT CAAATGAAAA TTTCAATTTC AACCTTGAAT TGATCATTTC
     2281 CAGTTTGGAT AG-
//
LOCUS       FGSG_01279       2287 bp
DEFINITION  FGSG_01279     2287 bp
TITLE       FGSG_01279
ORIGIN

        1 ---------- ---------- ---------- ---------- ---------- ----------
       61 ---------- ---------- ---------- ---------- ---------- ----------
      121 ---------- ---------- ---------- ---------- ---------- ----------
      181 ---------- ---------- ATGGAGCTCA AGCAGAACAC GACAATCGTC GTGCTCGGTG
      241 CTTCTGGTGA TCTGGCGAAA AAGAAGACG- GTGGGGAGCT CCCCTCATAG CCCCTCATGT
      301 TCTATTGTGC TTGAAACTAA CATTTCTGTC TTTGCTCCAT GATAGTACCC TGCGCTTTTT
      361 GGTCTTGTGA GTGTCTATTA ATTCATCTCG AGCGCTTCAC A---AGTTAA TGGTCATTTA
      421 G-TACCGAAA CCAGTTCCTT CCCAAGGATG TCAAGATTGT CGGATATGCC CGTACTAAGA
      481 TGGATCACGA CGAATATATT CGACGCATCA AGTCATACAT AAAGACCCCT ACAAAGGAGA
      541 TTGAGCAACA ACTTGAAGAC TTCGCCGCGC TTTGCACCTA TGTCTCTGGT CAGTACGACA
      601 AGGACGAGTC CTTCCAGGGT CTCGAGCAGC ACCTCCAGGA GGTTGAAGCA AGCCGTCCTG
      661 AGAACCACCG TCTCTTCTAT ATGGCGCTCC CCCCCAGTGT TTTCACCATT GTTTCTCAGC
      721 ACCTCAAGAA GATCTGTTAC CCCAAGAACG GCATCGCGCG TGTCATT-GT ACGTGAGCTC
      781 TTACACAATC GTCATGTT-- AATGATGGCT AACAAGCCCA CTAG-GTCGA GAAGCCTTTC
      841 GGCAAGGATC TTGCCAGCTC CCGTGAGCTT CAAAAGTCCC TCGAGCCTGA TTGGAACGAG
      901 CAGGAGCTGT TCCGAATTGA CCATTACCTT GGTAAGGAGA TGGTCAAGAA CATCCTGATC
      961 CTTCGATTTG GTAACTCTTT CCTCGGCGCT ACGTGGAACC GACACCACAT CGACAACGTT
     1021 CAGATCACAT TCAAGGAGCC ATTTGGTACC GAGGGACGTG GAGGTTACTT TGACGAGTTT
     1081 GGTATCGTTC GTGATGTTAT GCAGAACCAT CTTCTTCAGG TTCTCACTCT CCTGGCTATG
     1141 GAGCGACCTA TTTCCTTCAA CGCCGAGGAT ATTCGTGACG AGAAGGTCCG CGTCCTTCGC
     1201 GCCATCCCTG CTATCGAGCC CAAGAACGTC ATCATCGGCC AGTACGGCAA GTCTCTCGAC
     1261 GGCAGCAAGC CCGCCTATCG CGAGGATGAC ACCGTTCCTC AGGATTCACG ATGCCCGACT
     1321 TTCTGCGCCC TGGTCGCATA CATCAAGAAC GAACGTTGGG ACGGTGTGCC TTTCATCATG
     1381 AAGGCCGGAA AGGCTCTCAA CGAGCAGAAG ACCGAGATCC GCATCCAGTT CAAGGATGTT
     1441 ACATCGGGTA TCTTTAAGGA TATTCCCCGA AACGAGCTTG TCATGCGTAT TCAGCCCAAC
     1501 GAGAGTGTTT ATATCAAGAT GAACTCCAAG TTGCCTGGTC TCAGCATGCA AACTGTTGTC
     1561 ACCGAGCTTG ATTTGACCTA CCGAAGACGA TTCTCCGACC TCAAGATCCC CGAGGCTTAC
     1621 GAGTCACTTG TCCTTGACTG CCTCAAGGGT GATCAGTCCA ACTTTGTCCG TGATGATGAA
     1681 CTTGATGCCA GTTGGCGCAT CTTTACACCC CTGCTCCACT ACCTGGACGA CAACAAGGAG
     1741 ATTATCCCTA TGGAGTATCC TTATG-GTAT GTACC-AATA TATGCTACGT TTGACTTGGC
     1801 TAACTGATGT GCTTAG-GCT CTCGCGGCCC TGCTGTCCTT GACGACTTCA CCTCGTCTTA
     1861 TGGCTACAAG TTTAGTGATG CTGCTGGCTA CCAATGGCCA ACTACCAACG CTGCTGCTGC
     1921 ACCCAACAAG TTGTAA---- ---------- ---------- ---------- ----------
     1981 ---------- ---------- ---------- ---------- ---------- ----------
     2041 ---------- ---------- ---------- ---------- ---------- ----------
     2101 ---------- ---------- ---------- ---------- ---------- ----------
     2161 ---------- ---------- ---------- ---------- ---------- ----------
     2221 ---------- ---------- ---------- ---------- ---------- ----------
     2281 -------
//
LOCUS       augustus-contig00354-abinit-gene-0.37-mRNA-1 (genomic sequence): 1985 residues       2289 bp
DEFINITION  augustus-contig00354-abinit-gene-0.37-mRNA-1 (genomic sequence): 1985 residues     2289 bp
TITLE       augustus-contig00354-abinit-gene-0.37-mRNA-1 (genomic sequence): 1985 residues
ORIGIN

        1 ATGGATCCGT AGGTGCTCCC CTCAACCATC AACTTCCAAA AACCCCCACC ATGGCTTTGC
       61 GCTCTAGCTG CGAGCTATCA TGCTCGCGCT GAGC-----G TTTTGCGATA CGATCGCGTC
      121 TCCTTACGCC TCAATGTTCG AACACCACAA GTGCAAATAA -------CGT CTTTACTAAT
      181 ACAGTTTCTC CTCTAGATGC ATGGAGCTCA AGCAGAACAC GACAATCGTC GTGCTCGGCG
      241 CTTCTGGTGA TCTGGCGAAA AAGAAGACG- GTGGGGAGCT CCCCCAACTG CCCCTCGCAT
      301 ACTCATGTGC TTGTG-CTAA CATGTTCGAT TTTGCTGCAT GATAG-TACC CTGCGCTTTT
      361 CGGTCTT-GT AAGTGACCAG TCCATTCGAA AGAGCGCTAT TCTCTCGACT AACATGTCCT
      421 CAG-TATCGA AACCAGTTCC TGCCCAAGGA TGTCAAGATT GTCGGATATG CCCGCACTAA
      481 GATGGATCAC GATGAATACA TTCGACGCAT CAAGTCATAC ATAAAGACAC CCACAAAGGA
      541 GATTGAGCAG CAACTCGAGG AGTTCGCCGG GCTTTGCACC TACGTCTCGG GTCAGTACGA
      601 CAAGGATGAG TCCTTCCAGG GTTTGGAGCA ACACCTCCAG GAGGTTGAGC AGGGCCGCCC
      661 CGAGAACCAC CGTCTTTTCT ACATGGCGCT GCCTCCCAGT GTCTTCACCA TTGTTTCACA
      721 GCACCTGAAG AAGATTTGCT ACCCCAAGAA CGGTGTCGCG CGTGTGATT- GTGAGTGGAA
      781 ----ATATCC TCATCATGGG TCAAGGTTGG CTAACCATCC ATGCAG-GTC GAGAAGCCCT
      841 TCGGCAAGGA CCTTGCTAGC TCCCGAGAGC TTCAAAAGTC ACTCGAGCCT GATTGGAACG
      901 AGCAGGAGCT GTTCCGAATT GACCACTACC TCGGTAAGGA GATGGTCAAG AACATTCTGA
      961 TTCTTAGATT TGGTAACTCA TTCCTCGGCG CCACATGGAA CCGACACCAC ATCGACAATG
     1021 TCCAGATCAC CTTCAAAGAG CCCTTTGGTA CCGAGGGTCG CGGTGGCTAC TTTGACGAGT
     1081 TCGGTATCGT TCGCGATGTC ATGCAGAACC ATCTCCTCCA GGTCCTTACT CTCTTGGCTA
     1141 TGGAGAGGCC CATCTCTTTC AACGCCGAGG ACATCCGTGA TGAAAAGGTT CGCGTTCTCC
     1201 GTGCCATTCC AGCTATTGAG CCCAAGAACG TCATCATTGG CCAGTACGGC AAGTCTCTTG
     1261 ACGGTAGTAA GCCCGCCTAC CGTGAGGACG ACACTGTCCC CAAGGACTCG AGATGTCCTA
     1321 CTTTCTGTGC ACTCGTTGCT TACATCAAGA ACGAGCGCTG GGATGGCGTG CCTTTCATTA
     1381 TGAAGGCCGG AAAGGCTCTC AATGAGCAGA AGACCGAGAT TCGAATCCAG TTCAAGGACG
     1441 TCACATCGGG TATCTTTAAG GACATTCCCC GAAACGAGCT TGTTATGCGC ATTCAGCCCA
     1501 ATGAGAGTGT CTATATCAAG ATGAACTCTA AGCTGCCTGG TCTCAGCATG CAAACTGTTG
     1561 TTACCGAGCT GGATCTCACC TACCGACGAC GATTCTCCGA CCTCAAAATC CCTGAGGCAT
     1621 ACGAGTCGCT TGTCCTTGAC TGCTTGAAGG GTGACCAGTC CAACTTTGTC CGTGACGACG
     1681 AGCTCGACGC CAGCTGGCGC ATCTTCACCC CTCTCCTCCA CTATCTTGAT GACAATAAGG
     1741 AGATTATTCC CATGGAGTAC CCTTACG-GT ATGTTTCTGA TGCGAGGCAT GCTGAGTTTT
     1801 ACTTAC-ATT GTTAATAG-G TTCTCGTGGC CCTGCTGTTC TGGACGACTT CACCTCCTCT
     1861 TACGGTTACA AGTTCAGCGA CGCTGCTGGT TACCAGTGGC CAACAACCAA TGCTGCTGCT
     1921 ---CCTAACA AGTTGTAAGT TTGATAACTT GCATCCTGTA GGCTAGTCTG GGTGCGACGA
     1981 AATACAGAAG CGGTTTGCTA ATCCTTGTAG CTAA------ ---------- ----------
     2041 ---------- ---------- ---------- ---------- ---------- ----------
     2101 ---------- ---------- ---------- ---------- ---------- ----------
     2161 ---------- ---------- ---------- ---------- ---------- ----------
     2221 ---------- ---------- ---------- ---------- ---------- ----------
     2281 ---------
//
LOCUS       FVEG_04649       1008 bp
DEFINITION  FVEG_04649     1008 bp
TITLE       FVEG_04649
ORIGIN

        1 ATGTCTGACG CCGGCGAGAT CGAGGTCGAG AACTCCGCCC TCTATGAGGT GCTCCCCAAG
       61 GATGTTGTCA AGGAGGTTGG CAATGTCAAG CTCTTCAACA AGTGGGACTA CGATGTCGAG
      121 GTCCGCGACA TCTCCCTGAC -GTACGTTTT G-----ACTC T----GAAGA AGTTATCTTG
      181 AAAAACTTCA CTT--GTGCG CGACGGGATG CTGACGGATG GCCTACGAA- TAG-TGACTA
      241 CATTTCCCTC CGAAACCCCG TCTACGTCAC CCACACTGCT GGCCGTTATG CTACAAAGCG
      301 ATTCCGCAAG GCCAACTGCC CCATCATTGA GCGATTGACC AACTCTCTGA TGCACCACGG
      361 CCGTAACAAC GGAAAGAAGC TCATGGCTGT TCGAATTGTC GCCCACGCCT TCGAGATC-G
      421 TACGTCCA-- -ACCTAAGAA GCCCATGAAG GGGGAAA--- -TATTTTTTT TCTTGGCCTT
      481 TACAGAGTGC TAACATCAGG GGTAG-ATCC ACCTCATGAC CGATCAGAAC CCCATCCAGG
      541 TCGCTGTCGA CGCCATCGTC AACTGCGGTC CTCGCGAAGA CTCTACCCGA ATTGGTTCCG
      601 CCGGTACCGT CCGACGACAA GCCGTTGATG TCTCTCCCCT CCGCCGAGTT AACCAGGCTA
      661 TCTCTCTCCT CACCACTGGT GCTCGCGAGG CCTCTTTCCG CAACGTCAAG TCCATTGCTG
      721 AGTGCCTTGC TGAGGAGTTG ATCAACGCCG CCAAGGGTTC CAGCAACTCT TACGCTATCA
      781 AGAAGAAGGA CGAGTTGGAG CGTGTGGCCA AGAGCAACCG ATAAAAGGTG CAACGGTGGT
      841 ATCATGATTG GAAGGGTTGG CTTTGGCGCG TTCCGGCTTC TTTCCAGAAT TGCATTTTGC
      901 GTTCATCGGG TCTGGGAACG CGGCTAGGGA TTTTCTTAGG TGGCTCTAGA TTCAATAAAA
      961 --GTCGAGCT CCCTTAGAGG TGAATGAACT AAAATTCAAT G--TATAA
//
LOCUS       FGSG_06019       1008 bp
DEFINITION  FGSG_06019     1008 bp
TITLE       FGSG_06019
ORIGIN

        1 ATGTCTGACA ACGGCGAGAT CGAGGTCGAG AACTCCGCCC TCTACGAGGT GCTTCCCAAG
       61 GATGTTGTCA AGGAGGTTGG CAACGTCAAG CTCTTCAACA AGTGGGACTA CGATGTTGAG
      121 GTCCGCGACA TCTCCCTGAC -GTACGTTTG ATCTGAACTC TTGGAGGGAA AATTATCTCC
      181 AAAAACCTCA CTTTTGTGCG CGACGGCATA CTGACGGACG TCCCACGA-- CAG-TGACTA
      241 TATTTCCCTG CGAAACCCCG TCTACGTCAC CCACACCGCT GGCCGATATG CCACCAAGCG
      301 ATTCCGCAAG GCCAACTGCC CTATCATTGA GCGATTGACC AACTCTCTGA TGCACCACGG
      361 CCGCAACAAC GGAAAGAAGC TCATGGCTGT CCGAATTGTC GCCCACGCCT TCGAGATC-G
      421 TACGTCCCTT CACCTGAGCA GGCCTTTGGG AAACAGGGTC TTTGTCAATT TTTTCACGGC
      481 CATCAAGTGC TAACATTAGG ACCAG-ATCC ACCTTATGAC CGACCAGAAC CCCATCCAGG
      541 TCGCTGTCGA CGCCATCGTC AACTGCGGTC CCCGCGAAGA CTCTACCCGA ATTGGTTCCG
      601 CCGGTACCGT CCGACGACAA GCCGTTGATG TCTCTCCTCT CCGCCGAGTC AACCAGGCTA
      661 TCTCTCTCCT CACCACTGGT GCCCGCGAGG CCTCTTTCCG CAATGTCAAG TCCATTGCCG
      721 AGTGCCTTGC TGAGGAGCTT ATCAACGCTG CCAAGGGTTC CAGCAACTCT TACGCTATCA
      781 AGAAGAAGGA TGAGTTGGAG CGTGTGGCCA AGAGCAACCG ATAAAAGGTG CAATGGTG-T
      841 ATCACGGTTG GAAGGGTTGG CTTTGGCGTG TTCCGGCTTC TTTC-AGAAT TGCATTTTGC
      901 GTTCATCGGG TCTGGGAACG CGGCTATGGA TTTTCTTAGG TGGCTACAGA TTCAATAAAA
      961 AAGTCGGGCT CCCTGAGAGT TAAATGAAAT GAACACAAAA AAACATAA
//
LOCUS       FOXG_07725       1008 bp
DEFINITION  FOXG_07725     1008 bp
TITLE       FOXG_07725
ORIGIN

        1 ---------- ---------- ---------- ---------- ---------- ----------
       61 ---------- ---------- ---------- ---------- ---------- --ATGTCGAG
      121 -GTCCGCGAC ATCTCCCTGA CGTACGTTTT G-----ACTC T----GAAGA AGTTATCTTC
      181 AAAAACTTCA CTT--ATGCG CAACGGGATG CTGACGGATG GCCTACGAAA TAG-TGACTA
      241 CATTTCCCTG CGAAACCCCG TCTACGTCAC CCACACTGCT GGCCGTTATG CTACAAAGCG
      301 ATTCCGCAAG GCCAACTGCC CCATCATTGA GCGATTGACC AACTCTCTGA TGCACCACGG
      361 CCGCAACAAC GGAAAGAAGC TCATGGCTGT CCGAATTGTC GCCCACGCCT TCGAGATC-G
      421 TACGTCCA-- -ACCTAAGAA GCCCACGAAG GGGGGGGGGT TTTTTTTTTT TCTTGGCCTT
      481 TACAGAGTGC TAACACCAGG GGTAG-ATCC ACCTCATGAC CGATCAGAAC CCCATCCAGG
      541 TCGCTGTCGA CGCCATCGTC AACTGCGGTC CTCGCGAAGA CTCTACCCGA ATTGGTTCCG
      601 CCGGTACCGT CCGACGACAA GCCGTTGATG TCTCTCCCCT CCGCCGAGTT AACCAGGCTA
      661 TCTCTCTCCT CACCACTGGT GCTCGCGAGG CCTCTTTCCG CAACGTCAAG TCCATTGCTG
      721 AGTGCCTTGC TGAGGAGCTG ATCAACGCTG CCAAGGGTTC CAGCAACTCT TACGCTATCA
      781 AGAAGAAGGA TGAGTTGGAG CGTGTGGCCA AGAGCAACCG ATAAAAGGTG CAACGGCGGT
      841 ATCATGATTG GAAGGGTTGG CTTTGGCGTG TTCCGGCTTC TTTCAAGAAT TGCATTTTGC
      901 GTTCATCGGG TCTGGGAACG CGGCTAGGGA TTTTCTTAGG TGGCTCTAGA TTCAATAAAA
      961 --GTCGAGCT CCCTTAGAGG TGAATGAACT AAAATTCAAT G--TATAA
//
LOCUS       augustus-contig00360-abinit-gene-0.24-mRNA-1 (genomic sequence): 802 residues       1008 bp
DEFINITION  augustus-contig00360-abinit-gene-0.24-mRNA-1 (genomic sequence): 802 residues     1008 bp
TITLE       augustus-contig00360-abinit-gene-0.24-mRNA-1 (genomic sequence): 802 residues
ORIGIN

        1 ATGTCTGACG CCGGCGAGAT CGAGGTCGAG AACTCCGCCC TCTACGAGGT GCTCCCTAAG
       61 GATGTTGTCA AGGAGGTTGG CAATGTCAAG CTCTTCAACA AGTGGGACTA CGATGTCGAG
      121 GTCCGCGATA TCTCCCTGAC -GTACGTTTT G-----ACTC T----GAAGA AGTTATCTTG
      181 AAAAACTTCA CTT--GTGCG CGGCGGGATG CTGACGGATG GCCTATGAA- TAG-TGACTA
      241 CATTTCCCTG CGAAACCCCG TCTACGTCAC CCACACTGCT GGCCGTTATG CCACAAAGCG
      301 ATTCCGCAAG GCCAACTGCC CCATCATTGA GCGATTGACC AACTCTCTGA TGCACCACGG
      361 CCGCAACAAC GGAAAGAAGC TCATGGCTGT CCGAATTGTC GCCCACGCCT TCGAGATC-G
      421 TACGTCCA-- -ACCTAAGAA GCCCACGAAG GGGGAATGAT TTTTT---TT TCTTGGCCTT
      481 TACAGAGTGC TAACACCAGG GGTAG-ATCC ACCTCATGAC CGATCAGAAC CCCATCCAGG
      541 TCGCTGTCGA CGCCATTGTC AACTGCGGTC CTCGCGAAGA CTCTACCCGA ATTGGTTCCG
      601 CCGGTACCGT CCGACGACAA GCCGTTGATG TCTCTCCCCT CCGCCGAGTT AACCAGGCTA
      661 TCTCTCTCCT TACCACTGGT GCTCGCGAGG CCTCTTTCCG CAACGTCAAG TCCATTGCCG
      721 AGTGCCTTGC TGAGGAGCTG ATCAACGCTG CCAAGGGTTC CAGCAACTCT TACGCTATCA
      781 AGAAGAAGGA CGAGTTGGAG CGTGTGGCCA AGAGCAACCG ATAA------ ----------
      841 ---------- ---------- ---------- ---------- ---------- ----------
      901 ---------- ---------- ---------- ---------- ---------- ----------
      961 ---------- ---------- ---------- ---------- --------
//
LOCUS       FGSG_05728       1032 bp
DEFINITION  FGSG_05728     1032 bp
TITLE       FGSG_05728
ORIGIN

        1 ATGTCTCGTC CTGAGGATAC GCT-GTATGT CGCTGTGACC CCGCCATGAT GCCCCTCAAG
       61 CTCACAGAAA CAG-TGCGGC CGACGTCCAT TATGACGATA CCGAAGCGCG AAAGTACACG
      121 ACGAGTTCTC GAATCCAAAA TATTCAAGCC TCGATGACAA GGAGAGCCCT AGAACTTCTC
      181 GATCTCAAGT CGCCATCTCT GATCCTCGAT ATTGGTTGTG GTAGTGGTCT CTCTGGCGAA
      241 ATTTTATCCT CTGTTGAACC CGAAGAGGGC GGCCCTCACA CTTGGATTGG AATGGACGTT
      301 TCACCATCCA TGCTGGATAT TGCACTTCAA AGAGATGTCG AAGGCGATTT GATGTTGGCG
      361 GATATTGGCC AGGGCGTTCC CTTCCGAGCA GGAACTTTTG ACGCAGCCAT CAGTATCTCT
      421 GCCATTCAAT GGCTCTGCAG TGCCGAGACA AGCGATACAT CTCCCGTCGG CCGTCTCACC
      481 CGCTTCTTCA ACGGACTCTA CGCCTCTCTC AAGCGCGGCG GCCGAGCCGT CTGCCAATTC
      541 TACCCCAAGA ACGACGATCA GCGCAACATG ATCACCCAAG CAGCCGTCAA GGCCGG-TTT
      601 CGGCGCCGGT ATGCTCGAAG ACGACCCTGG CACCAAGAAC C-AAAAGCTG TACCTCGTAC
      661 TCACTGTCGG TGGTGGCGAT CTTCAGAAGA AGGGAGGTGA CATCACCGGT GTTGTCGATG
      721 GTATGGAGGG TGTCGACGTC GAGGACGCCA GACGGTCGAT CAAGACGCAT GCTCCGAATA
      781 TGTCCAAGGG CAGCAAGCAG TGGATCGTCA AGAAGAAGGA ACAGATGGAG CGCAAGGGAA
      841 AGATTGTCAA GGCGACGTCC AAGTACACTG GACGAAAGCG AC----GAAT CCAGTTTTAG
      901 GCTGGATGGT ---------- ---------- ---------- ---------- ----------
      961 ---------- ---------- ---------- ---------- ---------- ----------
     1021 ---------- --
//
LOCUS       FOXG_08752       1034 bp
DEFINITION  FOXG_08752     1034 bp
TITLE       FOXG_08752
ORIGIN

        1 ATGTCTCGTC CTGAGGATAC CCT-GTATGT CACCACAACC CCGCCATCAT GCCCCTCAAG
       61 CTCACAGAAA CAG-TGCCGC CGACGTCCAC TATGACGATA CCGAAGCGCG CAAGTACACA
      121 ACAAGCTCTC GAATCCAAAA CATTCAGGCC TCTATGACAC GAAGAGCCCT CGAACTCCTC
      181 GATCTCAAGT CACCATCCCT CATTCTCGAT GTTGGCTGTG GCAGTGGTCT CTCCGGCGAG
      241 ATCCTGTCTT CAATCGAACC CGAAGAAGGT GGCCCTCACA CATGGATCGG AATGGACGTC
      301 TCACCATCAA TGCTGGACAT TGCATTACAG AGAGATGTAG AGGGTGATCT CATGCTAGCA
      361 GATATTGGCC AAGGCGTACC CTTCCGAGCT GGTACTTTCG ACGCCGCCAT CAGCATCTCC
      421 GCTATCCAAT GGCTCTGCAG TGCCGAAACA AGCGATACAT CACCCTTCGG CCGCCTAACC
      481 CGCTTCTTCA ACGGTCTCTA CGCATCCCTC AAGCGCGGCG GCCGAGCGGT CTGCCAATTC
      541 TACCCCAAGA ACGACGAGCA GCGCCACATG ATCACCCAAG CCGCCGTAAA AGCCGG-CTT
      601 TGGCGCCGGT ATGCTCGAAG ACGACCCCGG CACCAAGAAC C-AGAAGCTG TACCTCGTCT
      661 TGACTGTTGG AGGCGGTGAT GTTCAGAAGA AGGGCGGCGA TATCACTGGT -GTNNNNNNN
      721 NNNNNNNNNN NNNNNNNNNN NNNNNNNNNN NNNNNNNNNN NNNNNNNNNN NNNNNNNNNN
      781 NNNNNNNNNN NNNNNNNNNN NNNNNNNNNN NNNNNNNNNN NNNNNNNNNN NNNNNNNNNN
      841 NNNNNNNNNN NNNNNNNNNN NNNNNNNNNN GGATGTTGAG GATGCGAGAA GGCAGATTAA
      901 AGCGCATGCT CCGAATATGT CGAAG-GGTA GTAAGGCGTG GATCGTCAAG AAGAAGGAGC
      961 AGATGGAACG GAAGGGAAAA ATTGTCAAGG CGACGTCCAA GTACACTGGA CGAAAGCGAC
     1021 GGATACAGTT TTAG
//
LOCUS       FVEG_05918       1032 bp
DEFINITION  FVEG_05918     1032 bp
TITLE       FVEG_05918
ORIGIN

        1 ATGTCTCGTC CTGAGGATAC CCT-GTATGT CACCACAACC CCACCATCAT GCCCCTTAAG
       61 CTCACACAAA CAG-TGCCGC CGACGTCCAC TATGACGATA CCGAAGCGCG CAAATACACC
      121 ACAAGCTCTC GAATCCAAAA CATTCAAGCG TCCATGACCC GAAGAGCCCT AGAACTCCTC
      181 GATCTCAAGT CACCATCCCT CATTCTCGAC GTCGGCTGCG GCAGTGGTCT CTCCGGCGAG
      241 ATCCTCTCGT CAATCGAGCC CGAAGAAGGC GGCCCTCACA CATGGATCGG AATGGACGTC
      301 TCACCATCAA TGCTGGACAT TGCGCTACAG CGAGATGTAG AGGGTGACCT CATGCTAGCA
      361 GACATCGGCC AGGGCGTGCC CTTTCGAGCA GGTACTTTCG ACGCAGCGAT CAGCATCTCC
      421 GCTATCCAAT GGCTCTGCAG TGCCGAAACA AGCGATACAT CACCCTTCGG CCGGCTAACC
      481 CGCTTCTTCA ACGGCCTCTA CGCATCGCTC AAGCGCGGCG GTCGAGCAGT ATGTCAATTC
      541 TACCCCAAGA ACGATGAGCA GCGCCACATG ATCACCCAAG CCGCCGTAAA AGCCGGCTTT
      601 CGGCGCCGGT ATGCTCGAAG ACGACCCTGG CACCAAGAAC C-AGAAGCTG TACCTCGTGC
      661 TTACCGTCGG AGGCGGCGAT ATTCAGAAGA AGGGCGGTGA TATTACTGGC GTTGTTGAGG
      721 GTATGGAGGG TGTGGATGTT GAGGATGCGA GACGGCAGAT CAAAGCGCAT GCTCCGAATA
      781 TGTCAAAGGG TAGCAAGGCG TGGATCGTCA AGAAGAAGGA GCAGATGGAA CGGAAGGGAA
      841 AGATTGTCAA GGCGACGTCG AAGTACACTG GACGAAAGCG AC----GGAT ACAGTTTTAG
      901 GCTTGCGGGC ---------- ---------- ---------- ---------- ----------
      961 ---------- ---------- ---------- ---------- ---------- ----------
     1021 ---------- --
//
LOCUS       augustus-contig00363-abinit-gene-0.42-mRNA-1 (genomic sequence): 655 residues       1032 bp
DEFINITION  augustus-contig00363-abinit-gene-0.42-mRNA-1 (genomic sequence): 655 residues     1032 bp
TITLE       augustus-contig00363-abinit-gene-0.42-mRNA-1 (genomic sequence): 655 residues
ORIGIN

        1 ATGTCTCGTC CTGAAGATAC CCT-GTATGC TACCACAACC CCGCCATCAT GCCCCTCAAG
       61 CTCACAGTAA CAG-TGCCGC CGACGTCCAC TATGACGATA CCGAAGCGCG CAAGTACACA
      121 ACAAGCTCTC GAATCCAAAA CATCCAAGCC TCCATGACAC GGAGAGCCCT GGAACTCCTC
      181 GATCTCAAGT CACCATCCCT CATTCTCGAC GTCGGCTGCG GCAGTGGTCT CTCCGGCGAG
      241 ATCCTCTCCT CAGTCGAGCC CGAAGAAGGC GGCCCTCACA CATGGATCGG AATGGACGTA
      301 TCACCATCAA TGCTGGACAT TGCACTGCAG AGAGATGTGG AGGGTGATCT CATGCTAGCA
      361 GACATCGGCC AAGGCGTGCC CTTCCGAGCT GGTACTTTCG ACGCAGCAAT CAGCATCTCC
      421 GCTATCCAGT GGCTCTGCAG CGCCGAAACA AGCGATACAT CACCCTTCGG CCGCCTAACC
      481 CGCTTCTTCA ACGGTCTCTA CGCATCCCTC AAGCGCGGCG GCCGCGCAGT CTGCCAATTC
      541 TACCCCAAGA ACGACGAGCA GCGCCACATG ATCACCCAAG CCGCTGTAAA AGCCGG-TTT
      601 TGGCGCCGGT ATGCTCGAAG ACGACCCGGG CACCAAGAAC CCAGAAGCTG TACCTCGT--
      661 ---------- ---------- ---------- ---------- ---------- ----------
      721 ---------- ---------- ---------- ---------- ---------- ----------
      781 ---------- ---------- ---------- ---------- ---------- ----------
      841 ---------- ---------- ---------- ---------- ---------- ----------
      901 ---------- ---------- ---------- ---------- ---------- ----------
      961 ---------- ---------- ---------- ---------- ---------- ----------
     1021 ---------- --
//
LOCUS       FVEG_09738       1870 bp
DEFINITION  FVEG_09738     1870 bp
TITLE       FVEG_09738
ORIGIN

        1 ATGGCTTCAG ACGCCAAAGA CAAAGACTCC ATCGTCTTCT TCCATCCTGA TCTTGGTATT
       61 GGAGGTGCTG AGCGTCTCGT CGTCGATGCT GCGGTCGGGT TGCAGGAGAG GGGACATCGC
      121 GTCGTGATAT TTACGAATCA CTGCGATCCG AAGCATTGCT TCGATGAGT- GTCGCGATGG
      181 TA-ATAACTT CA-------- AGTCTTGAGT AT--TCAGGA TTACTAACTG G----ACTAG
      241 -GGACTCTCG ATGTTCGTGT TCGCGGCCAC TGGCTCATCC CAATGTCTAT CCTCTCGCGC
      301 CTCACAATCC TCTGCGCCAT CCTTCGTCAT GTCCATCTTC TTATTCACAT TGCTCTGTCC
      361 AGCGAACTAC AAGCCCTACG GCCCCGCGCA TTTATCGTCG ATCAGCTCTC CGCCGGCCTA
      421 CCTCTCATGC GATACATCGC GCCATCCTCG CCAATCCTCT TCTACTGCCA CTTCCCCGAT
      481 CTTCTCCTCG CGCAGGGCCG CGAATCT--- GCCCTCAAGC GCTTATACCG ACGTCCGTTT
      541 GACTGGCTTG AGGAATGGAC CATGGGATTT GCAAGCGCTG TGGCTGTGAA CTCGGGTTTC
      601 ACAAAGGGCA TTGTTAACAA TACGTGGCCG AATTTGAAGA AGCGCACGGA GACCAAGGTG
      661 GTGTATCCTT GTGTGGATAC GGAGGTTAAG GATAAGGAAG ATGTTGGCAG TGATGGCGAT
      721 GTTCCGTTCA AGGGGGAGAA GATCATTCTC AGTATCAACC GCTTTGAGAG GAAGAAGGAC
      781 ATTGGTCTTG CGATCAAGGC CTTTGCTGCG ATTCCGGAAG CTGAGCGCAA AGGATGCAGG
      841 CTCATTCTTG CAG-GTATGG CGCACATGAT TATGCCTTTC ACACGAAAAG TAATACTAAC
      901 TCATTATTAG -GCGGCTACG ATCCCCGCGT CGCCGAGAAT GTCCAATATC ACTCTGAGCT
      961 CGAGGCTCTC GCCTCTTCTC ACGGTCTCGA ACACCTCACC ACCAAGACCC TCATAACAGC
     1021 ACTGTCTGCG CCTCCAACCG TGCCCGTTCT CTTCCTCCTC TCGATCCCCA ACTCCCTCAA
     1081 GGCATCGCTC CTCCGCTCCG CACGCATTCT TCTCTACACA CCCGCCAACG AGCACTTCGG
     1141 CATCGTGCCC CTAGAAGCCA TGCTCGCCCG AACACCAGTA CTAGCTGCTG ATTCAGGCGG
     1201 CCCCGTAGAG ACAATCGTTG ATGGCGAGAC GGGATGGTTG CGATCGCCGA AGGATGTAGA
     1261 TGCCTGGGCT GGTGTTGTGC GCAGTGCGCT GAGACTTGGT GATGCTGATG TGCAGAAGAT
     1321 GGGTGATAAG GGTGCTGTGA GAGTGAAGGA GTTGTTTGGG CGAGAGCAGA TGGCTAAGCG
     1381 CTTTGATGAA ATCTTGGTTG ATATTGTCGC CAGTAAGAAG CCTCCCGTTT CTGCAATGCG
     1441 GACAGTCGTC AACGCCGCCG GGGTCTTGCT G-GTATGTGT TTTAGGGCTA GTAGTCTCAG
     1501 CACTCTTATA TAAACTTAAG TAAGTTTAAC TAAGTTTATA TAAGTTTATA TCAACTTATA
     1561 TAAGTTTAGG TAAACTTAAG TAGACTTAGG GTAACTTGTT TAAATTTATA TAATTTTAAA
     1621 TAAGTTTACT TAAGTTTATT TAAGTCTACC TGAATTTATA TAAGTTTATA TAAATTTATA
     1681 TAAATTTAAA TAAGTTACCC TAAGTCTACT TAAGTTTACC TAAACTTATA CAAGTTGATA
     1741 TAAGCTTATA TAAGCTTAAC TTCTTACAAA TTTATATAG- GCAAGTTCAC ATAAGGCTCA
     1801 GAGTTCTGCA GTTTCAAGGG GCTATTATTA TCGGTGTCAG ATGCACAGCA CCGACACAAA
     1861 TCTTCAATAG 
//
LOCUS       FOXG_11063       1868 bp
DEFINITION  FOXG_11063     1868 bp
TITLE       FOXG_11063
ORIGIN

        1 ATGGCTTCAG ACGCCAAAGA TAAAGGCTTC ATCGTCTTCT TCCACCCTGA TCTTGGCATT
       61 GGAGGTGCCG AGCGCCTTGT TGTCGATGCT GCGGTCGGTT TGCAGGAGAG GGGACATCGG
      121 GTGGTGATAT TTACGAATCA CTGTGATCCG AAGCATTGCT TTGATGAGTG CCGTGATG-G
      181 TA-ATGACTC TA-------- AGTCTGTTGT AT--GTGAGA TGGCTGACAG G----ACTAG
      241 -GAACCCTCG ATGTTCGTGT TCGCGGCCAC TGGCTGATCC CAATGTCCAT CCTCTCGCGC
      301 CTCACAATCC TCTGCGCCAT CCTTCGACAT GTTCATCTTC TCATCCACAT TGCTCTCACC
      361 GGCGAACTAC AAGCCCTACG ACCCCGCGCC TTTATCGTCG ATCAACTCTC CGCTGGCCTA
      421 CCTTTCATGC GCTACATCGC TCCATCCTCG CCAATCCTCT TCTACTGCCA CTTCCCCGAT
      481 CTTCTCCTCG CGCAAGGCCG CGAATCT--- GCCCTCAAGC GCTTGTACCG ACGTCCGTTT
      541 GACTGGCTTG AGGAATGGAC TATGGGTTTT GCGAGCGCTG TGGCTGTGAA CTCTGGTTTC
      601 ACAAAGGGCG TGGTTAACAA TACGTGGCCG AATTTGAAGA AGCGCACGGA AACGAAGGTG
      661 GTGTATCCTT GTGTGGATAC GGAAGTCAAG GAGAAAGAGG ACGTTGGCAG TGATGGTGAT
      721 GTTCCGTTCA AGGGCGAGAA GATCATCTTG AGTATCAACC GTTTTGAGAG GAAGAAGGAT
      781 ATTGGTCTTG CAATTAAGGC CTTTGCTGCC ATTCCTGAAG CTGAGCGCAA GGGGTGCAGA
      841 CTCATTCTTG CAG-GTAGGG CATACATGA- ---GCCTTTG ACCCGAAA-G TAATGCTAAC
      901 TCATCATTAG -GCGGCTACG ATCCTCGCGT CGCTGAAAAC GTACAATATC ACTCCGAACT
      961 CGAAGCTCTC GCCTCTTCCC ACGGTCTCGA ACACCTCACC ACAAAGACCC TTATTACTGC
     1021 TCTATCTGCG CCTCCAACCG TTCCCGTGCT CTTCCTCCTC TCGATCCCCA ACTCCCTCAA
     1081 AGCATCGCTC CTCCGCTCCG CTCGCATTCT GCTTTACACA CCCGCCAACG AGCACTTTGG
     1141 AATCGTTCCC CTAGAAGCCA TGCTTGCCCG TACACCAGTA CTAGCCGCTG ATTCAGGTGG
     1201 TCCCGTGGAA ACAATCGTCG ACGGCGAGAC GGGATGGCTG CGATCGCCGA AGGACGTAGA
     1261 TGCTTGGGCC GATGTCGTGC GCAGTGCGCT GACACTTAGC GATACTGAGG TGCAGAAGAT
     1321 GGGCGACAAG GGTGCTGCGA GAGTGAAGGA GTTGTTTGGG AGAGAGCAGA TGGCTAAGCG
     1381 ATTTGATGAG ATCCTGGTTG ATATCGTCA- --GCAAGAAG CCCCCTGTAT CTGCCATGCG
     1441 AACAGTCGTC AACGCCGCTG GAGTCTTGGT GGTTTGTGTT CTGGGATTGG TGGTATCAGC
     1501 GCTTCTTGCT AGCAAAAAGG AAG---AAGT AG---TATCG GAATTTG--- CAGTCTAA--
     1561 ---------- ---------- ---------- ---------- ---------- ----------
     1621 ---------- ---------- ---------- ---------- ---------- ----------
     1681 ---------- ---------- ---------- ---------- ---------- ----------
     1741 ---------- ---------- ---------- ---------- ---------- ----------
     1801 ---------- ---------- ---------- ---------- ---------- ----------
     1861 --------
//
LOCUS       FGSG_01640       1868 bp
DEFINITION  FGSG_01640     1868 bp
TITLE       FGSG_01640
ORIGIN

        1 ATGGCTCCAG ACGCCAAAGA TAAAGGCTCA ATCGTCTTCT TCCACCCCGA TCTCGGTATC
       61 GGTGGTGCAG AGCGTCTTGT AGTAGACGCT GCTGTCGGTC TTCAGGAGCG AGGTCATCGC
      121 GTGGTGATAT TTACGAATCA CTGCGATCCT AAGCATTGCT TTGATGAATG TCGTGATG-G
      181 TACATCTTTC CCCCCTCGTT AATCTATGGT ATAATCGTGC TGATCAACTC TCGTTAATAG
      241 -GAACTCTCG ATGTCCGTGT TCGTGGTCAC TGGCTCATCC CCATGTCCAT CCTCTCCCGC
      301 CTCACAATCC TCTGCGCCAT CCTCCGTCAT GTCCACCTCC TCATCCACAT AGCTCTCACC
      361 GGCGAGCTAC AAGACCTAAA CCCGCGCGCT TTTATCGTCG ACCAACTCTC CGCCGGCCTT
      421 CCTCTCATGC GCTACATCGC CCCCGACAGC CCAATCCTCT TCTACTGCCA TTTCCCCGAC
      481 CTTCTTCTTG CGCAGGGTCG CGAATCT--- GCCCTGAAGC GCCTGTATCG TCGCCCGTTC
      541 GATTGGCTTG AAGAATGGAC TATGGGCTTC GCGAGCGCTG TGGCAGTAAA CTCGGGTTTC
      601 ACAAAGGGTG TTGTGAACCA GACGTGGCCC AATCTCAAGA AGCGCACCGA CACCAAAGTG
      661 GTGTATCCTT GTGTCGACAC TGGGGTCAAG GAAAAGGAAG ATGCTGGTAA TGATGGGGAC
      721 ATTCCTTTCA AGGGCGAGAA GATCATCTTG AGCATCAACC GTTTTGAGAG GAAGAAGGAT
      781 ATTGGACTTG CGATCAAGGC TTTCGCTGCT ATTCCTGAAG CTGAGCGCAA GGGCTGCCGT
      841 CTCATTTTAG CAG-GTAAAC TACACACAA- ---GCCCCAT TCTTTGCA-G CGATACTAAT
      901 CAATTCATAG -GCGGATATG ATCCTCGAGT TTCTGAAAAC GTCCAATACC ATGCCGAACT
      961 GGAAGCCCTC GCCTCCTCCC ACGGTCTCGA GCACCTCACC ACCAAGACTC TCATCACCGC
     1021 TCTGTCCGCG CCCACATCCG TCCCCGTCCT CTTCCTCCTC TCGATCCCCA ACTCTCTCAA
     1081 AGCTACACTT CTTCGTTCCG CGCGTGTTCT TCTCTACACG CCCAAAAACG AGCATTTCGG
     1141 CATCGTTCCT CTCGAAGCTA TGCTCGCACG GACACCTGTT CTGGCCGCCA ACTCAGGCGG
     1201 TCCTGTCGAG ACGATCGTGG ACGGTGAAAC AGGATGGTTG CGATCTCCAG ACGATGTAGA
     1261 TGAGTGGGCC AAGGTCGTGC GTCTTGCGCT GGAACTTGGT GATGATCAGA TCAAGTCTAT
     1321 GGGAGATAGA AGCGAAGCAA GAGTCAAGGA TATGTTTGGA CGGGCGCAGA TGGCCAGCCG
     1381 ATTCAACGAA ATTTTGGATG ACATTGTTG- --AAAAGAAG GCTTC---AT CCTCCGTGCG
     1441 CACTGTTGTC AATGTCGCAG CGGTCTTTGG TTTGGGTCTT TTGGGTTTGG TAGCTTCAGC
     1501 ACTTATTGCT CGTAT-GGGA AAG--CAAGC TGAGCCATCG GAATTTT--- CAGTTTAA--
     1561 ---------- ---------- ---------- ---------- ---------- ----------
     1621 ---------- ---------- ---------- ---------- ---------- ----------
     1681 ---------- ---------- ---------- ---------- ---------- ----------
     1741 ---------- ---------- ---------- ---------- ---------- ----------
     1801 ---------- ---------- ---------- ---------- ---------- ----------
     1861 --------
//
LOCUS       augustus-contig00366-abinit-gene-0.71-mRNA-1 (genomic sequence): 1522 residues       1868 bp
DEFINITION  augustus-contig00366-abinit-gene-0.71-mRNA-1 (genomic sequence): 1522 residues     1868 bp
TITLE       augustus-contig00366-abinit-gene-0.71-mRNA-1 (genomic sequence): 1522 residues
ORIGIN

        1 ATGGCTTCAG ACGCCAAAGA TAAAGACTCC ATCGTCTTCT TCCATCCTGA TCTTGGCATT
       61 GGAGGTGCTG AGCGTCTCGT CGTCGATGCT GCGGTCGGCT TGCAGGAGAG GGGACATCGG
      121 GTCGTGATAT TTACGAATCA CTGCGATCCG AAACATTGCT TCGATGAGTG TCGTGATG-G
      181 TA-ATGATCC CA-------- AGACTTTTGT AT--ATGAGT TGACTAACAG C----ACTAG
      241 -GAACCCTAG ATGTTCGTGT TCGCGGCCAC TGGCTGGTCC CAATGTCTAT CCTCTCACGC
      301 CTCACAATCC TCTGCGCCAT CCTTCGCCAT GTCCATCTTC TCATCCACAT TGCTCTCAGC
      361 GGCGAACTAC AAGCCCTACG ACCCCGCGCC TTTATCGTCG ATCAGCTCTC CGCAGGCCTG
      421 CCTCTAATGC GCTACATCGC TCCATCCTCG CCAATCCTCT TCTACTGCCA CTTCCCCGAT
      481 CTTCTCCTCG CGCAGGGCCG CGAATCTTCT GCCCTCAAGC GCTTGTACCG ACGTCCGTTT
      541 GATTGGCTCG AGGAATGGAC CATGGGATTT GCGAGCGCTG TGGCTGTGAA TTCGGGTTTC
      601 ACAAAGGGCG TGGTTAACAA TACGTGGCCG AATCTGAAGA AGCGCACGGA AACGAAGGTG
      661 GTGTATCCTT GTGTGGATAC AGAAGTCAGG GCGAAAGAGG ATGTTGGCAG TGATGGTGAT
      721 GTTCCGTTCA ACGGGGAGAA GATCATTCTC AGTATCAACC GTTTTGAGAG GAAGAAGAAT
      781 ATTGGTCTTG CGATCAAGGC CTTTGCTGCA ATTCCTGAAG CTGAGCGCAA GGGCTGCAGG
      841 CTCATTCTTG CAG-GTATGA CAGACATGA- ---GCCCTTG ACCCGAAA-G TAGTACTAAC
      901 TTATCATTAG -GCGGCTACG ATCCTCGCGT CGCTGAGAAT GTCCAATATC ACTCTGAACT
      961 CGAGACTCTC GCCTCTTCCC ACGGTCTCGA ACACCTCACC ACAAAGACCC TCATTACCGC
     1021 TCTATCTGCG CCTGCAACCG TTCCCGTTCT CTTCCTCCTC TCGATCCCCA ACTCCCTCAA
     1081 GGCATCGCTC CTCCGCTCCG CACGCATTCT TCTGTACACA CCCGCTAACG AACATTTCGG
     1141 CATCGTACCC CTAGAAGCCA TGCTCGCTCG TACACCAGTC CTAGCTGCCG ACTCAGGTGG
     1201 CCCCGTAGAA ACAATCGTTG ATGGCGAGAC GGGATGGCTG CGATCGCCCA AGGACGTAGA
     1261 TTCCTGGGCT GATGTCGTGC GCAGTGCGCT GAAACTTAGC GACGCCGAGG TGCAGAAGAT
     1321 GGGCGACAAG GGCGCCGCGA GAGTGAAGGA GTTGTTTGGG CGAGAGCAGA TGGCCAAGCG
     1381 CTTTGATGAG ATCCTAGTTG ACATCGTCG- --GCAAGAAG CCCCCCGTCT CTGCCATGCG
     1441 AACAGTCGTC AACGCTGCTG GAGTCTTGGT CGTATGTGTT TTGGGACTGG TGGTTTCAGC
     1501 GCTTCTTGCT AGCAGAAAGG AAG---AGGT AG---TATCG GAATTTG--- CCGTTTAG--
     1561 ---------- ---------- ---------- ---------- ---------- ----------
     1621 ---------- ---------- ---------- ---------- ---------- ----------
     1681 ---------- ---------- ---------- ---------- ---------- ----------
     1741 ---------- ---------- ---------- ---------- ---------- ----------
     1801 ---------- ---------- ---------- ---------- ---------- ----------
     1861 --------
//
LOCUS       FVEG_08082       653 bp
DEFINITION  FVEG_08082     653 bp
TITLE       FVEG_08082
ORIGIN

        1 ATGGCGGCTA AGAAGAACGT CCGCGATATC ACCCCCTCGG CCGCTGCTAC CACTCAGGCC
       61 AGCACCACCA GCGCTGGTTC AGTTCCTCCT CAGCCTCAGC ---CCAAGCC CGTTGCCATC
      121 GCCAAGAACG AAACCAAGGG CGAAGTTCAG TGGGACAAGG TAGCCCAGAA CCTCTACAAT
      181 CACTACGTCA ACAACACTCC TCAGCGCATC AAGTTGGTTG ATGCTTTTAT GGCCTTCCTT
      241 GTTGTCGTTG GTGTTCTCCA ATTCATCAAC TGCGCCCTCG CTGGCACCTT C-GTGCGTCT
      301 TTCTCCGTGG ATATGCAGTC TTTTATCGAT TGCTAATGCT -TCTTAG-CC CTTCAACGCT
      361 TTCCTGTCCG GCTTCTGTGT GACAGTTGGG CAGTTCGTCT TGACTG-GTA TGTTACGACG
      421 ACCGGCGACC -------TCG AAAGGTTATG GCTAACAATA CC----CAGC TTCGCTACGA
      481 CTTCAAACAA ATGAGGCTGT CAAGAATGAT TGTCCTTCAG -TATCCCCCG AAAG-GTTTG
      541 TCGAACTCGG GTTAATAAAG GAGACCCAAC ACTAACCTTC TCTAG-AGCT TTCGCCGACT
      601 ACATCGTCTG CAGCTTGATC CTGCATTTCT TCGCCATCAA CTTCATTAAC TAG
//
LOCUS       FOXG_01713       653 bp
DEFINITION  FOXG_01713     653 bp
TITLE       FOXG_01713
ORIGIN

        1 ATGGCGGCTA AGAAGAACGT CCGCGATATC ACCCCCTCGG CCGCTGCTAC CACTCAGGCC
       61 AGCACCACCA GCGCTGGTTC AGTTCCTCCT CAGCCTCAGC ---CCAAGCC CGTGGCTATC
      121 GCCAAGAACG AAATTAAGGG CGAAGTTCAG TGGGACAAGG TAGTCCAGAA CCTCTACAAT
      181 CACTACGTCA ACAATACTCC TCAGCGCATC AAGTTGGTTG ATGCTTTTAT GGTCTTCCTT
      241 GTTGTCGTTG GTGTTCTCCA ATTCATCAAC TGCGCCCTCG CTGGCACCTT C-GTGCGTCT
      301 CTCTCAGTGG ATCTGTAATC GTTTATTGAT TGCTAATGCT -TCTTAG-CC CTTCAACGCT
      361 TTCCTGTCCG GCTTCTGTGT GACAGTTGGG CAGTTCGTCT TGACTG-GTA TGTTACGACG
      421 ACCAACGACC -------TCG AAAGACTATG GCTAACGATA CC----CAG- CTTCGCTACG
      481 ACTTCAAACA AATGAGGCTG TCAAGAACGA TTGCCCCTCA GTATCCCCCG AAAG-GTTTG
      541 TCGAACTCGA CTT--TAAAG GAGACCCAAC ACTAACCTTC TCCAG-AGCT TTCGCCGACT
      601 ACATCGTCTG CAGCTTGATC CTGCATTTCT TCGCCATCAA CTTCATTAAC TAG
//
LOCUS       FGSG_07091       651 bp
DEFINITION  FGSG_07091     651 bp
TITLE       FGSG_07091
ORIGIN

        1 ATGGCACCAA AGAAGAACGC TCGCGACACC ACCTCCGCGA CTGCTGCCAC CTCCCAGGCC
       61 AGTACTAGCA CCACTGCGCC TATCCCTCTT ACACCTGAGC AGACCAAGCC TGCTGTTCCC
      121 AAGAAGAGCG ATGCTAGGGC CGATGTTCAG TGGGACCGTA TTCCTCAGAC TATCTACAAT
      181 CACTACATCA ATGAAACTCC CCAACGCATC ATGCTGCTTG ACGTCTTTCT GGTGTACCTG
      241 GTCGTTGTGG GTGCAATTCA GTTCGTCAAC TGTGCCATCG CCGGCACTTT C-GTACGTAT
      301 --CAAAGAAC ACCTGCGCAG GCTTGCGGAT -ACTGATACT CTTTTAG-CC CTTCAACGCT
      361 TTCCTGTCTG GTTTCTGTGT GACGGTAGCA CA-GTTCGTC TTCACAGGTA AGTTTCCATG
      421 GCGAATAGTT ---------- CGAGACTACG GATATTGACA TGACAACAG- TTGGCTTGCG
      481 ACTCCAGACA AACGAGGCGG TTCCTACTGA ---------- ---------- ----------
      541 ---------- ---------- ---------- ---------- ---------- ----------
      601 ---------- ---------- ---------- ---------- ---------- -
//
LOCUS       augustus-contig00367-abinit-gene-0.88-mRNA-1 (genomic sequence): 635 residues       653 bp
DEFINITION  augustus-contig00367-abinit-gene-0.88-mRNA-1 (genomic sequence): 635 residues     653 bp
TITLE       augustus-contig00367-abinit-gene-0.88-mRNA-1 (genomic sequence): 635 residues
ORIGIN

        1 ATGGCGGCTA AGAAGAATGT CCGCGATATC ACCCCCTCGG CCGCTGCTAC CACTCAGGCC
       61 AGCACCACCA GCGCTGGTTC AGTTCCTCCT CAGACTCAAC ---CCAAGCC CGTCGCTATC
      121 GCCAAGAACG AAATCAAGGG CGAAGTTCAG TGGGACAAGT TAGTCCAGAA CCTCTACAAT
      181 CACTACGTCA ACAATACTCC TCAGCGCATC AAGTTGGTTG ATGCTTTTAT GGTCTTCCTT
      241 GTTGTCGTTG GTGTTCTCCA ATTCATCAAC TGCGCCCTCG CTGGCACCTT C-GTGCGTCT
      301 TTCTCTGTGA ATCTGCAATA GTTTATTGAT TGCTAATGTT -TCTTAG-CC CTTCAACGCT
      361 TTCCTCTCCG GCTTCTGTGT GACAGTTGGG CAGTTCGTCT TGACTG-GTA TGTTACGACG
      421 ACAGACGACC GACCACGTCG AAAGATTATG GCTAATGATA TC----CAG- CTTCGCTACG
      481 ACTTCAAACA AACGAGGCTG TCAAGAACGA TTGCCCTTCA GTATCCCCTG AAAG-GTTTG
      541 TCGAACTCGT GTT----TAT AAGGTCCAAT ACTGACCCTC TTCAG-AGCT TTCGCCGACT
      601 ACATCGTCTG CAGCTTGATC CTGCATTTCT TCGCCATTAA CTTCATTAAC TAG
//
LOCUS       FVEG_00679       1383 bp
DEFINITION  FVEG_00679     1383 bp
TITLE       FVEG_00679
ORIGIN

        1 CACCTCCAAA CCCTCAAAAA TGCCCATGGA CGAACGCGAG CTTGGGCAGC GCATCAAGGC
       61 GCTGACAAAG TGTGTAGCTG CGAATGAGCC CCCCGAGAAT GCCATCAAGT TGCTCGAGAC
      121 ATTGAAGAAG GATGCTTCTC CCACGGAAGA GATGCTACGG -GTACGTACG CGGTTCAGGA
      181 AGCGATAGAG AGAGCGCTTT TATGCGCGCG GTTTGAATAT ATACACGCCT TTGTTGGTTT
      241 GCGCAAATGC ATGGTCGCAT TTCTCGCCTT TCTTTCGT-- --CAACACTG CGGCCTTGGC
      301 GGGTCTATCG GATATTGCAC TCTTGATTCC ACAGGGACTG TGCTGATACT GAGATCTTCG
      361 TCATAG-GCT ACAAGAGCCG GCGTTTTTGT CGGCAAACTT CGTTCAAATT CCAACAAGGA
      421 CATCGCCCGT GCCGCCGCCG AACTCGTCAA CAAGTGGAAG AAGCTGGTCG AACAGGAAAA
      481 ACACTCGAAA TTACAACGTG CAAAGGTCGG ATCAGGATCC CCAGCCCCAG CTCCATCATC
      541 AGCGCCCGCG TCATCTCCTG TACCCCCTCC TCCATCATCA GCCGGTGCCT CTGGGGCCAA
      601 GTACAAGGGC GACATCGAGA AGCGAAAATA CGAGACCGAC AACGTGAACG TCAAGCGCAC
      661 CGATTCTAAT GTTCGAAACT CATGCATTGG GCTTATCTAC AATGGCCTCG CCTATCGATC
      721 AACGGCAACC GAGACCGACG TCATTACTAG AGCCGTCGCT GTT---GAGC ATGCCGCTTA
      781 TACCAAATTC A--AAGGAGA AACGCCCGAT TACAAGAAGA AGATCCGATC ACTCTTCACC
      841 AACCTGAAGA ACAAGTCCAA TCGGGAGCTT GGGCGTAGCG TCTTGTCTGG TGAGATCACT
      901 GCGGAGAAGT TTGTTGTCAT GACCGACGAC GAGCTCAAGA GCGAGGAGCA GCGCAAGAAG
      961 GAGCTTGAAC TAGAAAAGGA GAACATGAAG AAGGCCCAAG TCCCGATGGC TGAGAAGAGT
     1021 ATCAGTGAGA GTCTGGAGTG TGGTCGTTGT AAGAAGAAGC AGGTCAGCTA CACGCAGGCG
     1081 CAGACCCGAG CTGCTGATGA ACCTATGACA ACTTTCTGCG AATGCATGGC GTGCGGGCAC
     1141 CGATGGAAG- GTAAGTCTCG TCACTTCCAA CAAAGGTTTG GTGACGTAAC TAACGCGTGA
     1201 TACCTCAG-T TTTCTTAATA ATATACACGG AGTCTGGAGG ATCAGGATGC GACAATGCTA
     1261 AACTAGACTA ACACTTAGGT AACTTCTGCC TATCAGATTC ATAAAGATCT TTCAAGTTCT
     1321 ACAAGTTGCT GGCCTAATTA ACTTCACCTT TATATACCCC ATTAATAAAA TTCATTGTAA
     1381 TTG
//
LOCUS       FOXG_03363       1381 bp
DEFINITION  FOXG_03363     1381 bp
TITLE       FOXG_03363
ORIGIN

        1 ---------- ---------- ---------- ---------- ---------- ----------
       61 ---------- ---------- ---------- ---------- ---------- ----------
      121 ---------- ---------- ---------- ---------- ---------- ----------
      181 ---------- ---------- ---------- ---------- ---------- ----------
      241 ---------- ---------- ---------- ---------- ---------- ----------
      301 ---------- ---------- ---------- ---------- ---------- ----------
      361 ---------- ---------- ---------- ---------- ---------- ----------
      421 ---------- ---------- ---------- ---------- ---------- ----------
      481 ---------- ---------- ---------- ---------- ---------- ----------
      541 ---------- ---------- ---------- ---------- ---------- ----------
      601 ---------- ---------- ---------- ---------- ---------- ----------
      661 ---------- ---------- ---------- ---------- ---------- ----------
      721 ---------- -----ATGTT GCTCT-GTAG GAGTCCCAAA A------TTG ATGCGCCTCT
      781 TCCAAACTAA -------CAG ACTCCAG-TC TGCCCCCATT GCGCAAACAT CCTCACCGTC
      841 TCCCTCACAA ATACACGAAC CAACCGTCTC GAATGCCGAA CTTGCCCTTT CGAACATCAC
      901 ATCACCGAGC CCGTCTTTTC G-----CGAC GGATGTACGA GCGTGT---- ---CGAGAAG
      961 GAGGATGTCT TTG-----GC GGTCCTGGCG ----CCTGGG AC---AATGC GCAAAAGGGT
     1021 CGTGTTCAGT GTCCCAA--- CGAAGGGTGC GAGGGAGATG AGGCAGCATT CTTCCAGGTC
     1081 CAGATTCGTA GTGCTGATGA GCCCATGACG AGTTTTTACA AGTGCATGAC CTGTGGTCAC
     1141 CGGTGGAGAG AAAACTGA-- ---------- ---------- ---------- ----------
     1201 ---------- ---------- ---------- ---------- ---------- ----------
     1261 ---------- ---------- ---------- ---------- ---------- ----------
     1321 ---------- ---------- ---------- ---------- ---------- ----------
     1381 -
//
LOCUS       FGSG_08551       1381 bp
DEFINITION  FGSG_08551     1381 bp
TITLE       FGSG_08551
ORIGIN

        1 ---------- ---------- ---------- ---------- ---------- ----------
       61 ---------- ---------- ---------- ---------- ---------- ----------
      121 ---------- ---------- ---------- ---------- ---------- ----------
      181 ---------- ---------- ---------- ---------- ---------- ----------
      241 ---------- ---------- ---------- ---------- ---------- ----------
      301 ---------- ---------- ---------- ---------- ---------- ----------
      361 ---------- ---------- ---------- ---------- ---------- ----------
      421 ---------- ---------- ---------- ---------- ---------- ----------
      481 ---------- ---------- ---------- ---------- ---------- ----------
      541 ---------- ---------- ---------- ---------- ---------- ----------
      601 ---------- ---------- ---------- ---------- ---------- ----------
      661 ---------- ---------- ---------- ---------- ---------- ----------
      721 ---------- -----ATGTT GCTAT-GTAA GACTCCCCAA CCCCAATTCG ATATTCACGT
      781 TCTGAGCTGA TCAACGCCAA CCTCCAG-TC TGCCCCCATT GCGCAAACAT CCTCACCGTC
      841 TCCCTCACAA GCACGCGGAC CAACCGACTC GAGTGCCGTA CCTGCCCTTT CGAACACCAC
      901 ATTACCGAGC CTGTCTTTTC G-----CGAC GATTGTACGA GCGTGT---- ---CGAGAGG
      961 GAAGATGTCT TTG-----GT GGTCCCGGCG ----CCTGGG AC---AATGC GCAGAAGGGT
     1021 CCTGCTCAGT GCCCTGC--- TGATGGATGT GATGGCGAAG AGGCTGCCTT CTTCCAGGTC
     1081 CAGATTCGCA GTGCTGATGA GCCTATGACA AGCTTTTTCA AGTGCATGTC CTGCGGCCAC
     1141 CGATGGAGAG AAAACTAG-- ---------- ---------- ---------- ----------
     1201 ---------- ---------- ---------- ---------- ---------- ----------
     1261 ---------- ---------- ---------- ---------- ---------- ----------
     1321 ---------- ---------- ---------- ---------- ---------- ----------
     1381 -
//
LOCUS       genemark-contig00399-abinit-gene-0.76-mRNA-1 (genomic sequence): 1190 residues       1383 bp
DEFINITION  genemark-contig00399-abinit-gene-0.76-mRNA-1 (genomic sequence): 1190 residues     1383 bp
TITLE       genemark-contig00399-abinit-gene-0.76-mRNA-1 (genomic sequence): 1190 residues
ORIGIN

        1 ---------- ---------A TGCCCATGGA CGAACGCGAG CTTGGGCAGC GCATTAAGGC
       61 GCTGACAAAA TGTGTTGCTG CGAATGAGCC CCCGGAGAAC GCCATCAAGT TGCTCGAGAC
      121 ACTGAAGAAG GATGCTTCTC CCACTGAAGA GATGCTTCGG -GTACGTACG CGGTTCAGGA
      181 AGCGATAGAG AGAGCGCTTT TTTGCGCGCG TTTTGAATAT ATACACGTCT TGGTTGGTCT
      241 GCACAAATGC ATGGTCGCAT TTCTCGCATT TCTTTCTTTC TACAAATTTT CGACCTCAGC
      301 GGATCTATCG GATATTGCAC TCTTGATTCC ACATGGGCTT TGCTAATGCC GAGATCTTCG
      361 TCATAG-GCT ACAAGAGCCG GTGTTTTTGT CGGCAAACTT AGGTCAAATT CCAACAAGGA
      421 TATCGCCCGT GCCGCCGCCG AACTCGTCAA CAAGTGGAAG AAGTTGGTCG AACAGGAAAA
      481 GCACTCGAAG CTACAACGTG CAAAGGTCGG CTCAGGATCT CCAGCCCCAG CTCCATCATC
      541 AGCGCCCGCA TCATCTCCTG CTCCTCCTCC TCCATCATCA GCCGGTGCCT CTGGGGCCAA
      601 GTACAAGGGC GACATCGAGA AGCGAAAATA CGAGACGGAC AACGTGAACG TCAAGCGCAC
      661 CGATTCTAGC GTTCGAAACT CATGCATTGG GCTCATCTAC AATGGCCTCG CCTATCGATC
      721 AACGGAAACC GAGACCGACG TCATTACTAG AGCCGTCGCT GTT---GAGC ATGCCGCGTA
      781 TACCAAATTC A--AAGGGGA AACGCCCGAC TACAAGAAGA AGATCCGGTC ACTTTTCACC
      841 AACCTCAAGA ACAAGTCCAA TCGGGAACTC GGGCGCAGCG TCTTGTCCGG TGAGATCACG
      901 GCCGAGAAAT TTGTTGTCAT GACCGACGAC GAGCTCAAGA GCGAGGAGCA GCGCAAGAAG
      961 GAGCTTGAAC TAGAAAAGGA GAACATGAAG AAGGCCCAGG TCCCGATGGC TGAGAAGAGT
     1021 ATCAGCGAGA GTCTTGAGTG TGGTCGTTGT AAGAAGAAGC AGGTCAGCTA CACGCAGGCG
     1081 CAGACCCGAG CTGCTGATGA ACCTATGACA ACTTTCTGCG AATGCATGGC GTGCGGGCAC
     1141 CGATGGAAG- GTAAGTCTTG TCACCCTCAA CTGAAATTTG GCGACGTAAC TAACGCGGGA
     1201 TACCTCAG-T TTTCTTAA-- ---------- ---------- ---------- ----------
     1261 ---------- ---------- ---------- ---------- ---------- ----------
     1321 ---------- ---------- ---------- ---------- ---------- ----------
     1381 ---
//
LOCUS       FOXG_02072       3792 bp
DEFINITION  FOXG_02072     3792 bp
TITLE       FOXG_02072
ORIGIN

        1 ATGTATATCA AGCAAATCAT CATCCAGGGC TTTAAAAG-G TATGTGGATT GACATCATTG
       61 ---CTGCCCT CGCATTCACC CAACA-ATCC GG--TTCATT GCTAATACTG CCAATAG-CT
      121 ACAAGGACCA GACTGTAATC GAACCGTTTT CCCCAAAGAC CAATGTGATT GTCGGTCGCA
      181 ATGGCTCCGG AAAAAGTAAC TTCTTCGCCG CCATTCGCTT CGTTTTGAGC GATGCGTATA
      241 CACAAATGAG TCGCGAAGAG CGGCAAGGCC TTCTCCACGA GGGCTCAGGC TCAGCCGTTA
      301 TGTCGGCTTA CGTGGAGATC ATCTTCGACA ACAGCGACGA CCGATTTCCA ACTGGCAACA
      361 AAGATGTTAT TCTACGCCGC ACAATCGGCC TGAAGAAAGA CGAATACTCT GTCGATCGAA
      421 AAGTTGTAAC CAAGGCCGAT GTCATGAATC TGCTTGAAGC GGCCGGATTT TCACGATCAA
      481 ACCCCTACTA CATCGTACCT CAGGGACGAG TCACCGCCTT GACCAACATG AAAGAGTCCG
      541 ACAGGCTCAA CTTATTAAAA GAGGTAGCGG GAACACAAGT GTACGAAACG CGTCGCGCAG
      601 AGTCGCTCAA GATTATGCAC GAGACCAATA ACAAGAGAGA AAAGATCGAT GAACTGCTGG
      661 AATACATCAA GGAAAGGCTT AGCGAACTCG AGGAAGAAAA GGAAGAACTC AGAGCGTTCC
      721 AGGACAAGGA CAGAGAGAGA CGGTGCCTCG AATATGCCTA CTACCACAAC ATCCAGCTCG
      781 GGATTCAAGC AAACCTGGAC GAGCTTGATA ACGTCCGGCA AGACGGAATT GATAGTTCTG
      841 ATACCAACCG AGCAGAGTAC ACTGAGGGCG AGAAGGCGAT GTCAAGGCTT GATTCAGAAA
      901 TACACAAGCT GCAGAGAGAA ATGGAGCTCC TGCAGATCGA AAGGCGACAA GTCGAGGAAG
      961 ATCGGCGCGA CGGCGCGAAA GCCTTGGCCA AGGCTGAGAT GAAGGTTAAG AACTTGAGAG
     1021 AAGGTCAATC TGCACAGGAA CAAGCCCGAG CACAACATGC AGCTGAACTT GAGTCCGTGC
     1081 AGAATGAGAT CGCATCCAAG GAACAGCAGC TTTCAACCAT TAATCCAGCC TATAACCAAA
     1141 AAAAGCAGGA GGAAGACGAA ATCCGACGAC AACTTGATCA TGCTGAAGCC ACACGTAACC
     1201 GCTTGTTTGC CAAACAGAGC CGAGGTTCCC AGTTCAGAAA CAAGTCTGAG CGTGACACAT
     1261 GGTTGCGGAA AGAGATACAA GAACTCGAAC TCAACATAAG CACTCAAAAA GCCAACAAGA
     1321 TTGACGCAGA TGAAGAAGTT GAAAGGGTCC GCGAATCAAT AGCACAGGCA GAGCAAGACG
     1381 TTGCTGACTT ACGGAATCGT TTGGCCAACT TCAGTGGCGA GAAAACAGCC CTTGAAGAGG
     1441 AGGTTGCCAA GGCCCGCGAC ATTATAGACA AGCTTAACGA TGAACGAAAG TTAGTTCGTC
     1501 GTGAGGATGA CAAACTCAAC TCAGTTATAG CCAATGCTCG GCAGGAGAAG GAGACAGCTG
     1561 AACGTGAGTT GGCTCACGCA ATGGATGGAT CGACTGCACG TGGTCTGGCG ACGATCCGAC
     1621 GATTGAAGCA AGAGCGAGAT ATCCCCGGAG CATATGGGAC ATTGGCTGAA CTGCTTGAAG
     1681 TTAGTGATGC TTACAGACTT CCCGTTGAGC AGATTGCCGG CGCAAGTCTG TTCCACTATG
     1741 TCGTTAACAA CGCAGATACA GCCACTTATC TCGCAGACAC CCTATACAGA CAACAGGGAG
     1801 GCCGAGTTAC ATTCATGCCT CTCGCCCAAC TACGGCCCCG GCAAATTAAG CTTCCCAGGT
     1861 CTAATGATGC CGTACCTCTC TTAAGCAAGA TCAACTACAA CGAAGAGTAC GAGAAGGCGT
     1921 TCCAGCAGGT CTTTGGAAAA GCTGTCGTAT GTCCAAACCT TACAGTAGCA AGCCAATATG
     1981 CAAGAAGCCA CGGCGTCGAC GGCATCACTC CGGAAGGTGA CACAACCAAC AAGAGGGGTG
     2041 CTATGACAGG TGGATATATC GACCCTCGAA AGTCGCGCTT ACACGCCGTA CAAGCCGTGA
     2101 ATAAATGGAG GGATGAATAC GAAAGGTTGT TAGCGCAATC TCGTGATATC CGAAAACAGA
     2161 CAGAACTCAA GGACCAGGAG ATCACAGCTG CGATGTCAGA CCTACAAAAG GCCAACGAAA
     2221 GACTAAGACA GGCTGTCGAC GGGTTTGAAC CACTGAAGCA TGAACTGATT AATAAGTCAA
     2281 AGCATCTGGA GAAAGAGCTG AGCCACCTCG ATGCCGCCAT CAAACGTCGA GATGCAGTCG
     2341 AGAAGAACAT GAACAGCTTC TTGGAGGATC TTGCCGCACA TGAGGCCGAA CTTCGATCTG
     2401 ATTTTAAGAA AACCCTGACC GCCGCTGAAG AACGCCAGCT GGAGGAACTC GGGACAAGCA
     2461 CCCAGGAGCT CCAAAAGCAG TGGAATGAAC TCAGCCGAGC CCGGCGTGAT CTGGAAAGGC
     2521 AAAAGCAACT TCTTGAAGTG GACCTTCGCC AAAACCTGCA AATGAAGCTT GATCAACTCA
     2581 ACAGCCAGGC TTTTGAGGAC TCGAC---TG GATCCTCGGG CGGTGGGTTG AAAGATGCCC
     2641 AAAGGGAACT CAAGAAGGCG CAAAAAGCAC AGAAAGCTGT TGAGGCAAGC CTCCAGGAAC
     2701 TTGAAACCAA AATGGATAAT ACACAAGCGC GGCTCGAGGA ACTGGCAAAT GAGAAGGCTC
     2761 AACTAGAGCA AGCGCAGAGT GAGATATCCG CGAGGATCGA GAGACAGCAG AAGAAGATGG
     2821 ACAAGAGTCT CCGAAAGAAA GCCGTTCTGT CAACACAAGC AGCCGAATGT GCACAGACTA
     2881 TTCGCGACCT AGGTGTGCTT CCCGAAGAAG CCTTCGACAA GTATGAAAAC ATGGACCCTA
     2941 ATCAA-GTAA GTTTTGTACT ACTTAAACCC AATGAGAAGT GAC--TAACG TGTTGGCAG-
     3001 GTCTCAACCA AGATCAAGAA AGTGAATGAA GCACTGAAGA AATACAAGCA CGTGAACAAG
     3061 AAAGCCTTTG AACAGTACAA CAACTTCACA ACTCAACAAG ATCAGCTTAT GAAACGACGT
     3121 AAAGAGTTGG ATGACTCTCA GGAGTCAATT GAGGTACTCG TTGAGCATCT CGACCGCCGA
     3181 AAAGACGAGG CAATTGAGCG GACGTTTAAA CAGGTTTCCA AGGAATTCAC AACTATCTTT
     3241 GGTAAGTTGG TGCCTGCCGG CCATGGCCGC CTGCTCATTC AACGACGGGC GGATCGTCGT
     3301 CAAGAACCCG TCGACGAATC AGACGGAGAG GCACGCGGTG ---TTGAAAA CTACACTGGT
     3361 GTTGGCATCA GTGTTTCATT CAACTCAAAA CACCTCGATG AGCAGCAGAA GATCCAGCAA
     3421 CTCAGCGGTG GTCAGAAGA- GTAAGGCATA TTA----TTC CCTTTGCTGT GTCCAACTAC
     3481 TAACAGGAGC AG-GTTTATG TGCCCTTTGC CTTATATTCG CCCTCCAGGC TACGGAGAGC
     3541 AGTCCCATGG TGATTTTTGA CGAGGTGGAT GCCAATCTGG ATGCCCAATA TCGTACAGCT
     3601 GTTGCGGCCC TCCTTGAGTC CATCTCTAAG GAAATTGGTA CTCAGTTCAT TTGCACCACA
     3661 TTCCGACCTG AGATTGTGCA TGTCGCCGAC AGATGTTATG GTGTGACGTT CCGTAACAAG
     3721 ACCAGTTCAA TCGACTGTGT CAGCACGGAG CAGGCTCTTG AGTTCGTAGA GGGTCAAGCG
     3781 AAGCCTACTT GA
//
LOCUS       FGSG_06754       3792 bp
DEFINITION  FGSG_06754     3792 bp
TITLE       FGSG_06754
ORIGIN

        1 ATGTATATCA AGCAAATTAT CATCCAGGGC TTTAAAAG-G TACGGTCACT AACATCGCTG
       61 TAGCTAGCAT TGGGCTTCCC CTCCACGCCC AATATTCAAT GCTAACGCTG CAA-CAG-CT
      121 ACAAGGACCA AACAGTCATC GAGCCCTTTT CTTCAAAGAC CAATGTCATT GTCGGTCGCA
      181 ACGGTTCGGG AAAAAGTAAT TTCTTCGCAG CCATCCGGTT TGTTCTCAGC GATGCATACA
      241 CCCAGATGAG TCGCGAGGAG CGGCAGGGTC TTCTCCACGA AGGCTCAGGC TCTGCCGTCA
      301 TGTCTGCATA CGTCGAGATC ATTTTCGATA ATAGCGACGA CCGATTCCCG ACCGGAAACA
      361 AGGAGGTTAT CTTGCGCCGC ACCATCGGTC TGAAAAAGGA CGAATACTCA GTGGACCGCA
      421 AGGTGGTGAC CAAGGCCGAT GTCATGAACC TACTTGAAGC TGCTGGATTC TCGCGATCAA
      481 ATCCGTACTA CATCGTGCCA CAGGGACGAG TTACCGCACT GACGAATATG AAAGAGTCCG
      541 ACAGGCTCAA TTTATTGAAG GAGGTAGCGG GAACACAAGT GTACGAGACA CGTCGTGCAG
      601 AATCACTGAA AATTATGAAC GAGACAAACA ATAAGAGAGA AAAGATCGAT GAGCTTCTGG
      661 TGTACATCAA AGAAAGACTC AACGAGCTGG AGGAAGAAAA GGAAGAGCTC AGAGGGTTCC
      721 AGGACAAGGA CAGGGAGAGA CGATGCCTCG AATACGCATA CTACCACAAC ATACAGCTCA
      781 ACGTCCAATC TGCCCTCGAG GAGCTCGATA ATGCGCGACA AGATGGCATC GATAGTTCCG
      841 ACACCAACAG AGCAGAGTTC TCGCAGGGAG AAAAGGCGAT ATCAAGGCTT GACTCGGAGA
      901 TTCACAAGTT AGAGAGAGAG ATGGAGCTTC TACAGATCGA CCGACGACAA CTCGAGGAAG
      961 ATAGACGTGA CAGTGCCAAG AGTATGGCCA AAGCTGAGAT GAAGACCAAG AACTTGAAAG
     1021 AAGGCCAATC CGCCCAGGAA CAAGCCCGAG CTCAGCATGC AGCTGATCTT GAGTCCGTGC
     1081 AGAACGAGAT AGCATCAAAA GAGCAGCAGC TGTCCGTCAT TTTGCCAGCA TACAACGAGA
     1141 AAAAGCAGGA AGAGGACAAT GTTCGACGAC AACTCGACCA CGCCGAATCT ACACGCAACC
     1201 GTTTGTTCGC CAAACAGAGC CGTGGCTCTC AGTTCAGAAA CAAATCCGAG CGCGATGCAT
     1261 GGCTAAAGAA GGAAATCCAA GAACTTGAAC TCAATATCAG CACACAAAAA GCCAACAAGA
     1321 TTGACGCAGA TGAGGAAGTT CAGAGAGTTC ACGAATCAAT TGCCCAAGCA GAGCAAGAGG
     1381 TTGCCGAGCT GCGAAATCGT CTCGCCAACT TTAGTGCTGA GAGAGGAGCC CTTGAGGAGG
     1441 AGGCAACAAA GGCAGGTGAT GTTATCGACA AACTCAACGA TGAGCGAAAA CTTGTCAGAC
     1501 GTGAAGACGA CAAGCTTAAC TCAGTCATCG CCAATGCTCG CCAGGAGAAA GAGGCTGCTG
     1561 AGCGTGAACT GTCGCATACT ATGGACGGAG CAACTGCTCG TGGTTTAGCA ACAATCCGAC
     1621 GACTGAAGCA AGAGCGTGAT ATTCCTGGAG CATATGGAAC ACTGGCTGAA CTTCTCCAAG
     1681 TCAGTGATGC ATACAGGCTT CCTGTCGAGC AGATTGCCGG CGCAAGTCTC TTCCATTATA
     1741 TTGTCGACAA CGCAGACACT GCCACCTACC TCGCAGACAC TCTGTACAGA CAACAGGGAG
     1801 GTCGAGTTAC GTTCATGCCT CTTGCTCAGC TGCGGCCCAA GTCGATTAAC CTCCCTAGGT
     1861 CTAACGATGC GGTGCCCCTC CTTAGTAAGA TCTCATACGA TGAAGCGTAC GAGAAGGCTT
     1921 TCCAGCAAGT ATTTGGCAAG GTTGTTGTCT GCCCTAACCT GACTGTAGCA AGCCAATACG
     1981 CACGAAGCCA CGGCGTAGAC GGTATCACTG CTGAAGGTGA CACAACCAAC AAGAGGGGTG
     2041 CGATGACTGG TGGATACATC GATCCTCGCA AGTCTCGTTT GCAAGCTGTC CAGGCCGTGA
     2101 ACAAGTGGCG GGGTGAATAC GAGAGATTGC TGGCACAGTC CCGGGACATC CGACAACAGA
     2161 CAGAGCTGAA GGATCAAGAG ATTACAGCGG CCATGTCAGA ACTCCAGAAG GCCAGGGAGA
     2221 GACTACGACA AGCTGTTGAT GGGTTTGAGC CACTCAGACA TGAGCTGATG AACAAGTCGA
     2281 CACATCTGGA GAACGAGCGA GGCCATCTCG ACGCAGCTGT CAAACGCCGA GATGCTGTTG
     2341 AAAGTAACAT GAACAGTTTC TTGGAAGACC TTGCTGGCCA TGAGACTGAG CTCAAATCAG
     2401 ATTTTAAGAA GAATCTGACC TCGGCAGAAG AGCACCAGCT GGAAGAACTT GGCAACAGTA
     2461 TCCAAGAACT TCAGAAGGAA TGGAACGAGC TCAGCAGGGC TCGACGTGAC CTGGGACGGC
     2521 AGAAGCAGCT CCTCGAGGTT GACCTTCGCC AAAATCTGCA AATGAAGCTT GACCAGCTCA
     2581 ACAGTCAGGC CTTTGAGAAC TCGACCTCTG GTTCTTCAGC TGGTGGATTG AAGGAGGCCC
     2641 AAAGAGAACT TAAGAAGGCA CAGAAAGCGC AGAAAACCGT CGAGGCAAGT CTTCAGGAAG
     2701 TAGAAGCTAA GCTGGACGAC TCGCAAGCCC GATTAGAGCA ACTGGAGAAC GATAGAGCGC
     2761 AGCGGGAGCA GGCCCAACAA GAGATATCCG CAAGGATCGA GAAACAGCAG AAGAGAATGG
     2821 ACAAGAGTCT TCGAAGGAAA GCCGTCTTGA CAACACAAGC CGCCGAGTGT GCCCAGACCA
     2881 TTCGTGATCT TGGTGTGCTC CCCGAAGAAG CTTTTGACAA GTACGAGAAC ATGGATCCCA
     2941 AGACGGCAAG TTTT-CCCCG CCACGGGTTA GCGAAAGCGA ACACTAACAT GTCTTTAGGT
     3001 -GTCATCCAA GATCAAGCGG GTAAACGATG CACTAAAGAA GTACAAG-CA CGTCAACAAG
     3061 AAGGCCTTTG AACAGTACAA TAACTTTACG ACACAACAAG ACCAGCTTAT GAAGCGACGT
     3121 AAGGAGTTGG ACGAGTCCCA AGAATCCATC GAGGAACTCG TTGAGCATCT CGATCGCCGA
     3181 AAGGATGAAG CTATCGAGCG AACATTCAAG CAAGTTTCAA GAGAGTTTAC AACCATTTTC
     3241 GGCAAGCTTG TGCCTGCTGG TCACGGCCGC CTGCTGATCC AGCGACGGGC GGACCGTCGT
     3301 CAAGAACCTA CTGACGAATC TGATGGAGAG GCTCGAGGTG CTGTTGAAAA CTACACAGGT
     3361 GTCGGAATCA GTGTGTCATT CAACTCCAAG CACCTTGACG AGCAACAGAA AATCCAGCAG
     3421 CTCAGTGGTG GTCAGAAGA- GTAAGTTATC TCTC---ATT CTTATCCAAG ACTTAGCAAC
     3481 TAACATGCGC AG-GTTTGTG TGCCCTATGC CTTATCTTCG CTCTTCAGGC AACTGAGAGC
     3541 AGTCCTATGG TCATTTTCGA CGAGGTCGAC GCCAACTTAG ACGCCCAATA CCGAACAGCG
     3601 GTTGCAGCCC TGCTTGATTC CATCTCCAAC GAGATTGGTA CACAATTCAT CTGCACCACT
     3661 TTCCGACCTG AGATTGTGCA TGTCGCAGAC AGATGTTATG GTGTGACGTT CCGCAACAAG
     3721 ACCAGCTCGA TCGACTGCGT TAGCACCGAG CAAGCACTTG ACTTTGTTGA GGGTCAAGCG
     3781 AAGCCTGCTT AG
//
LOCUS       FVEG_05233       3796 bp
DEFINITION  FVEG_05233     3796 bp
TITLE       FVEG_05233
ORIGIN

        1 ATGTACATCA AGCAAATAAT CATCCAGGGC TTTAAAAG-G TATGTGCATT GGCATCACTG
       61 ---CCACCCT CGCGTTCACC TAACA-GTCC GG--TTCATT GCTAATACTG CCA-TAG-CT
      121 ACAAGGATCA GACTGTAATC GAACCGTTCT CCCCAAAGAC CAATGTGATT GTCGGTCGCA
      181 ATGGCTCCGG AAAAAGTAAC TTTTTCGCCG CTATTCGCTT CGTTTTGAGC GATGCGTATA
      241 CACAAATGAG TCGCGAGGAG CGGCAAGGCC TTCTCCACGA GGGCTCAGGC TCAGCCGTCA
      301 TGTCGGCTTA CGTGGAGATC ATATTCGACA ACAGCGATGA CCGATTTCCA ACTGGCAACA
      361 AAGAGGTTAT TCTACGCCGC ACAATCGGAC TGAAGAAGGA CGAATACTCT GTTGATCGAA
      421 AGGTTGTCAC TAAAGCCGAT GTCATGAATC TGCTTGAAGC GGCCGGATTT TCACGATCAA
      481 ACCCCTACTA CATCGTACCT CAGGGACGAG TCACCGCCTT GACCAACATG AAAGAGTCCG
      541 ACAGGCTGAA CTTATTAAAA GAAGTAGCGG GAACACATGT GTACGAAACG CGTCGCGCAG
      601 AGTCACTCAA GATCATGAAC GAGACCAACA ACAAGAGAGA AAAAATCGAT GAACTGCTGG
      661 AATACATCAA GGAAAGGCTT AGCGAACTCG AAGAAGAAAA AGAAGAACTC AGAGCGTTTC
      721 AGGACAAGGA CAGAGAGAGA CGATGCCTTG AATATGCCTA CTACCACAAT ATCCAGCTCG
      781 GGATTCAAGC AAGTCTGGAC GAGCTTGATA ACGCCCGGCA AGACGGAATT GACAGTTCTG
      841 ATACCAGCCG AACGGAGTAT GCCGAGGGCG AGAAGGCGAT ATCAAGGCTT GATTCAGAAA
      901 TACACAAGTT GCAGAGAGAA ATGGAGCTTC TACAGATCGA AAAGCGACAA GTCGAGGAAG
      961 ATCGTCGCGA CGGCGCGAAA GCCTTGGCCA AGGCTGAGAT GAAGGTTAAG AACCTGAGAG
     1021 AAGGCCAATC TGCTCAGGAA CAAGCCCGAG CACAACATGC AGCTGAACTT GAGTCCGTTC
     1081 AAAATGAGAT CGCTTCCAAG GAGCAGCAGC TTTCAACCAT CAATCCGGCC TATAACCAAA
     1141 AAAAGCAGGA GGAAGACGAA ATCCGACGAC AACTTGATCA TGCTGAGTCT ACGCGTAATC
     1201 GCTTGTTCGC CAAACAAGGC CGAGGTTCCC AGTTCAGAAA CAAGTCTGAG CGCGACGCAT
     1261 GGTTACGGAA AGAGATACAA GAACTCGAAC TCAACATAAG CACCCAAAAA GCCAACAAGA
     1321 TTGATGCAGA CGAAGAAGTT GAAAGGGTCC AGAAATATAT AGCACAGGCA GAGCAAGACG
     1381 TTGCTGACTT ACGGAACCGT TTGGCCAATT TCCCCGACGA GAGAATATCA CTCGAAGAGG
     1441 AGGTTGCCAA GGCCCGCGAC ATCATAGACA AGCTCAACGA TGAACGAAAG CTTATTCGTC
     1501 GTGAGGATGA CAAACTCAAC TCAGTGATAG CCAATGCTCG GCAGGAGAAG GAGACAGCTG
     1561 AACGTGAGTT GGCTCATGCA ATGGATGGAT CGACTGCACG TGGTCTGGCG ACGATCCGAC
     1621 AATTGAAGCA AGAGCGAGAT ATTCCAGGAG CATATGGGAC ATTGGCTGAG CTGCTTGAAG
     1681 TTAGTGACGC TTACAGACTT CCCGTCGAGC AGATTGCCGG CGCAAGTCTG TTTCACTATG
     1741 TCGTTAACAA CGCAGATACA GCCACTTATC TCGCAGACAC CCTATACAGA CAACAGGGGG
     1801 GCCGAGTTAC ATTTATGCCT CTCGCCCAAT TACGGCCCCG ACAAATCAAG CTTCCCAGAT
     1861 CTAATGATGC CGTACCTCTC CTAAGCAAGA TCAACTATAA CGAAGAATAC GAGAAGGCGT
     1921 TCCAGCAGGT CTTTGGAAAA GCTGTCGTAT GTCCAAACCT TACAGTAGCA AGCCAATATG
     1981 CAAGAAGCCA CGGCGTCGAC GGCATCACTC CAGAAGGTGA CACAACCAAC AAGAGGGGTG
     2041 CCATGACAG- GTGGGTACAT CGACCCCCGA AAGTCGCGCT TACACGCCGT GCAAGCTGTG
     2101 AATAAATGGA GGGATGAATA CGAAAGGTTG TTGGCGCTAT CTCGTGATAT CCGAAAACAG
     2161 ACAG-AACGC AAGGATCAAG AGATCACAGC TGCGATGTCA GACCTGCAAA AGGCCAACGA
     2221 AAGACTACGA CAGGCTGTTG ATGGGGTTGA GCCATTGAAT CATGAACTGT TTAATAAGTC
     2281 AAAGCATCTG AACAAAGAAC AGAGTCACCT CGAGGCCGCC AAGAAACGAC GAGATGCAGT
     2341 CGAGAAGAAC ATGAACAGCT TTTTGGAGGA TCTTGCAGCA CATGAGGCCG AACTTGGATC
     2401 TGACTTTAAG AAAACCCTGA CCGCCGCTGA AGAACGCCAG CTGGAGGAAC TCGGGACAAG
     2461 CACACAGGAG CTACAAAAGC AGTGGAATGA ACTCAGCCGA GCCCGGCGTG ATCTGGAAAG
     2521 GCAAAAGCAA CTTCTCGAAG TGGACCTTCG CCAAAACCTG CAGATGAAGC TTGACCAACT
     2581 CAATAGCCAG GCTTTTGAAG ACTCGAC--- TGGATCCTCG GGTGGCGGGC TGAAAGATGC
     2641 CCAAAGGGAA CTCAAGAAGG CGCAAAAAGC ACAGAAAGCT GTTGAGGCAA GCCTCGAGGA
     2701 ACTTGAAACC AAAATGGATA ATACACAAGC GCGGCTCGAA GAACTGGCAA ATGAGAAGGC
     2761 TCAACTAGAG CAAGCACAGA ATGAGATATC CGCGAGGATC GAGAGACAGC AGAAGAAGAT
     2821 GGACAGGAGT CTGCGAAAGA AAGCCGTTAT GTCAACACAA GCAGCCGAAT GTGCACAGAC
     2881 TATTCGCGAC CTAGGTGTGC TTCCCGAAGA AGCCTTCGAC AAGTATGAAA ACATGGACCC
     2941 TAATCAG-GT AAGTCATGTA CCGATCTACC CCAATCAGAA CTGAC--TAA CGTGTTGGCA
     3001 G-GTCTCAAC CAAGATCAAG AAAGTGAATG AAGCATTGAA GAAATACAAG CACGTGAACA
     3061 AGAAAGCCTT CGAACAGTAC AACAACTTCA CAACTCAACA AGATCAGCTG ATGAAACGTC
     3121 GTAAAGAGTT GGATGATTCT CAGGAGTCAA TTGAGGAACT AGTTGAGCAT CTCGACCGCC
     3181 GAAAGGACGA GGCAATTGAG CGGACTTTTA AACAGGTTTC CAAAGAATTC ACAACTATCT
     3241 TTGGCAAGTT GGTGCCTGCG GGCCATGGCC GCCTCCTCAT CCAACGACGG GCGGATCGTC
     3301 GTCAAGAACC CGTCGACGAA TCAGACGGAG AG-GTACGCG GTG---TTGA AAACTACACT
     3361 GGCGTTGGCA TCAGTGTGTC ATTCAACTCA AAACACCTCG ATGAG-CAGC AGAAGATCCA
     3421 GCAACTCAGT GGTGGACAGA AGA-GTAAGT CATATCA--- -TTCCCTTTG CTGTGTTCAG
     3481 TCATTAACAG AAGCAGGTTT ATGTGCCCTT TGCCTTATAT TCGCCCTCCA GGCTACTGAG
     3541 AGCAGTCCCA TGGTAATTTT TGACGAGGTG GATGCCAATC TGGATGCCCA ATATCGTACA
     3601 G-CTGTCGCG GCCCTCCTCG AGTCCATCTC TAACGAAATT GGTACTCAAT TCATTTGCAC
     3661 CACATTCCGA CCCGAGATTG TGCATGTCGC CGACAGATGT TATGGTGTGA CGTTCCGTAA
     3721 CAAGACAAGT TCAATCGACT GTGTCAGTAC GGAGCAGGCT CTTGAGTTCG TAGAGGGTCA
     3781 AGCGAAGCCT ACTTGA
//
LOCUS       augustus-contig00413-abinit-gene-0.147-mRNA-1 (genomic sequence): 3769 residues       3792 bp
DEFINITION  augustus-contig00413-abinit-gene-0.147-mRNA-1 (genomic sequence): 3769 residues     3792 bp
TITLE       augustus-contig00413-abinit-gene-0.147-mRNA-1 (genomic sequence): 3769 residues
ORIGIN

        1 ATGTATATCA AGCAAATCAT CATCCAGGGC TTTAAAAG-G TATGTGCATT GGCATCATTG
       61 ---CTACCCT CGCATTCATC CAACA-GTCC G---TTCATT GCTAATACTG CCA-TAG-CT
      121 ACAAGGACCA GACTGTAATC GAACCGTTCT CCCCAAAGAC CAATGTAATT GTCGGTCGCA
      181 ATGGCTCTGG AAAAAGCAAC TTCTTCGCCG CTATTCGCTT CGTTTTGAGC GATGCGTATA
      241 CACAAATGAG TCGCGAGGAG CGGCAAGGCC TCCTCCACGA GGGCTCAGGC TCAGCCGTTA
      301 TGTCGGCATA CGTGGAGATC ATATTCGACA ACAGCGACGA CCGATTTCCA ACTGGCAACA
      361 AAGAGGTTAT TCTTCGCCGC ACAATCGGCT TGAAGAAGGA CGAATACTCT GTCGATCGAA
      421 AGGTTGTCAC TAAGGCCGAT GTCATGAATC TGCTTGAAGC GGCCGGATTT TCACGATCAA
      481 ACCCCTACTA CATCGTCCCT CAGGGTCGAG TCACCGCCTT GACCAACATG AAAGAGTCCG
      541 ATAGGCTGAA CTTGCTAAAA GAAGTGGCGG GAACACATGT GTACGAAACG CGTCGCGCAG
      601 AGTCACTCAA GATCATGAAC GAGACCAATA ACAAGAGAGA GAAGATCGAC GAACTGCTGG
      661 AATACATCAA GGAAAGGCTT AGCGAACTCG AGGAAGAAAA GGAAGAACTC AGAGCGTTTC
      721 AGGACAAGGA CAGGGAGAGA CGGTGCCTCG AATATGCCTA CTACCACAAC ATCCAGCTCG
      781 GGATTCAAGC AAACTTGGAC GAACTTGATA ACGCCCGGCA AGACGGAATT GATAGTTCTG
      841 ATACCAACCG AACAGAGTAC GCCGAGGGCG AGAAGGCGAT ATCAAAGCTT GATTCAGAAA
      901 TACACAAGCT GCAGAGAGAA ATGGAGCTTC TGCAGATCGA AAGGCGACAA GTCGAGGAAG
      961 ATCGGCGCGA CGGCGCGAAA GCCTTGGCCA AGGCTGAGAT GAAGGTCAAG AACTTGAGAG
     1021 AAGGCCAATC TGCACAAGAA CAAGCCCGAG GACAACATGC AGCTGAACTT GAGTCCGTTC
     1081 AAAATGAGAT TGCATCCAAG GAGCAGCAGC TTTCAACCAT TAATCCGGCC TATAACCACA
     1141 AAAAGCAGGA GGAAGACGAA ATCCGCCGAC AACTTGATCA TGCTGAAGCC ACACGTAACC
     1201 GCTTGTTTGC CAAACAGGGC CGAGGCTCGC AGTTCAGAAA CAAGTCCGAG CGTGATGCAT
     1261 GGTTGAGGAA AGAGATACAA GAACTCGAAC TAAACATAAG CACGCAAAAG GCCAACAAGA
     1321 TTGATGCAGA CGAAGAAGTT GAAAGGGTCC AACAATCTAT AGCACAGGCA GAGCAAGACG
     1381 TTGCTGACTT GCGGAACCGT CTGGTCAACT TTCCTGACGA GAGAATAGCC CTCGAAGAGG
     1441 AGGCTACCAA GGCCCGCGAC ATCATAGACA AGCTTAATGA TGAACGAAAG CTTGTTCGTC
     1501 GTGAGGATGA CAAACTTAAC TCAGTTATAG CCAATGCTCG GCAGGAGAAG GAGACAGCTG
     1561 AACGTGAGTT GGCTCACGCA ATGGATGGAT CGACTGCACG TGGTCTGGCG ACGATCCGAC
     1621 GATTGAAGCA AGAGCGAGAT ATCCCCGGAG CATATGGGAC ATTGGCTGAG CTGCTTGAAG
     1681 TTAGTGACGC TTACAGGCTT CCCGTTGAGC AGATTGCCGG CGCAAGTCTG TTTCACTATG
     1741 TCGTGAACAA CGCAGATACA GCCACTTATC TTGCAGACAC CCTATACAGA CAACAGGGAG
     1801 GTCGAGTTAC ATTTATGCCT CTCGCCCAAC TACGGCCCCG ACAAATTAAG CTTCCCAGGT
     1861 CTAATGATGC CGTACCTCTC TTAAGCAAGA TCAATTATAA CGAAGAGTAC GAGAAGGCGT
     1921 TCCAGCAGGT CTTTGGAAAA GCTGTCGTAT GTCCAAACCT TACAGTAGCA AGCCAATATG
     1981 CACGAAGCCA TGGCGTCGAC GGCATCACTC CAGAAGGTGA CACAACCAAC AAGAGGGGTG
     2041 CCATGACAGG CGGGTATATT GATCCTCGAA AGTCGCGCTT ACATGCCGTG CAAGCCGTGA
     2101 ATAAGTGGAG GGATGAATAT GAAAGGTTGT TAGCGCAATC TCGTGATATC CGAAAACAGA
     2161 CAGAACTCAA GGATCAGGAG ATCACAGCTG CGATGTCAGA CCTGCAAAAG GCTAACGAAA
     2221 GACTACGACA AGCTGTTGAT GGGGTTGAGC CATTGAACCA TGAACTGTTT AATAAGCTGA
     2281 AGCATCTGAA CAAAGAGCAG AGCCACCTCG AGGCCGCCAA GAAACGTCGA GATGCAGTCG
     2341 AGAAGAACAT GAACAGCTTC TTGGAGGATC TTGCCGCACA TGAGGCTGAG CTTGGATCTG
     2401 ACTTTAAGAA AACCCTGACC GCCGCTGAAG AACGCCAGCT GGAGGAACTC GGGACAAGCA
     2461 CCCAGGAGCT CCAAAAGCAG TGGAATGAAC TCAGCCGAGC CCGGCGTGAT TTGGAAAGGC
     2521 AAAAGCAACT TCTTGAAGTG GACCTTCGCC AAAACCTGCA GATGAAGCTT GACCAACTCA
     2581 ATAGCCAGGC TTTTGAAGAC TCGAC---TG GATCCTCGGG TGGTGGGCTG AAAGATGCCC
     2641 AAAGGGAACT CAAGAAGGCG CAAAAAGCGC AAAAAGCTGT TGAGGCAAGC CTCGAGGAAC
     2701 TTGAAACCAA AATGGATAAT ACGCAAGCGC GGCTCGAGGA ACTGGCAAAT GAGAAGGCTC
     2761 AACTAGAGCA AGCGCAGAGT GAGATATCCG CGAGGATCGA GAAACAGCAG AAGAAGATGG
     2821 ATAAGAGTCT CCGAAAGAAA GCTGTTCTGT CAACACAAGC GGCCGAATGT GCACAGACTA
     2881 TTCGCGACCT AGGGGTGCTT CCCGAAGAAG CCTTCGACAA GTATGAAAAC ATGGACCCTA
     2941 ACCAG-GTAA GTTTTGTACC AATCAACCCC AATGAGAAGT GAC--TAACG TGTTGGCAG-
     3001 GTCTCAACCA AGATCAAGAA AGTGAATGAA GCACTGAAGA GATATAAGCA CGTGAACAAG
     3061 AAAGCCTTCG AACAGTACAA CAACTTCACG ACTCAACAAG ATCAGCTTAT GAAACGTCGT
     3121 AAAGAGTTGG ATGACTCTCA GGAGTCAATT GAGGAACTCG TTGAGCATCT CGACCGCCGG
     3181 AAAGACGAGG CAATTGAGCG GACGTTTAAA CAGGTTTCCA AGGAATTCAC AACTATCTTT
     3241 GGCAAGTTGG TGCCCGCCGG CCATGGCCGC CTCCTCATTC AACGACGGGC GGATCGTCGT
     3301 CAAGAACCCG CCGATGAATC AGACGGAGAG GCACGCGGTG ---TTGAAAA CTACACTGGC
     3361 GTTGGCATCA GTGTGTCATT CAACTCAAAA CACCTCGACG AGCAGCAGAA GATCCAGCAA
     3421 CTCAGTGGTG GTCAGAAGA- GTAAGACATA TTAATTATTC CCTTTGA-GT GTCCAGCTAT
     3481 TAACAGAAGC AG-GTTTATG TGCCCTTTGC CTTATATTCG CCCTCCAGGC TACTGAGAGC
     3541 AGCCCCATGG TGATTTTTGA TGAGGTGGAT GCCAATCTTG ATGCCCAATA TCGTACAGCT
     3601 GTTGCGGCCC TCCTTGAGTC CATCTCTAAG GAAATCGGTA CTCAGTTCAT TTGCACCACG
     3661 TTCCGACCTG AGATTGTGCA TGTCGCCGAC AGATGTTATG GTGTGACGTT CCGTGCCAAG
     3721 ACAAGTTCCA TCGACTGTGT CAGCACGGAG CAGGCTCTTG AGTTCGTAGA GGGTCAAGCG
     3781 AAGCCTACTT GA
//
LOCUS       FVEG_08129       760 bp
DEFINITION  FVEG_08129     760 bp
TITLE       FVEG_08129
ORIGIN

        1 ATGGGCCGAC TTCACAGCAA GGGAAAGGGC ATTTCTGCCT CTGCTCTCCC CTACTCACGC
       61 TCTGCTCCTG CGTGGTTGAA GACCACCCCC GAACAGGTTG TTGAGCAGAT CGCCAAGCTC
      121 GCCCGTAAGG GTGCCACTCC CTCTCAGATC GGTGTTGTCC TTCGCGACAG CCATGGCATT
      181 GCCCAGGTCA AGCTTGTCAC CG-GTAAGGA TTGTGCG--- ---CA---TG GAAATTCAAG
      241 ATGAAAACAA CTGACAGATT ATCGCAG-GT AACCGAATTC TCCGAATTCT CAAGTCCAAC
      301 G-GTACGGTT CCCTGAACGA ATAAAGGATG TGGCGAAGGA AACAAATACG TCTTCAACGG
      361 AGAAATACCA TCTCCTTAAT GCCTCTGTAC GGTTGAGACT GACAGAGAGA TTTTAACAG-
      421 GCCTCGCTCC CGAGCTCCCC GAGGATCTGT ACATGCTTAT CAAGAAG-GT ACGCAAGTCA
      481 TGTTAAAAAT TACCCCGTCG -CACAATTCC AAGCTAACA- ATTTAAAAG- GCTGTCGCCG
      541 TCCGAAAGCA CCTCGAGCGT AACCGCAAGG ACAAGGACTC CAAGTTCCGC CTCATTCTCA
      601 TTGAGTCCCG AATTCACCG- ---------- ---------- ---------- ----------
      661 ---------- ---CCTGGCT CGCTACTACA AGACCGTCGG TGTTCTCCCT CCCACCTGGA
      721 AGTACGAGTC CGCTACTGCC AGCACCATCG TCGCTTAA-- 
//
LOCUS       FOXG_01760       760 bp
DEFINITION  FOXG_01760     760 bp
TITLE       FOXG_01760
ORIGIN

        1 ATGGGCCGAC TTCACAGCAA GGGAAAGGGC ATTTCTGCCT CCGCTCTCCC CTACTCTCGC
       61 TCCGCTCCTG CGTGGTTGAA GACCACCCCC GAGCAGGTTG TTGAGCAGAT CGCCAAGCTC
      121 GCCCGTAAGG GTGCCACTCC CTCTCAGATT GGTGTTGTCC TTCGCGACAG CCATGGTATT
      181 GCCCAGGTCA AGCTTGTCAC TG-GTACGGA TTGCGCG--- ---CA---TG GAAAATAAAG
      241 GTCAAAGCAA CTAACAAATA ATCGCAG-GT AACCGAATTC TCCGAATTCT CAAGTCCAGC
      301 G-GTACGGTC CCCTAAACGA ATAAAGGATG TGGCGATGGA AACAAATACA TCTACAACGG
      361 AGAAACACCA TCTCCTTAAT GCCTCTGTAC GGTTGAGACT GACAGAGAGA TCTTAACAG-
      421 GCCTCGCTCC CGAGCTCCCC GAGGATCTGT ACATGCTTAT CAAGAAG-GT ACGCCAGTCA
      481 TGTCAAATTT TTCCCCATTG -CACAATTCC AGGCTAACA- AGTTAAAAG- GCTGTCGCCG
      541 TCCGAAAGCA CCTTGAGCGT AACCGCAAGG ACAAGGACTC CAAGTTCCGC CTCATTCTTA
      601 TTGAGTCCCG AATTCACCG- ---------- ---------- ---------- ----------
      661 ---------- ---CCTGGCT CGTTACTACA AGACCGTCGG TGTTCTCCCT CCCACCTGGA
      721 AGTACGAGTC CGCTACTGCC AGCACCATCG TCGCTTAA-- 
//
LOCUS       FGSG_07048       760 bp
DEFINITION  FGSG_07048     760 bp
TITLE       FGSG_07048
ORIGIN

        1 ATGGGCCGTC TTCACAGCAA GGGAAAGGGC ATTTCTGCCT CCGCTCTCCC CTACTCTCGA
       61 TCTTCCCCTG CGTGGTTGAA GACCACCCCC GAGCAGGTTG TCGAGCAGAT CTCCAAGCTC
      121 GCCCGTAAGG GTGCCACCCC TTCTCAGATC GGTGTCATTC TCCGTGACTC TCACGGTATT
      181 GCCCAGGTCA AGCACGTCAC TG-GTAAGAA CTGAGCGATT CGGCAAATTT GAAAATCGAA
      241 ATCAGAAGTG CTAACACG-A AGGTCAG-GT AACCGAATTC TCCGAATTCT CAAGTCCAGC
      301 G-GTACGATT CCCTAAACGA AAAATGGATG TGGCGGTCGA A--CGATACA TCTATAATGG
      361 AGAAACACCA TCTCTTTAAT GCCTCTGTGC GGTTGAGACT GACAGAGAGA TTTTA-CAG-
      421 GCCTCGCCCC CGAGCTCCCC GAGGATCTGT ACATGCTTAT CAAGAAG-GT ACGCAAGTCC
      481 TACGGATTTT TTTTCTTCTA TCACAACAAT CCGCTAACCC ATATACCAG- GCTGTTGCCG
      541 TCCGAAAGCA CCTTGAGCGC AACCGCAAGG ACAAGGACTC CAAGTTCCGT CTCATTCTCA
      601 TTGAGTCCCG AATTCACCG- GTAGGCTTAA CCAAAGCTCT TATTCCGTTG CGCACCAAAC
      661 TAACCTGTAA ACAG-TCTGG CCCGTTACTA CAAGACCGTC GGTGTCCTTC CCCCCACCTG
      721 GAAGTACGAG TCCGCTACTG CCAGCACCAT CGTCGCTTAA 
//
LOCUS       augustus-contig00423-abinit-gene-0.33-mRNA-1 (genomic sequence): 683 residues       760 bp
DEFINITION  augustus-contig00423-abinit-gene-0.33-mRNA-1 (genomic sequence): 683 residues     760 bp
TITLE       augustus-contig00423-abinit-gene-0.33-mRNA-1 (genomic sequence): 683 residues
ORIGIN

        1 ATGGGCCGAC TTCACAGCAA GGGAAAGGGC ATTTCTGCCT CCGCTCTCCC CTACTCTCGC
       61 TCCGCTCCTG CGTGGTTGAA GACCACCCCC GAGCAGGTTG TTGAGCAGAT CGCCAAGCTC
      121 GCCCGTAAGG GTGCCACTCC CTCTCAGATT GGTGTTGTCC TTCGCGACAG TCACGGTATT
      181 GCCCAGGTCA AGCTTGTCAC CG-GTAAGGA TTGCGCG--- ---CA---TG GAAGCTGAAG
      241 GTCAAGGCAA CTAACAAACA ATCGCAG-GT AACCGAATTC TCCGAATTCT CAAGTCCAAC
      301 G-GTACGGTT CCCTAAACGA ATAAAGGATG TGGCGGCGGA AACAAATACA TCTACAACGG
      361 AGAAACACCA TCTCCTTAAT GCCTCTGTAC GGTTGAGACT GACAGAGAGA TCTTAACAG-
      421 GCCTCGCTCC CGAGCTCCCC GAGGATCTGT ACATGCTTAT CAAGAAG-GT ACGC----CA
      481 TGTCAAAATT TTCCCGGTCG -CACAATTCC AGGCTAACA- AATTAAAAG- GCTGTCGCCG
      541 TCCGAAAGCA CCTTGAGCGT AACCGTAAGG ATAAGGACTC CAAGTTCCGC CTCATTCTTA
      601 TTGAGTCCCG AATTCACCG- ---------- ---------- ---------- ----------
      661 ---------- ---CCTGGCT CGTTACTACA AGACCGTCGG TGTTCTCCCT CCTACCTGGA
      721 AGTACGAGTC CGCCACTGCC AGCACCATCG TCGCTTAA-- 
//
LOCUS       FVEG_02916       2135 bp
DEFINITION  FVEG_02916     2135 bp
TITLE       FVEG_02916
ORIGIN

        1 ---------- ---------- ---------- ---------- ---------- ----------
       61 ---------- ---------- ---------- ---------- --ATGGCGGC CAATCGTGAT
      121 CCCAGCACCC TCTCCAACTA TAGCGCTTGG CGAACTCGCC ATACGACTGC TAGCTTCAAG
      181 ATCGACTTTG AGGACAAGGC GCTCAAAGGT TCGGTTGTTC TTCAGCTTGA GTCGCAGACC
      241 AATAAAGAGA GCAACGAGAT CATTCTTGAC TCTCGATATG TGGATATTTC TACCATCCGT
      301 ATCAACTCAA CAGAGTCCAA GTGGGAACTG AAAGAGTATA ATGCACCCCT CGGCGCCCCT
      361 CTTCACATCC ATGTGCCAGG CGGAGTTGCA AAGGGTGAAC TGATTGATCT CACCATTGAG
      421 CTCAAGACGA CGAGCAAATG CACTGCTCTG CAGTGGCTTA CTCCTGCCCA GACCTCGAAC
      481 AAGAAGCACC CGTATATGTT CTCTCAATGT CAGGCTATCA ATGCCCGCTC TATTTTCCCG
      541 TGTCAGGACA CTCCTGATGT GAAATCCACT TTCACTTTCA AGCTCACTTC TTCCCTGCCA
      601 GTTGTTGCGA GTGGTGTTCC TGTGGGAGAC CATAGTGCCA CGCCTGGTGA AGAGAAACTC
      661 TATGAGTTTG AGCAAAAGGT CCCTATCCCC TCTTATCTCT TTGCCGTAGC TTCTGGCGAT
      721 ATTGCGACTG CGCCTATTGG CCCTCGGAGT ATTGTCGCCA CAGGTCCCAA TGAGCTGGAA
      781 GAATGCAAAT GGGAGCTGGA GCGTGATATG GAGAAGTTCA TGGAAGTGGC AGAGAAACTC
      841 GTCTTCCCCT ATAAGTGGGG AGCTTACAAT GTGCTGGTCT TACCCCCAAG CTTCCCATAT
      901 GGAG-GTAGG TTTTGCTATT AGTTAAAAGG CAAGAAAGGA AATTGACCTA TATGACTCTA
      961 G-GTATGGAG AATCCCATCT ACACGTTTGC TACACCTACT ATCATTAGTG GTGATCGTCA
     1021 AAACGTGGAC GTAATTGCCC ATGAATTGAG CCATAGCTGG AGTGGTAACC TGGTTTCCAA
     1081 TGCCAGCTGG GAACATTT-G TAAGTTCAAG ATGACCAATC GCCTGAAGGG ATGATGCTAA
     1141 TGGGGTTCAG -CTGGCTAAA TGAGGGCTGG ACGATGTACC TTGAGCGTCG TATCCAAGCA
     1201 GCCATCCACG GTGATGCCGA GTTTGATTTC TCTTCCATCA TTGGATGGAA AGCTCTTG-G
     1261 TGCGTAACGC GATATTGCTA TTGGGACTTC GGCTGACCAT ATATCACAG- AGGATGCAGT
     1321 GGAACTCTTC GGCAAGGACC ATGAGTACAC CAAACTTATC ATTAAGCACG AGGGTGTTGA
     1381 CCCTGAGGAT GTCTATAGTA CGGTTGCGTA TGAGAAGGGC TTCCACTTCC TCTACTATCT
     1441 AGAGGGCGTT GTTGGCCGAG AGAACTTTGA CAAGTTCATT CCTTTTTACT TCACCAAGTG
     1501 GTCTGGCAAG TCTCTTGACT CCTTTGAGTT CAAGCAAACC TTCCTCGACT TCTTTAACAA
     1561 CCTCGGAGAT GAAAAAATCT CCAAGAATGT CGCCGAGATC AACTGGGAAG AGAAATTCTA
     1621 CACGCCCGGT CTACCCCCTA AGCCTGAGTT CGACACTACA CTGGCGAACC AGTGCTACGA
     1681 CCTCGCAACT AAGTGGAAAG ACGCT-GTGA GTTCCGCCGT CCATGTTGTG ATATTTCTAC
     1741 GCTGAC-TTT TATCAG-AAC TTTACACCAA GCGCCAAGGA CCTTGAGAAC TTCACTGCCA
     1801 ACCAGAAACT TGTTTTCTTG GCTGAGGTGC AGCAGTCCGG TGAGCTGAGC GCAGACCGAG
     1861 CGCAGCTTAT GGGGAAAACC TACGATTTCT TATCGTCCCA GAATGTCGAA ATTTTGTCTG
     1921 CGTATTATCT GATTGCTCTC AAAGCTCATG ATTCTGCCAT CTACCAGGAC GCCGCCAGTC
     1981 TGCTTGGACG AGTTGGTCGA ATGAAGTTTG TGCGCCCTTT GTTCCGCGCC CTCAACAGGG
     2041 TGGATAGACA GCTGGCATTG CAAACATTCG AGAAGAACAA GGACTTTTAC CATCCAATTT
     2101 GTAAGGGTAT GGTCGAGAAG GATCTCGGCC TTTAG
//
LOCUS       FOXG_05217       2135 bp
DEFINITION  FOXG_05217     2135 bp
TITLE       FOXG_05217
ORIGIN

        1 ---------- ---------- ---------- ---------- ---------- ----------
       61 ---------- ---------- ---------- ---------- --ATGGCTGC CAATCGTGAT
      121 CCCAGCACTC TCTCCAACTA TAGCGCTTGG CGAACTCGCC ATACGACTGC TAGCTTCAAG
      181 ATCGACTTTG AGGAGAAGGC GCTCAAAGGT TCGGTTATTC TTCAGCTTGA GTCACAGACC
      241 GATAAAGAGA GCAACGAGAT CATTCTTGAC TCTCGATATG TGGATATTTC TACCATCCGT
      301 ATCAACTCAA CAGAGCCCAA GTGGGAACTG AAAGAGTATA ATGCACCCCT CGGCGCCCCT
      361 CTTCACATCT ATGTGCCAGG CGGAGTTGCA AAGGGTGAAC TGATTGATGT CGCAATTGAC
      421 CTCGAGACAA CGAGCAAATG CACTGCTCTG CAGTGGCTTA CTCCTGCCCA GACCTCGAAC
      481 AAGAAGCACC CGTATATGTT CTCTCAATGT CAGGCTATCA ATGCCCGATC TATTTTCCCG
      541 TGTCAGGACA CCCCTGATGT GAAATCCACT TTCACCTTCA AGCTCACTTC TTCTCTGCCA
      601 GTTGTTGCGA GTGGTGTTCC TGTGGGAGAC CATAGTGCCA CACCTGGCGA AGAGAAACTC
      661 TATGAGTTTG AGCAAAAGGT CCCTATCCCT TCTTATCTCT TCGCCGTAGC TTCTGGCGAT
      721 ATTGCGACTG CGCCTATTGG CCCTCGAAGT ATTGTCGCCA CAGGTCCCAA TGAGCTGGAA
      781 GAATGCAAAT GGGAGCTGGA GCGTGATATG GAGAAGTTCA TGGAAGTGGC AGAGAAGCTC
      841 GTTTTCCCTT ACAAGTGGGG AGCTTATAAC GTGCTGGTCT TACCCCCAAG CTTCCCATAT
      901 GGAG-GTAAG TTTTGCTATG AGTCAAAAAG CAACAAAACA A-TTGACGCA TATGACTCTA
      961 G-GTATGGAG AATCCCATCT ACACGTTTGC TACGCCTACT ATCATCAGTG GTGATCGTCA
     1021 AAATGTGGAC GTCATTGCCC ACGAATTGAG CCATAGCTGG AGTGGTAACC TGGTTTCCAA
     1081 TGCCAGCTGG GAACATTT-G TAAGTTCAAG ATGACCAATC GCCTGAAGTG GCGATGCTAA
     1141 TGAGGTTCAG -CTGGCTAAA TGAGGGTTGG ACGATGTACC TTGAGCGTCG TATTCAAGCA
     1201 GCCATCCACG GTGATGCCGA GTTTGATTTC TCTTCCATTA TCGGATGGAA AGCTCTTG-G
     1261 TGCGTAACAC CATATTGTCA TTGAGACTTC GGCTGACCAT A--TCACAG- AGGATGCTGT
     1321 GGAACTCTTC GGCGAGGACC ATGAATACAC CAAACTTATC ATAAAGCACG AGGGTGTTGA
     1381 CCCTGAGGAT GTCTATAGTA CCGTCGCGTA CGAAAAGGGC TTCCACTTCC TCTACTACCT
     1441 AGAGGGCGTT GTTGGTCGAG AGAACTTTGA CAAGTTCATT CCTTTCTACT TCACCAAGTG
     1501 GTCTGGCAAG TCTCTCGACT CCTTCGAGTT CAAACAAACC TTCCTCGACT TCTTTAACAA
     1561 CCTCGGAGAT GAAAAGATCT CCAAGAATGT CGCCGAGATC AACTGGGAGG AGAAATTCTA
     1621 CACGCCCGGT CTACCCCCTA AGCCTGAGTT CGACACTACA TTGGCGAGCC AGTGCTACGA
     1681 CCTCGCAACT AAGTGGAAAG ACGCT-GTAA GTTCCGCCGT CTATGGTGTG GTATTTCTAC
     1741 GCTGACGTTT TATCAG-AAC TTTACACCAA GCGCCAAGGA TCTTGAGAAC TTCACTGCCA
     1801 ACCAGAAACT TGTCTTCTTG GCTGAGGTGC AGCAGTCCGG TGAGCTGAGC GCAGACCGAG
     1861 CGCAGCTCAT GGGCAAAACT TACGATTTCT TGTCGTCTAA GAATGTCGAG ATTTTGTCAG
     1921 CATACTATCT AATTGCTCTC AAAGCTCATG ATTCTGCCAT CTACCAAGAC ACCGCCACTC
     1981 TGCTTGGACG AGTTGGTCGA ATGAAGTTTG TGCGCCCTTT GTTCCGCGCC CTCAACAAGG
     2041 TGGATAGACA GCTGGCATTG CAAACATTCG AAAAGAACAA GGACTTTTAC CACCCCATTT
     2101 GTAAGGGTAT GGTCGAGAAG GATCTCGGCC TTTAG
//
LOCUS       genemark-contig00441-abinit-gene-0.46-mRNA-1 (genomic sequence): 2125 residues       2135 bp
DEFINITION  genemark-contig00441-abinit-gene-0.46-mRNA-1 (genomic sequence): 2125 residues     2135 bp
TITLE       genemark-contig00441-abinit-gene-0.46-mRNA-1 (genomic sequence): 2125 residues
ORIGIN

        1 ATGTCGTGGT TCTCGTCACT CAAGAAACCT GCCATTCTGC GAACTTGTCA AGTCAAGATC
       61 ACCCATAATC GCAATCTAAG ACGAACATTC GCAACAGTTA ATATGGCGGC CAATCGCGAT
      121 CCCAGCACCC TCTCCAACTA TAGCGCTTGG CGAACTCGTC ATACAACTGC TAGCTTCAAG
      181 ATCGACTTTG AGGAGAAGGC ACTCAAGGGT TCGGTTGTCC TTCAGCTTGA GTCACAGACC
      241 GATAAAGAGA GCAACGAGAT CATTCTTGAC TCTCGATATG TGGATATTTC TACCATCCGT
      301 ATCAACTCAA CAGAGTCCAA GTGGGAACTG AAAGAGTATA ATGCGCCCCT CGGCGCCCCT
      361 CTTCATATCC ATGTGCCAGG CGGAGTTGCA AAGGGTGAAC TGATTGATCT CGCCATTGAC
      421 CTCAAGACCA CAAGCAAATG CACTGCTCTG CAGTGGCTTA CTCCTGCCCA GACCTCGAAC
      481 AAGAAACACC CGTATATGTT CTCTCAATGC CAGGCTATCA ATGCCCGCTC TATTTTCCCG
      541 TGTCAGGACA CTCCTGATGT GAAATCCACT TTCACTTTCA AGCTCACTTC ATCCCTGCCA
      601 GTTGTTGCGA GTGGTGTTCC TGTGGGAGAC CATAATGCCA CGCCTGGCCA AGAGAAACTC
      661 TATGAGTTTG AGCAAAAGGT CCCTATCCCT TCCTATCTCT TCGCTGTAGC TTCTGGCGAT
      721 ATTGCGACTG CGCCTATTGG CCCTCGAAGT ATTGTCGCCA CAGGTCCCAA TGAGCTGGAA
      781 GAATGCAAGT GGGAGCTGGA GCGTGATATG GAGAAGTTCA TGGAAGTGGC AGAGAAACTC
      841 GTTTTCCCCT ACAAGTGGGG AGCTTACAAT GTGCTGGTCT TACCCCCAAG CTTCCCATAT
      901 GGAG-GTAGG TTTTGCTATG AGTCAAAAAG CAAGAAAAGA AACTGACCTA TATGGCTCTA
      961 G-GTATGGAG AATCCCATCT ACACGTTTGC TACGCCTACT ATCATCAGTG GTGATCGTCA
     1021 AAATGTGGAC GTCATTGCCC ACGAATTGAG CCATAGCTGG AGTGGTAACC TGGTTTCCAA
     1081 TGCCAGCTGG GAACATTT-G TAAGTTCAAG ATGACCAATT ACCTGAAGGG ACGATGCTAA
     1141 TGGGGTTCAG -CTGGCTAAA TGAGGGTTGG ACGATGTACC TTGAGCGTCG TATCCAAGCA
     1201 GCCATCCACG GTGATGCCGA GTTTGATTTC TCTTCCATTA TTGGATGGAA AGCTCTTG-G
     1261 TGCGTATCGC GATATTGCTA TTGGGACTTT GGCTGACCAT A--TCACAG- AGGATGCGGT
     1321 GGAACTCTTC GGCAAGGACC ATGAGTACAC CAAACTTATC ATAAAGCACG AGGGTGTTGA
     1381 CCCTGAGGAT GTCTATAGCA CCGTTGCGTA TGAAAAGGGC TTCCACTTCC TCTACTACCT
     1441 AGAAGGCGTT GTTGGCCGAG AGAACTTTGA CAAGTTCATT CCTTTCTACT TCACCAAGTG
     1501 GTCTGGCAAG TCTCTCGACT CCTTTGAGTT CAAGCAAACC TTCCTCGACT TCTTTAACAA
     1561 CCTTGGAGAT GAAAAAATCT CCAAGAATGT CGCCGAGATC AACTGGGAGG ATAAATTCTA
     1621 CACACCCGGT CTACCCCCTA AGCCTGAGTT CGACACTACA TTGGCGAACC AGTGCTACGA
     1681 CCTCGCAACT AAGTGGAAAG ACCCT-GTAA GTTCCGCCGT CCATGGTGTG GTATTTCTAC
     1741 GCTGACATTT TATCAG-AAC TATACACCAA GCGCTAAGGA TCTTGAGAAC TTCACTGCCA
     1801 ACCAGAAACT TGTCTTCTTG GCTGAGGTGC AGCAGTCCGG TGAGCTGAGC GCAGACCGAG
     1861 CGCAACTCAT GGGGAAAACC TACGATTTCT TATCGTCAAA GAATGTCGAA ATTTTGTCAG
     1921 CATATTATCT AATTGCTCTC AAAGCTCATG ATGCTGCCAT CTACCAAGAC GCTGCCACTC
     1981 TGCTTGGACG AGTTGGTCGG ATGAAGTTTG TGCGCCCTTT GTTCCGCGTC CTCAACAAGG
     2041 TGGATAGACA GCTGGCATTG CAAACATTCG AGAAGAACAA GGACTTTTAC CACCCCATTT
     2101 GTAAGGGTAT GGTCGAAAAG GATCTCGGCC TTTAG
//
LOCUS       FGSG_10188       2135 bp
DEFINITION  FGSG_10188     2135 bp
TITLE       FGSG_10188
ORIGIN

        1 ---------- ---------- ---------- ---------- ---------- ----------
       61 ---------- ---------- ---------- ---------- --ATGACGGC CAATCGGGAT
      121 CCCAGTACTC TCTCAAACTA TAGCGCTTGG CGCACCCGCC ATACCACCGC CAACTTCAAG
      181 ATCGACTTTG ACCAGAAGGC GCTCAAGGGC TCTGTTGTTC TGCAACTCGA GTCACAGACT
      241 GACAAAGAGA GCAAGGAGAT TATTCTCGAT ACTCGTTATG TCGACATTTC CAGTATCAGT
      301 ATCGACTCCA AGGAGTCCAA GTGGGAGCTG AAGAGCTTCA ATGCCCCTCT CGGTGCCCCT
      361 CTTCACATTG CTGTACCGGA TGGTGTTGCC AAAGGCGAGC TAATTGACCT TGCAATTGAC
      421 CTCCAGACAA CCAGTAAATG TACTGCTCTG CAGTGGCTCA CTCCTGCTCA GACATCCAAC
      481 AAGAAGCACC CGTACATGTT TTCTCAATGC CAGGCCATTA ACGCTCGTTC CATTTTTCCT
      541 TGCCAGGACA CTCCTGACGT CAAGTCTACT TTCAGTTTCA AGCTGACTTC GTCTCTCCCC
      601 GTTGTTGCCA GTGGTGTTCC TGTAGGAGAC CACGAGGCAA CTCCTGGTAA GGAGAAGCTT
      661 TACGAGTTTG AGCAAAAGGT CCCTATCCCC TCTTACCTCT TTGCTGTGGC CTCTGGTGAT
      721 ATTGCAACTG CTCCTATCGG TCCTCGAAGC ATTGTCGCCA CGGGCCCTAA CGAGCTGGAA
      781 GGATGTAAGT GGGAACTTGA GCGTGATATG GAGAAGTTTA TGGAGGTGGC AGAGAAGCTT
      841 GTCTTTCCCT ACAAATGGGG AGCTTACAAC GTTCTTGTCT TGCCCCCAAG CTTCCCGTAC
      901 GGAGGTA--- ---------- ---------- ---------- ---------- ----------
      961 ---TGGAGAA CCCCATCTAC ACCTTCGCTA CACCCACAAT CATCAGTGGT GACCGCCAAA
     1021 ATGTGGACGT TATTGCCCAC GAACTGAGCC ACAGCTGGAG TGGTAACTTG GTTTCCAACG
     1081 CTAGCTGGGA GCACTT-GTA AGTTCACAGC CATTGAGACA TGAAGATTGT GATATTGATA
     1141 GCCTTTAG-C TGGTTGAACG AAGGTTGGAC AATGTACCTT GAACGCCGTA TTCAAGCCGC
     1201 TATCCACGGT GATGCCGAGT TTGACTTTTC TGCCATCATC GGATGGAAGG ACCTTG-GTA
     1261 CGTGACACCA CATTGCTGTC AAAACGTGGA CTAACCGTG- -GAACAG-AG AATGCCGTAG
     1321 AGCTCTTTGG CAAGGACCAC GAATACACCA AGCTCATCAT CAAGCATGAG GGTGTTGATC
     1381 CTGAGGACGT CTACAGCACC GTTGCTTACG AGAAGGGCTT CCACTTCCTC TACTACTTGG
     1441 AGGGCGTTGT TGGCCGGGAG AACTTTGACA AGTTCATTCC CTTTTACTTC ACCAAGTGGT
     1501 CCGAAAAGTC CCTTGATTCA TTCGAATTCA AGCAAACCTT CCTCGACTTT TTCAACAACC
     1561 TTGGAAACAA GGAAGTTGCC AAGAAGATCA CCGAGATCAA TTGGGAGGAG AAGTTCTACA
     1621 CACCCGGTCT TCCTCCCAAG CCTGAGTTTG ACACTACATT GGCAAACCAG TGCTATGATC
     1681 TTGCAAACAA ATGGAAGGAT GCT-GTAAGT TCAATCACTT GGAGTGTGGT GTGTGCCCAC
     1741 TAACGCATAT ATAG-AAATT CGAGCCTAAT GCCAATGACC TTGAGGAGTT CACTGCGAAC
     1801 CAGAAGCTTG TCTTCCTGGG TGAAGTACAG CAGTCCGGTG ATCTGACTGC AGACCGAGTC
     1861 CAGCTCATGG GCAAGACGTA CGATTTTATG TCGTCAAAGA ACGTGGAGAT CCTTTCAGCA
     1921 TACTACCAGA TTGCTCTCCA GGCCAAGGAT TCTGCTATTT ACCAGGCCGC TGCCGATCTG
     1981 CTCGGCACGG TTGGTCGTAT GAAGTATGTG CGACCTCTGT TCCGCGCCCT CAACAAGGTG
     2041 GACCGACAGC TGGCGCTGGA CACCTTTGAG AAGAACAAGG ACTTCTATCA TCCTATCTGC
     2101 AAGGGTATGG TGGAGAAGGA TCTAGGTCTT TAA--
//
LOCUS       FVEG_09274       754 bp
DEFINITION  FVEG_09274     754 bp
TITLE       FVEG_09274
ORIGIN

        1 ATGGCGGCCA ACAAAGCGTC CCGCGTGGGC GAGGA-GTAA GTCCATCATG ATAACT----
       61 GTCCAGTCCC CAAATTATTG TCAAATACTA ACCTGGTTCT AG-AATCTGG AA-GTAAGCC
      121 ATGTCCGCTT GATCCCCCAA CGGAGCGCCT CTC-TAACAG AGCAACAG-A ACTCGAATCG
      181 ACAAGGTCAA CGCTGAGCTC GTCACCTTAA CCTACGGAAC TATCGTCGCA CAACTATGCA
      241 AGGATTACGA GAGCGACTAT GCCGAGGTGA ACAAGCAACT CGACAAGATG GGTTACAATA
      301 TTGGTCTGCG AATTATTGAA GACTACCTCG CCAAATCCAA CACCATGAAG CGATGCGCCA
      361 ACTTCCGCGA GACGGCAGAA ATGATCTCCA GG-GTAGGGA GGCCTAATGC GCGGCGTTAG
      421 ACAATAACTA ACGAGACAAC CAG-GTTGGA TTCAAGATAT TCCTCAACAT TACTCCCCAA
      481 GTGATGAATT GGACAAGCGA AAATGACCAG TTCTCGCTGG TATTTGAAGA GAACCCGTTG
      541 GCCGACTTTG TCGAGCTTCC CGATGATGGC CGAGCGCAAG ATCAACTTTG GTACTCCAAC
      601 ATTCTGTGTG GCGTGCTACG AGGAGCTCTG GAGATGGTGC AAATGCAAGT TGAAGCTCAC
      661 TTCGTCAGTG ACGTGTTGCG GGGCAACGAC AGCACGGAAA TGAGGGTATC GCTAATCAGA
      721 TACATCGACG ATGAACTCCC CCCAGAGGAT GA--
//
LOCUS       FGSG_02649       754 bp
DEFINITION  FGSG_02649     754 bp
TITLE       FGSG_02649
ORIGIN

        1 ATGGCATCTA ACAAAGCTAC TCGGTTGGGT GAGGA-GTAC GTTCAACACG ATGCCCATCT
       61 ATCTTGGTCG CAAATATTTT ACAAATGCTA ACTCAAACTC AG-GATCTGG AA-GTAGGCA
      121 CCAACTGCAC GGTCTCTAAA TCGAATAGTC CTCTGACCAG AATAACAG-A ACCCGAATCG
      181 ATAAGGTGAA CGCTGAGCTC GTCACCTTGA CGTACGGAAC TATTGTCGCA CAGCTCTGCA
      241 AAGACTACGA AAGCGATTAT GCGGAGGTGA ACAAACAGCT CGACAAAATG GGTTACAACA
      301 TCGGACTGCG ATTGATCGAA GACTACCTCG CCAAGTCCAA CACCATGAAG CGATGCGCCA
      361 ACTTCCGCGA GACGGCCGAG ATGATTTCTC GT-GTATGGA CAATTATGAT ACAATATTCG
      421 ATAGCGACTG ACAAAAAAAA CAG-GTTGGA TTTAAAATCT TCCTCAACAT CACTCCTCAG
      481 GTCCTGAATT GGACAAGCGA AAATGACCAG TTCTCGCTGG TGTTTGAAGA GAACCCTCTC
      541 GCCGACTTTG TCGAGCTTCC CGACGATGGA CGAGCGCAAG ACCAGCTCTG GTACTCCAAC
      601 ATTCTATGCG GAGTGCTACG AGGTGCATTG GAGATGGTAC AGATGCAGGT TGAGGCTCAC
      661 TTTGTTAGTG ACGTCTTGCG AGGCAACGAA ACTACAGAAA TGAGGGTTTC GCTAGTTCGA
      721 TACCTCGACG ATGAACTGCC ACCTGAGGAT GA--
//
LOCUS       FOXG_10627       754 bp
DEFINITION  FOXG_10627     754 bp
TITLE       FOXG_10627
ORIGIN

        1 ATGGCGGCCA ACAAAGCGTC CCGCGTAGGC GAGGA-GTAA GTTCATCATG ATACCTA---
       61 GTTCGGTCAC CAAATTACGG TCAAATACTA ACTTGGTTCT AG-AATCTGG AA-GTAAGCG
      121 ATGATCGCTT GAGCCTATAT CGAAACGCTT TT--TAACAG ACTAACAG-A ACTCGAATCG
      181 ACAAGGTCAA CGCTGAGCTC GTCACTTTGA CTTACGGAAC TATCGTCGCA CAACTATGCA
      241 AGGACTACGA GAGCGACTAT GCCGAAGTGA ACAAGCAACT CGACAAGATG GGTTACAACA
      301 TTGGTCTGCG ACTTATTGAA GACTATCTCG CCAAATCCAA CACCATGAAG CGATGCGCCA
      361 ACTTCCGCGA GACGGCAGAG ATGATCTCCA GG-GTAGGGA GCCTTCCTGC GCAGCGTTAG
      421 GCAATGACTA ACGATAGAAC CAG-GTTGGG TTCAAGATAT TCCTCAACAT TACTCCCCAA
      481 GTGATGAATT GGACAAGTGA AAATGACCAG TTCTCGCTGG TATTTGAAGA GAACCCCTTG
      541 GCCGACTTTG TCGAGCTCCC TGACGATGGT CGAGCGCAAG ATCAACTTTG GTACTCCAAC
      601 ATTCTGTGTG GAGTGCTACG AGGTGCTCTG GAAATGGTGC AAATGCAAGT TGAAGCTCAC
      661 TTCGTCAGTG ACGTGTTGCG GGGCAACGAC AGCACAGAGA TGAGGGTATC GCTAATCCGA
      721 TACATCGACG ATGAACTGCC CCCTGAGGAT GA--
//
LOCUS       augustus-contig00455-abinit-gene-0.88-mRNA-1 (genomic sequence): 746 residues       754 bp
DEFINITION  augustus-contig00455-abinit-gene-0.88-mRNA-1 (genomic sequence): 746 residues     754 bp
TITLE       augustus-contig00455-abinit-gene-0.88-mRNA-1 (genomic sequence): 746 residues
ORIGIN

        1 ATGGCGGCCA ACAAAGCGTC CCGCGTGGGC GAGGA-GTAA GTCCATCATG ATAACT----
       61 ATTCAGGTCC CAAATTACTG TCAAATACTA ACCTGGTGCC AGAATCTGGA AGTAAGCTAT
      121 GATCGCACGA GCCCGTAACG GAGCGCCCCT TCTAACAGAG TACCAG-AAC TCGAATCGAC
      181 AAGGTTAACG CTGAGCTCGT CACTTTGACC TACGGAACTA TCGTCGCACA GCTATGTAAG
      241 GACTACGAGA GCGACTATGC CGAAGTGAAC AAGCAACTCG ACAAGATGGG CTACAACATT
      301 GGTCTGCGAC TTATTGAAGA CTACCTCGCC AAATCCAATA CCATGAAGCG ATGCGTTAAC
      361 TTCCGCGAGA CGGCAGAAAT GATCTCCAGG -GTATGGAGA CTTAATGCGC AGTGTGAGAC
      421 AGTGACTAAC GAGAGATCCA G-GTTGGATT CAAGATATTT CTCAACATTA CTCCCCAAGT
      481 GATGAATTGG ACAAGCGAAA ATGACCAGTT CTCGCTGGTA TTTGAAGAGA ATCCGTTGGC
      541 CGACTTTGTC GAGCTTCCCG ACGATGGCCG AGCGCAAGAT CAACTTTGGT ACTCCAACAT
      601 TCTGTGTGGA GTGCTACGAG GAGCCCTGGA GATGGTGCAA ATGCAAGTTG AAGCTCACTT
      661 TGTCAGTGAC GTGTTGCGGG GCAACGACAG CACAGAGATG AGGGTATCGC TAATTCGATA
      721 CCTCGACGAT GAACTGCCCC CTGAGGATGA CTAA
//
LOCUS       FVEG_06868       5608 bp
DEFINITION  FVEG_06868     5608 bp
TITLE       FVEG_06868
ORIGIN

        1 ATGCCGACCC TGCCCATCAA GTTTCAGGAG CTTGTCCAGC TCGCCAATGT TGGCGTGGAC
       61 ACACAGAGCA TTGGCTTCAA CTCCTGC-GT ATGTCCCACA AACTGCCGCC AGCTACTTGG
      121 TCGCGATAAG CAAGGCCATG AGCTAACCAG AAGCTAGACA CTCGAG-TCA GACTCCTACG
      181 TGTGTGTGCG AGAGAAGAAG AACGAAGCTG CCCAACCTGA GGTTGTTATT ATTGAGCTCA
      241 AGAATGGTAA CAATGTGACT CGTCGGCCGA TCAAGGCCGA CAGTGCCATC ATGCACTGGA
      301 ACCGACAGGT TATTGCTCTC AAGGCTCAGT CTAGAACACT GCAGATCTTC GACCTCGAGC
      361 AAAAGAAGAA GCTCAAGTCC TGTACCATGA ACGAGGATGT CCAATTCTGG AAGTGGATCA
      421 GTGAGAACGA GCTTGGTCTT GTCACAACAA CCAGTGTCTT CCACTGGAAT GTCTACGATG
      481 CGGGTCAAGA TGCCCCCGTC AAGGTCTTCC AGCGCAATGA TAACCTAAAC -GTGAGCCGC
      541 TTTCAT-CCA CCACTAATAT GGCATTCTAG TGCTAATAAA GTT---TCAG -GGCTGCCAG
      601 ATCATCAACT ACCGAGTCAA CAGCGATGGC AAGTGGATGG TAGTCGTTGG TATTTCATCC
      661 CAGCAGGGCC GTGTGGTTGG TGCCATGCAG CTCTACTCCA AAGATCGTGG AATCAGCCAG
      721 GCCATAGAAG GTCATGCCGC CGCCTTCGGT ACCCTTCGTC TAGAAGGTGC TCCCCAAGAT
      781 ACCAAGTTCT TCAGTTTCGC TGTACGAACG GCAACCGGCG CAAAGCTTCA CATTGTCGAG
      841 GTCGACCACC CAGAGTCGAA TCCAGTTTTC CAGAAGAAGG CGGTCGACAT GTTCTTCCCC
      901 CCCGAAGCCA CCAACGATTT CCCCGTCGCT CTCCAGGTTT CTCAGAAGTA CGGCGTCATC
      961 TACATGGTGA CCAAGTACGG CTTTATCCAC CTCTATGATC TCGAGACTGC CTCGTGCATC
     1021 TACATGAACC GAATTTCGAG CGAGACTATT TTCACAACAT GCACAGATGA CGGCTCCTCT
     1081 GGTATCGTTG GCATCAACCG GAAGGGTCAA GTTCTTTTCG TGACCATCGA CGACAACAAC
     1141 ATCATCCCGT ACCTTCTTCA GAACCCCGCC AACTCGGAAA TGGCTATCAA GATGGCCTCA
     1201 AGAGCTGGAC TTCCCGGTGC TGACAACCTT TATGCCCGCC AATTCGAGCA GCTATTCAAC
     1261 GCGGGAAGTT ATCTGGAGGC TGCTAAGGTT GCCGCCAACT CCCCACGAGG ATTCCTGCGA
     1321 AGCGCCGAGA CTATTGAGAA GTTCAAGCGC CTTCCTGTTC AACCTGGTCA GATGGCTTTT
     1381 ACACTTCAAT ACTTCGGTAT GCTTTTGGAC AAGGGCGCCT TGAACCGTGA GGAAACCCTC
     1441 GAGCTTGCAC AGCCTGTTCT CCAGCAGAAC CGCAAGCATC TGCTTGAGAA GTGGTTGAAG
     1501 GAGGGCAAGT TGGACTGCTC CGAGGCGCTC GGAGACTTGG TCCGTCCTTA CGATATGAAC
     1561 ATGGCCCTTA CCATTTACCT TAAGGCGGAG GTCCCCGCAA AGGTTGTTGC TGGTTTTGCT
     1621 GAGACGGGCC AGTTTGATAA GATTCTCCCG TACTCGGCTC AAACCGGCTA TCAACCTGAT
     1681 TATATCCAAC TTCTTCAGCA CATCATTCGT ATCAACCCTG AGAAGGGTGC CGAGTTTGCT
     1741 AGTGCTCTGG CTAATAACGA GCAGGGCTCC TTGGTTGATT TGGAGCGTGT TTGCGACATC
     1801 TTCCAAGGAC AGGGTATGAT CCAACAAGCC ACTGCCTTCC TCCTTGATGC GCTGAAGGAG
     1861 AACAAGCCTG AACATGCCCG TCTTCAGACC CGACTGCTGG AGATGAACCT CATGCATGCT
     1921 CCTCAAGTTG CCGAGGCTAT TCTGGGCAAT GAGATGTTCA CTCACTTCGA CAAGTCTCGC
     1981 ATTGCCCAAC TTTGCGAGCA GGCCAACCTT CCTCAGAAGG CTTTGGAGCT CTATGAGGAC
     2041 CCCGAAGCCA TTAAGCGCGT CATTGTCAAC ATTCCTGGCT CCCCCAACTT CAACCCCGAC
     2101 TGGCTCACCA CCTTCTTCGG CAAGCTTTCT GTTGAGCAAT CCCTTGATTG TCTAGATGCT
     2161 ATGATGAAGA CGAACATTCG ACAAAACTTG CAGTCAGTGG TTACCATCGC CACCAAGTAC
     2221 TCCGACCTCC TGGGAGCTGT TCGCCTGATT GATCTCTTCG AAAAGTACAA GACTGCTGAG
     2281 GGTCTGTTCT ACTACCTCGG TAGCATTGTG AACCTGTCTG AGGACCCCGA TGTGCACTTC
     2341 AAGTACATTG AGGCTGCTAC CAAGATGGGC CAGTTTAACG AGGTTGAGCG ATTGTGCCGC
     2401 GATAGTAACG TGTATAACCC AGAGAAGGTC AAGAACTTCC TTAAGGAAGC CAAGTTGCCC
     2461 GAGCAGCTTC CTCTGATCAT CGTCTGCGAT CGTTTCAACT TTGTTCACGA CCTGATTCTG
     2521 TACCTGTACC AGAACCAGCA ATTTGCTGCT ATTGAGACCT ACGTCCAGTC TGTGAACCCT
     2581 ACACGAGCTC CTGAAGTCAT CGGAGGCCTC TTGGATGTCG ACTGCGACGA GAATGTCATT
     2641 AGGCAGTTGT TGCAGACCGT TAACGCTCAG GCTATCAGCA TTGATTCGCT TGTTTCTGAG
     2701 GTCGAGTCTC GAAACCGACT CAAGCTTCTC TTGCCCTTCC TCGAGAAGAC CCTTAACGAG
     2761 GGTAACCAGC AGCAAGCTGT TTTCAATGCT CTTGCCAAGA TCTATATCGA TTCCAACAAC
     2821 AACCCGGAGA AATTCCTGAA AGAAAACGAT CAATATGATA CTCTGACAGT CGGAAAGTAC
     2881 TGTGAGAAGC GTGACCCCAA CCTGGCCTAC ATTGCCTACT CCAAGGGACA AAATGACTTG
     2941 GAGCTCGTCA ACATCACAAA TGAGAACTCC ATGTACCGAG CCCAGGCGCG ATATCTGTTG
     3001 GAGCGATCTG ATAATGAGCT GTGGGGCTTC GTGCTGAGCG AGAACAACAT TCACAGACGA
     3061 TCTGTTGTTG ACCAAGTCAC CGCGACCGCG GTTCCTGAGG CTAATGACCC TTCGAAGGTT
     3121 TCCGTGGCCG TTGCTGCTTT CCTTGAGAAT GACCTACCTC TCGAGCTTAT TGAACTTCTT
     3181 GAGAAGATTG TTCTCGAGCC TTCACCTTTC AGCGATAACC AGAATCTTCA GAACTTGCTT
     3241 ATGTTCACTG CTGCCAAGGC TGATAAGGGA CGTGTCATGG ATTACATTCA CAAGCTCGAC
     3301 AACTACAACG CCGATGAGAT CGCCACCGCC TGTATTGAGG TTGGCCTCTT TGAGGAAGCT
     3361 TTCGAGATTT ACAAGAAGGC CGACAACAAG TCTGCTGCTG TTGACGTCCT GATCGAGAAC
     3421 GTGGTCAGCA TCGACCGTGC CCAGGGTTAT GCCGAAGAAG TTGACCTGCC CGAGGTCTGG
     3481 AGCAAGGTTG CCAAGGCTCA GCTTGATGGT CTTCGTGTTT CTGATGCTAT CGAGTCCTAC
     3541 ATTAAGGCTG AGGACCCCCG TAACTACCAT GAGGTCATTG AAGTTGCTAC CCACGCCGGC
     3601 AAGAACGAGG ACCTTGTCAA GTACTTGCGC ATGTGCCGCA AGACCCTCCG TGAGCCTGCT
     3661 ATCGACACTG CTCTGGCTTT CTCATATGCT CGCCTTGACC AGCTCTCTGA GCTTGAGGAC
     3721 TTCCTCCGAG CTACCAACGT TGCTAACATT GAGGAGTCGG GTGACAAGGC TTACGAGGAG
     3781 GGCTTGTTCG AGGCTTCCAA GATCTTCTAC ACTAGCATTT CCAACTGGGC TAAGTTGGCA
     3841 ACCACTCTTG TTCACCTCGG TGATTACCAA GCTGCCGTTG AGTGTGCCCG CAAGGCCAAC
     3901 AACATCAAGG TGTGGAAGCA GGTTCACGAG GCCTGTGTCC AGAAGAAGGA ATTCCGACTT
     3961 GCCCAGATTT GTGGTCTCAA CTTGATTGTC GATGCTGAGC AACTTCAGAC CCTAGTCAAG
     4021 GAGTACGAGC GCAACGGTTA CTTTGACGAG CTTATCAGCC TTCTCGAGCA AGGTCTTGGC
     4081 CTTGAGCGTG CCCATATGGG AATGTTCACT GAGCTCGGTA TCGCCCTCTC CAAGTACCAC
     4141 CCCGACCGCC TCATGGAGCA CATCAAGATC TTCTGGTCTC GCATGAATCT CCCCAAGATG
     4201 ATCAAGGCCT GCGAGGAAGC AAACCTCTGG CCTGAGCTGG TCTTCTGCTA CTACCATTAT
     4261 GACGAGTTTG ACAACGCTGC TCTTGCCGTC ATCGAGCGAC CCGAGAACTC CTGGGACCAC
     4321 CAGCAGTTCA AGGAGATCGT GGTCAAGGTT GCCAACCTGG AGATCTACTA CCGTGCTATT
     4381 AAGTTCTATG TTGAGCAGCA CCCCTCGCTC ATCACTGATC TCCTTGCTAC CCTTACCCCT
     4441 CGTATTGACG TTAACCGCGT CGTCAAGATC TTCCAGAAGA ACGATGACCT CCCTCTCATC
     4501 AAGCCTTTCT TGCTCAACGT GCAAACCCAG AACAAGCGTG TTGTGAATGA GGCTGTCAAC
     4561 GACCTGCTCA TCGAGGAGGA GGATTACAAG ACTCTACGTG ACTCAGTTCA GAATTATGAC
     4621 AACTACGATG CTACTGAGCT TGCCAGCCGT CTGGAGAAGC ATGACCTCAT CTTCTTCCGC
     4681 CAGATTGCTG CTTCCATCTA CCGCAAGAAC AAGCGATGGG AGAAGTCTAT TGCCCTGTCT
     4741 AAGCAGGACA AGCTGTACAA GGACGCCATC GAGACCGCTG CCCTATCTGC CAAGACCGAG
     4801 ATTGTCAGCG ACCTTCTTCA ATAT-GTAAG TAGCAGTTGG CACCTGGAAA TCCCTAATAT
     4861 A-CTAACGTC TGTAG-TTCG TCGACATTGG CCACCGCGAA TGCTACACTG GCATGTTGTA
     4921 CGCTTGCTAC GAGCTCATCC GCCCTGACCT TGTTTTGGAG CTCTCATGGC GCCATGGCCT
     4981 CATGGACTTC TCTATGCCTT ACATGATCAA CATGCTCGCC CAGCAAACAA AAGACCTGGC
     5041 CCTTCTGAAG GCAGACAACG AGGCACGCAA GGCTAAGGAG CAAGAGAAGG AGAAGACCGA
     5101 TGATAACACA CCAATTCTCG GCGCTTCTAG ACTCATGATC ACAGCTGGAC CTGGTGGCAT
     5161 GGGCTCTTCA CCCTCGCCTG CACCATATGG CCAGGCAAAC GGCTTCGCGC CTCAGCCCAC
     5221 CGGCTACGGT TTCTAGATGC AGGTACCGGT ACCGATGTGG CGCTGCCTCC CCCCCTATTA
     5281 TATCCGAGGA CCGGTAGCGC ATAATCAGTA TCTCGTTCAT GGGCAGGAGA ATAAATTTAA
     5341 AATGGATTCA TACCCGCCGC ACCCGCCTAC GGATACCAGA AAAGGATAGT TTATTGGCGA
     5401 GGATACAGA- TCCTGTAATC ATATTTTGCT TCTCCCGCGA GTTGCGCGTG GGGGCGTTGG
     5461 AAGGAGGATT TT-GAGCGAT TGACCTCTTA CGGGCTTTTG TGGTAGACTG GAGGACGAAG
     5521 TTCTGATAGT AAATTTCGCA GTCAGACGCA TGTATTCTGT CGGACTGCTG TATGTTGTAT
     5581 GATAGTACAT TGATTTGTCT TTGTT---
//
LOCUS       FOXG_09267       5608 bp
DEFINITION  FOXG_09267     5608 bp
TITLE       FOXG_09267
ORIGIN

        1 ATGCCGACTC TGCCCATCAA GTTTCAGGAG CTTGTCCAGC TCGCCAATGT TGGCGTGGAC
       61 ACACAGAGCA TTGGCTTCAA CTCTTGC-GT ACGTCCTGAA ACCTGCCACC AGCTAGTTGG
      121 TCGCAATAAA CAACGTCATA AGCTAACTAG AGGCTAGACA CTCGAG-TCC GACTCCTACG
      181 TCTGTGTGCG AGAAAAGAAG AACGAATCTG CCCAACCTGA GGTCGTTATC ATCGAGCTCA
      241 AGAATGGCAA CAACGTCACC CGTCGGCCAA TCAAGGCCGA CAGTGCCATC ATGCACTGGA
      301 ACCGACAAGT TATTGCTCTC AAGGCTCAGT CTAGAACACT GCAGATCTTC GATCTCGAGC
      361 AAAAGAAGAA GCTCAAGTCC TGCACCATGA ACGAGGATGT CCAGTTCTGG AAGTGGATCA
      421 GCGAGAACGA GCTTGGTCTT GTCACAACAA CCAGCGTCTT CCACTGGAAT GTCTACGATG
      481 CGGGTCAAGA TGCCCCCGTC AAGGTGTTCC AGCGTAATGA TAACCTTCAA -GTGAGCCGC
      541 TTTCAT-TTG CGACTAATCC GACATC--AG TGCTAACAGT GTTACTTTAG -GGCTGCCAA
      601 ATTATCAACT ACCGAGTTAA CAGCGATGGC AAGTGGATGG TAGTCGTTGG CATTTCATCC
      661 CAGCAGGGCC GTGTGGTTGG TGCCATGCAG CTCTACTCTA AGGATCGTGG AATCAGCCAG
      721 GCCATAGAAG GCCATGCCGC CGCCTTCGGT ACCCTTCGCC TAGAAGGTGC TCCCCAAGAT
      781 ACCAAGTTCT TCAGTTTCGC TGTACGAACG GCAACCGGCG CGAAGCTTCA CATTGTCGAG
      841 GTCGATCACC CCGAGTCGAA TCCGGTTTTC CAAAAGAAGG CGGTCGACAT GTTCTTCCCC
      901 CCCGAAGCCA CCAACGATTT CCCCGTCGCT CTCCAGGTTT CTCAGAAGTA CGGCGTCATC
      961 TATATGGTGA CCAAGTACGG CTTTATCCAC CTCTATGACC TCGAGACTGC CTCGTGCATC
     1021 TACATGAACC GAATTTCGAG CGAGACGATT TTCACAACAT GCACGGACGA CGGCTCTTCT
     1081 GGTATTGTCG GCATCAACCG AAAGGGTCAA GTTCTTTTCG TGACCATCGA CGACAACAAC
     1141 ATCATCCCGT ACCTTCTTCA GAACCCCGCC AACTCAGAGA TGGCTATCAA GATGGCCTCA
     1201 AGAGCTGGAC TTCCGGGTGC TGATAACCTT TACGCCCGCC AATTCGAGCA GCTGTTCAAC
     1261 GCGGGAAGCT ATTTGGAGGC TGCTAAGGTT GCCGCCAACT CCCCGCGGGG CTTCCTGCGA
     1321 AGCGCCGAGA CTATTGAGAA GTTCAAGCGC CTTCCTGTTC AACCTGGTCA GATGGCTTTC
     1381 ACACTTCAAT ACTTCGGGAT GCTTTTGGAC AAGGGTGCCT TGAACCGTGA GGAGACCCTC
     1441 GAGCTTGCAC AGCCCGTTCT TCAGCAGAAC CGCAAGCATT TGCTCGAGAA GTGGTTGAAG
     1501 GAAGGCAAGT TGGACTGCTC TGAGGCGCTC GGAGACTTGG TCCGTCCTTA CGATATGAAC
     1561 ATGGCCCTTA CCATCTACCT CAAGGCGGAG GTTCCCGCAA AGGTTGTTGC CGGTTTTGCT
     1621 GAGACAGGCC AGTTTGATAA GATTCTCCCG TACTCGGCTC AGACCGGCTA TCAACCTGAT
     1681 TACATCCAAC TTCTTCAGCA CATCATTCGT ATCAACCCTG AGAAGGGTGC CGAGTTTGCT
     1741 AGTGCCCTGG CTAATAATGA GCAGGGCTCC TTGGTTGATT TGGAGCGTGT TTGCGACATC
     1801 TTCCAAGGGC AGGGTATGAT CCAACAAGCC ACTGCCTTCC TCCTGGATGC GCTGAAGGAG
     1861 AACAAGCCTG AACATGCCCG CCTTCAGACC CGACTACTTG AGATGAACCT CATGCATGCT
     1921 CCTCAAGTTG CCGAGGCCAT TCTGGGCAAT GAGATGTTCA CTCACTTCGA TAAGTCTCGC
     1981 ATTGCCCAAC TTTGCGAGCA GGCCAACCTT CCTCAGAAGG CTTTGGAGCT CTATGAGGAC
     2041 CCTGAGGCCA TTAAGCGCGT CATTGTCAAC ATTCCTGGCT CCCCCAACTT CAACCCCGAT
     2101 TGGCTCACCA CCTTTTTCGG CAAGCTCTCT GTCGAGCAAT CCCTTGATTG CCTAGATGCT
     2161 ATGATGAAGA CGAACATTCG CCAAAACCTG CAGTCAGTGG TTACCATCGC CACCAAGTAC
     2221 TCCGACCTCC TGGGAGCTGT TCGACTGATT GATCTTTTCG AAAAGTACAA GACTGCCGAG
     2281 GGTCTGTTCT ACTACCTCGG TAGCATCGTG AACCTGTCTG AGGACCCCGA CGTGCACTTC
     2341 AAGTACATTG AGGCTGCTAC CAAGATGGGC CAGTTTAATG AAGTTGAGCG ATTGTGCCGC
     2401 GATAGTAACG TGTACAACCC AGAGAAGGTC AAGAACTTCC TTAAGGAAGC CAAGCTGCCC
     2461 GAGCAGCTTC CTCTGATCAT CGTCTGCGAT CGTTTCAATT TCGTTCACGA TCTGATTCTA
     2521 TACCTGTACC AGAACCAGCA ATTTGCCGCT ATTGAGACCT ACGTCCAGTC GGTGAACCCT
     2581 ACACGAGCTC CCGAAGTCAT CGGAGGCCTT CTGGATGTCG ATTGCGACGA AAATGTCATT
     2641 AAGCAGTTGT TGCAGACTGT TAACGCACAG GCTATCAGCA TTGATTCACT TGTCTCTGAG
     2701 GTCGAGTCTC GAAACCGACT CAAGCTTCTC TTGCCTTTCC TCGAGAAGAC TCTTAACGAG
     2761 GGTAACCAGC AGCAAGCTGT TTTCAATGCT CTTGCCAAGA TCTATATTGA TTCCAACAAT
     2821 AACCCGGAGA AGTTCCTGAA GGAAAACGAC CAATACGACA CTCTCACAGT CGGAAAGTAC
     2881 TGTGAGAAGC GTGATCCCAA CCTGGCCTAC ATTGCCTACT CCAAGGGACA GAATGACTTG
     2941 GAGCTCGTCA ACATCACAAA CGAGAACTCC ATGTACAGAG CCCAGGCGCG ATATCTATTG
     3001 GAGCGATCTG ATGCTGAGCT GTGGGGTTTC GTGCTGAGCG AGAACAACAT TCACCGACGA
     3061 TCTGTTGTTG ACCAAGTTAC CGCGACCGCG GTTCCCGAGG CCAATGATCC CTCGAAGGTC
     3121 TCTGTGGCTG TTGCTGCTTT CCTTGAGAAT GATCTCCCTC TGGAGCTTAT TGAGCTTCTT
     3181 GAGAAGATTG TCCTCGAGCC TTCACCTTTC AGTGACAACC AGAACCTTCA GAACTTGCTT
     3241 ATGTTCACCG CTGCCAAAGC TGACAAGGGC CGTGTTATGG ATTATATTCA CAAGCTCGAC
     3301 AACTACAACG CCGATGAAAT CGCCACTGCC TGCATTGAGG TTGGCCTCTT TGAGGAAGCT
     3361 TTCGAGATCT ACAAGAAGGC TGATAACAAG TCTGCCGCTG TTGACGTCTT GATCGAGAAC
     3421 GTGGTCAGCA TCGACCGTGC CCAGGGTTAT GCCGAAGAGG TTGATCTGCC TGAGGTCTGG
     3481 AGCAAGGTTG CCAAGGCTCA GCTTGATGGT CTTCGTGTTT CTGATGCTAT CGAGTCCTAC
     3541 ATTAAGGCTG AGGATCCTCG TAACTACTTG GAAGTCATCG AAGTTGCTAC TCATGCCGGC
     3601 AAGAACGAGG ATCTCGTCAA GTACTTGCGC ATGTGCCGCA AGACCCTCCG TGAGCCTGCC
     3661 ATCGACACTG CTCTGGCTTT CTCCTATGCT CGCCTTGATC AGCTTTCCGA GCTTGAGGAC
     3721 TTCCTCCGAG CTACCAACGT TGCTAACATT GAGGAGTCTG GTGACAAGGC TTACGAGGAA
     3781 GGCTTGTTCG AGGCTTCCAA GATCTTCTAT ACTAGCATTT CTAACTGGGC CAAGTTGGCA
     3841 ACCACTCTTG TTCACCTCGG TGACTACCAA GCCGCCGTTG AGTGTGCTCG CAAGGCCAAC
     3901 AACATCAAGG TGTGGAAGCA GGTTCACGAG GCCTGCGTGC AGAAGAAGGA ATTCCGACTT
     3961 GCCCAGATCT GCGGTCTCAA CTTGATTGTC GATGCCGAGC AACTCCAGAC CCTAGTAAAG
     4021 GAGTACGAGC GCAACGGTTA CTTTGACGAG CTTATCAGCC TTCTCGAGCA AGGTCTTGGC
     4081 CTTGAGCGAG CCCACATGGG AATGTTCACT GAGCTTGGTA TCGCTCTCTC CAAGTACCAC
     4141 CCCGACCGCC TCATGGAGCA CATCAAGATC TTCTGGTCTC GCATGAATCT CCCCAAGATG
     4201 ATCAAAGCCT GCGAGGAAGC GAACCTCTGG CCCGAGCTGG TCTTCTGCTA CTACCACTAT
     4261 GACGAATTTG ACAACGCTGC TCTTGCCGTC ATCGAGCGAC CCGAGAACTC CTGGGACCAC
     4321 CAGCAGTTCA AGGAGATCGT GGTTAAGGTT GCCAACCTGG AGATCTACTA CCGTGCTATC
     4381 AAGTTCTATG TTGAGCAGCA TCCCTCGCTC ATCACTGATC TTCTTGCAAC CCTTACTCCT
     4441 CGTATTGACG TTAACCGCGT CGTCAAGATC TTCCAGAAGA ACGATGACCT CCCTCTCATC
     4501 AAGCCTTTCT TGCTCAACGT GCAAACTCAG AACAAGCGTG TTGTGAACGA GGCTGTCAAC
     4561 GACCTGCTCA TCGAGGAGGA GGATTACAAG ACCCTACGTG ACTCAGTTCA GAACTATGAC
     4621 AACTACGATG CTACTGAGCT GGCCAGCCGT CTGGAGAAGC ATGACCTCAT CTTCTTCCGC
     4681 CAGATCGCTG CTTCCATCTA CCGCAAGAAC AAGCGATGGG AGAAGTCTAT TGCCCTGTCT
     4741 AAGCAGGACA AGCTGTACAA GGATGCCATC GAGACCGCTG CCCTCTCTGC CAAGACCGAG
     4801 ATTGTCAGCG ACCTCCTTCA ATAT-GTAAG TACCACTCGA GACCCTGAAA TCTGTAATAT
     4861 A-CTAACATC TGTAG-TTCG TCGATATTGG CCACCGCGAA TGCTACACCG GCATGTTGTA
     4921 CGCTTGCTAC GAGCTCATCC GCCCTGACCT TGTTCTGGAG CTCTCATGGC GCCACGGCCT
     4981 CATGGACTTC TCTATGCCTT ACATGATCAA CATGCTCGCC CAGCAAACGA AGGACCTCGC
     5041 CCTTCTGAAG GCAGACAATG AGGCCCGCAA GGCAAAGGAG CAAGAGAAGG AGAAGACCGA
     5101 TGACAACACA CCAATCCTCG GCGCTTCTAG ACTCATGATC ACAGCTGGAC CTGGTGGCAT
     5161 GGGCTCTTCA CCCTCGCCTG CACCATATGG CCAAGCAAAC GGCTTCGCGC CGCAGCCCAC
     5221 CGGCTACGGT TTCTAGATGC AGGTACCGGT ACCGATGTGG CGTTGCCTTC CCTATTATCA
     5281 TATGCGAGGA CCGGTAGCGC ATAATCAGTA TC---TTCAT GAGCAGGAGA ATAAATTCAA
     5341 AATGGATTCG TAC------- --CCGCTTAC AGATATCAGA AAAGGATAGT CTATTGGCGA
     5401 GGATACAGAA TCCTGTAATC ATATTTTGCT TCTCCCGCGA GTTGCGCGTG GGGGCGTTTG
     5461 AAGGAGGATT TC-GAGCGAT TGACCTC--A AGGGCTTTTG TGGTAGACTG GAGGACGAAG
     5521 TTTTGATACT AAATTTCGCA GTCAGACGCA TGTATTCTGT CGGACTGCTG TATGTTGTAT
     5581 GATAGTACAT TGATTTGTCT TTGTT---
//
LOCUS       FGSG_05619       5608 bp
DEFINITION  FGSG_05619     5608 bp
TITLE       FGSG_05619
ORIGIN

        1 ATGGCGCCTC TGCCCATCAA GTTCCAGGAG CTCGTCCAGC TCGCCAACGT TGGCGTGGAC
       61 ACCCAGAGCA TCGGCTTCAA CTCCTGC-GT GCGTCTCCAT ACCTACAGCC AGCTTCATCG
      121 CTG-GCCATC TGTCAATATG AAACTAACCC CAGCTAGACA CTCGAG-TCC GATTCATATG
      181 TGTGTGTTCG AGAGAAGAAG AGCGAAGCCG CCCAACCCGA GGTTGTTATC ATCGAGCTCA
      241 AGAATGGTAA CAATGTCACC CGGCGGCCAA TCAAGGCCGA CAGTGCCGTC ATGCACTGGA
      301 ACCGACAAGT AATTGCTCTC AAGGCGCAGT CTAGAACCCT GCAGATCTTC GACCTTGAGC
      361 AGAAGAAGAA GCTCAAGTCA TGCACCATGA ATGAGGACGT GCAGTTCTGG AAGTGGATTA
      421 GCGAGAACGA GCTTGGCCTT GTCACGACAT CCAGTGTCTA TCACTGGAAT GTCTACGATG
      481 CTGGCCAAGA CGCACCCGTC AAGGTGTTCG AGCGTAATGC CAACCTCAAC -GTGAGTTGC
      541 CTACAAGCCG TGGTTGATTG AATGCCACGA GACTAACCAT TTTATTATAG -GGCTGCCAA
      601 ATCATCAACT ACCGAGTTAA CAGCGACGGA AAGTGGATGG TGGTGGTGGG CATCTCATCC
      661 CAGCAAGGAC GTGTGGTCGG TGCCATGCAG CTCTACTCTA AGGACCGTGG AATCAGCCAG
      721 GCCATAGAAG GTCACGCAGC CGCCTTTGGC ACTCTTCGAC TGGAAGGTGC CCCCCAAGAC
      781 ACGAAGCTGT TCAGTTTTGC AGTACGAACC GCAACAGGTG CCAAGCTGCA CATCGTCGAG
      841 GTTGACCATC CCGAGTCGAA TCCTGTCTTT CAGAAGAAGG CTGTTGATAT GTTCTTCCCT
      901 CCTGAGGCCA CGAACGATTT CCCCGTCGCA CTTCAAGTTT CGCAAAAGTA CGGCGTTGTT
      961 TATATGGTAA CCAAGTATGG CTTCATTCAT CTCTACGATC TCGAAACCGC CTCATGCATC
     1021 TTCATGAACC GAATTTCGAG CGAGACAATA TTCACAACAT GCACAGACGA TGGTTCTTCT
     1081 GGCATCGTTG GTATCAACCG AAAGGGCCAA GTGCTCTTCG TGACCATCGA CGATAGCAAC
     1141 GTTATCCAAT ACCTTCTACA AAACCCCGCC AACACCGATA TGGCTATCAA GATGGCCTCG
     1201 CGAGCCGGAC TTCCTGGTGC CGATAACCTG TACGCTCGAC AGTTCGAGCA GCTCTTCAAC
     1261 TCTGGCGACT ACTTGGCTGC TGCTAAGGTC GCTGCCAACT CTCCTCGAGG TTTCCTCCGA
     1321 AGCGCCGAGA CTATCGAGAA GTTCAAGCGC TTGCCTGTTC AGCCTGGCCA GATGGCTTTC
     1381 ACACTTCAAT ACTTCGGAAT GCTTCTCGAC AAGGGCTCCC TTAACAAGCA TGAGACCCTC
     1441 GAGCTTGCAC AACCCGTTCT CCAGCAGAAC CGCAAGCATC TGCTTGAGAA GTGGTTGAAG
     1501 GAGGGCAAGT TGGACTGCTC TGAGCAGCTT GGTGACATGG TTAGGCCTTA CGATGTCAAC
     1561 ATGGCCTTGA CAATCTACCT TAAGGCGGAG ATTCCCCAGA AGGTCGTTGC TGGCTTCGCT
     1621 GAGACTGGTC AATTCGACAA GATCCTTCCT TACTCTGCCC AGAGCGGCTT TCAGCCTGAT
     1681 TACATCCAGT TGCTCCAGCA TATCACCCGT GTCAACCCCG AGAAGGGTGC TGAGTTTGCC
     1741 AGTGCCCTTG CTAACAGTGA GCAAGGCCCA TTGGTCGACT TCGAGCGTGT GTGCGATATC
     1801 TTCCAAGGAC AGGGCATGAT TCAACAAGCC ACCGCCTTCT TGTTGGATGC ATTGAAGGAG
     1861 AACAAGCCCG AGCACGCCCG TCTACAGACC CGCCTTCTCG AGATGAACTT GATGCATGCA
     1921 CCCCAGGTTG CTGAAGCTAT TCTCGGTAAC GAGATGTTTA CTCACTTCGA CAAGACTCGC
     1981 ATCGCTCAGC TTTGCGAGCA GGCTAACCTT CCCCAGAAGG CGCTGGAGCT TTATGAGGAC
     2041 CCAGAGGCCA TCAAGCGGGT TGTTGTTAAC ATCCCTGGTC AACCAAACTT CAACCCTGAG
     2101 TGGCTCACCA CATTCTTTGG TAAGCTCTCT GTTGAGCAGT CCCTCGATTG TCTTGATGCT
     2161 ATGATGAAGG CGAACATTCG CCAGAACTTG CAGTCAGTTG TTACTATTGC CACCAAGTAT
     2221 TCAGAGCTAC TGGGACCTGT TCGTTTGATT GATCTCTTCG AGAAGTACAA GACTGCTGAG
     2281 GGTCTCTTTT ATTATCTTGG CAGTGTCGTG AATCTTTCTG AAGACCCTGA TGTCCACTTC
     2341 AAGTACATTG AAGCCGCGAC CAAGATGGGA CAATTCAACG AGGTTGAGCG ATTGTGCCGT
     2401 GATAGCTCCG TCTACAACCC TGAGAAGGTC AAGAATTTCC TCAAGGAAGC TAAGCTGCCT
     2461 GAGCAGCTTC CTCTTATCAT TGTCTGTGAC CGCTTCAACT TTGTCCATGA CTTGATTCTG
     2521 TACCTGTACC AGAGCCAGCA GTTTGCGGCC ATCGAGACCT ACGTCCAGCA GGTCAACCCC
     2581 GGCCGAGCCC CTGAGGTTGT TGGCGGTCTA TTGGATGTTG ACTGCGACGA GAACGTCATC
     2641 AAGCAGCTTC TGAGCTCTGT CAACCCTCAG AGTATCAACA TTGACAACCT TGTATCAGAA
     2701 GTTGAGTCTC GCAACCGCCT TAAGCTGCTT TTGCCTTTCC TCGAGGCCAC TCTCCAGGCT
     2761 GGTAACCAGC AACAGGCTGT GTACAACGCT CTTGCCAAGA TCTATATCGA CTCCAACAAC
     2821 AACCCCGAGA AGTTCCTCAA GGAGAACGAC CAGTACGATA CCCTTACTGT TGGAAAGTAC
     2881 TGTGAGAAGC GTGATCCCAA CCTGGCCTAC ATCGCCTACT CCAAGGGCCA GAATGATCTT
     2941 GAGCTTGTCA ACATCACCAA CGAGAACTCC ATGTACAGGG CTCAGGCTCG ATACCTCTTG
     3001 GAGCGCTCCG ATGCTGAGCT CTGGGGCTTC GTTCTGAGCG AGAACAACAT TCACCGTCGT
     3061 TCTGTTGTTG ATCAGGTCAC CGCTACAGCT GTTCCTGAGG CCAATGACCC CTCCAAGGTC
     3121 TCCGTTGCTG TTTCTGCTTT CCTGGAGAAT GACCTTCCTC TCGAGCTTAT CGAGCTCCTC
     3181 GAGAAGATTG TCCTCGAGCC CTCACCCTTC AGTGACAACC AGAACCTCCA GAACCTGCTC
     3241 ATGTTCACTG CCGCCAAGGC TGACAAGGCT CGTGTGATGG ACTATATCCA CAAGCTCGAT
     3301 AACTACAATG CCGATGAAAT CGCCACTAGC TGTATCGAGG TTGGTCTGTT TGAAGAAGCG
     3361 TTCGAGATTT ATAAGAAGGC CGACAACAAG TCTGCCGCTG TCGATGTCCT GATTGAGAAC
     3421 GTTGTCAGCA TCGATCGTGC TCAGGCATAT GCTGAGGAGG TTGATCTCCC TGAGGTCTGG
     3481 AGCAAGGTTG CCAAGGCACA ACTTGACGGC CTCCGCGTTT CCGATTCCAT CGAGTCTTAC
     3541 ATCAAGGCTG AGGACCCCAG AAACTACCTT GAGGTCATCG AAGTCGCCAC ACACGCTGGT
     3601 AAGAACGAGG AGCTCGTCAA ATACCTGCGC ATGGCTCGCA AGACCCACCG CGAGGCTGCT
     3661 ATTGACACAG CTCTCGCCTT CTCTTACGCT CGTCTCGAGC AACTATCCGA GCTTGAGGAC
     3721 TTCCTCCGTG CCACAAACGT GGCTAACATC GAGGAGTCTG GTGACAAGGC ATATGAGGAA
     3781 GGCTTGTACG AGGCTTCGAA GATCTTCTAC ACTAGCATCT CGAACTGGGC TAAGCTGGCC
     3841 ACTACCCTTG TCCATCTTGG TGACTACCAA GCTGCCGTCG AGTGCGCTCG CAAGGCCAAC
     3901 AACATCAAGG TGTGGAAGCA GGTCCACGAA GCCTGTGTGG AGAAGAAGGA GTTCCGCCTT
     3961 GCCCAGATTT GTGGTCTCAA CCTGATTGTC GATGCTGAGC AACTTCAGAC TCTGGTTAAG
     4021 GAGTACGAGC GCAACGGTTA CTTCGATGAG CTCATCAGCC TTCTCGAGCA GGGTCTTGGC
     4081 CTCGAGCGTG CTCACATGGG AATGTTCACT GAGCTTGGTA TTGCTCTCTC CAAGTACCAC
     4141 CCTGACCGTC TGATGGAGCA TATTAAGATC TTCTGGTCTC GCATGAATCT GCCCAAGATG
     4201 ATCAAGGCCT GCGAAGAGGC TAACCTTTGG CCCGAGCTTG TTTTCTGCTA CTACCATTAT
     4261 GATGAATTTG ACAACGCTGC TCTTGCCGTC ATTGAGCGAC CCGAGAACTC TTGGGACCAC
     4321 CAACAGTTCA AGGAGATTGT GGTCAAGGTG GCCAACTTGG AAATCTACTA CCGTGCTATC
     4381 AAGTTCTACG TTGAGCAGCA TCCTTCTCTC CTCACTGACC TCCTCGCCAC TCTCACTCCC
     4441 CGTATCGATG TCAACCGTGT TGTCAAGATC TTCCAGAAGA ACGACGACCT TCCTCTCATC
     4501 AAGCCTTTCT TGCTGAACGT GCAATCTCAG AACAAGCGTG TTGTGAACGA GGCCGTCAAC
     4561 GATCTTCTGA TCGAGGAGGA GGATTACAAG ACCCTTCGCG ACTCTGTTCA GAACTACGAC
     4621 AACTACGATG CCACAGAGCT GGCTAGCCGT CTGGAGAAGC ATGATCTTAT CTTCTTCCGC
     4681 CAGATTGCTG CTTCCATCTA CCGCAAGAAC AAGCGCTGGG AGAAGTCAAT TGCTCTCTCC
     4741 AAGCAGGACA AACTCTACAA GGACGCTATT GAGACCTCTG CCCTCTCGGC CAAGGTCGAC
     4801 ATTGTCAGCG ACCTCCTTCA ATAC-GTAAG TTTCCCACAG TACCTTGTAA TGATGAATAC
     4861 AGCTAACCGT CCTAG-TTCG TCGATATCGG TCACCGTGAA TGCTACACTG GCATGCTTTA
     4921 CGCTTGCTAC GACCTCATCC GCCCTGACCT TGTTCTGGAG CTCTCATGGC GCCACGGTCT
     4981 TATGGACTTC TCTATGCCTT ACATGATCAA CATGCTGGCC CAGCAAACCA AGGATCTCGC
     5041 TGCTTTGAAG GCAGATAACG AGGCCCGCAA GGCCAAGGAA CAGGAGAAGG AGAAGACGGA
     5101 TGATAACACA CCGATTCTTG GCGCCTCTCG GCTCATGATC ACGGCTGGTC CTGGTGGCAT
     5161 GGGCTCTGCT CCCTCGCCCG CGCCGTACGG TCAACCAAAT GGCTTTGCGC CGCAGCCTAC
     5221 CGGCTACGGG TTCTAGATGC GGGTACCGGT AATGATGTGG CATTGCCCCC CTCGTCTTGA
     5281 TAT-----GA CCGGTTATCC ACA------- ---------- ---------- ----------
     5341 ------TT-- ---------- ---------- ---------- ---------- --AATGGCGT
     5401 GGACACAAA- TCCTGTAATC ATAGCTTGCT TCTACCTTGA GATGTAGGCG GGGGCGTTTG
     5461 TGGGAGGATT TCAGAGCGAT TAGCACTC-A AGGACATTGG TG-TAGACTT GAGGATGAAG
     5521 TTTTGATACT AAATTTTGCA GCCGG----- TCTTGATAGC CGGGTTGCTG TATGTTGTAT
     5581 GATAGTACAT TGATTTTCAT TACCTTTA
//
LOCUS       augustus-contig00467-abinit-gene-0.179-mRNA-1 (genomic sequence): 5225 residues       5608 bp
DEFINITION  augustus-contig00467-abinit-gene-0.179-mRNA-1 (genomic sequence): 5225 residues     5608 bp
TITLE       augustus-contig00467-abinit-gene-0.179-mRNA-1 (genomic sequence): 5225 residues
ORIGIN

        1 ATGCCGACTC TGCCCATCAA GTTTCAGGAG CTTGTCCAGC TCGCCAATGT TGGCGTGGAC
       61 ACACAGAGCA TTGGCTTCAA CTCCTGC-GT ATGTCCCACA AAATGCCACC AGCTACTTGG
      121 TCGCGATAAA CAATGTCATG AGCTAACTGG AAGCTAG-AC ACTCGAGTCC GACTCCTACG
      181 TGTGTGTGCG AGAGAAGAAG AACGAAGCTG CCCAACCTGA GGTTGTTATT ATTGAGCTCA
      241 AGAATGGCAA CAACGTAACC CGTCGGCCGA TCAAGGCCGA CAGTGCCATC ATGCACTGGA
      301 ACAGACAGGT TATTGCTCTC AAGGCTCAGT CTAGAACGCT GCAGATCTTC GACCTCGAGC
      361 AAAAGAAGAA GCTCAAGTCC TGCACCATGA ACGAGGATGT CCAGTTCTGG AAGTGGATCA
      421 GTGAGAACGA GCTTGGTCTT GTCACAACAA CCAGTGTCTT CCACTGGAAT GTCTACGATG
      481 CGAGTCAAGA TGCCCCCGTC AAGGTCTTCC AGCGCAATGA TAACCTCCAA -GTGAGCCGC
      541 TTTCAT-CCG CTACTAATAT GGAATTCTAG TGCTAACGGC GTT---TCAG -GGCTGCCAG
      601 ATCATCAACT ACCGAGTTAA CGGCGATGGC AAGTGGATGG TAGTCGTTGG CATTTCATCC
      661 CAGCAGGGCC GTGTGGTTGG TGCCATGCAG CTCTACTCTA AAGATCGTGG AATCAGCCAG
      721 GCCATAGAAG GTCATGCCGC CGCCTTCGGT ACCCTTCGCC TGGAAGGTGC TCCCCAAGAT
      781 ACCAAGTTCT TCAGTTTCGC TGTACGAACG GCAACCGGCG CCAAGCTTCA CATCGTCGAG
      841 GTTGACCATC CCGAGTCGAA TCCCGTTTTC CAGAAGAAGG CTGTCGACAT GTTCTTCCCT
      901 CCCGAAGCCA CCAACGATTT CCCCGTCGCT CTCCAGGTCT CTCAGAAGTA CGGTGTCATC
      961 TATATGGTGA CCAAGTACGG CTTTATCCAC CTCTATGATC TCGAGACTGC CTCGTGCATA
     1021 TACATGAACC GAATTTCTAG CGAGACAATT TTCACAACAT GCACAGACGA CGGCTCCTCT
     1081 GGTATTGTTG GCATCAACCG AAAGGGTCAA GTTCTTTTCG TGACCATCGA CGACAACAAC
     1141 ATCATCCCAT ACCTTCTTCA GAACCCCGCC AACTCAGAGA TGGCTATCAA GATGGCCTCA
     1201 AGAGCTGGAC TACCCGGTGC TGATAACCTT TATGCCCGCC AATTCGAGCA GTTGTTCAAC
     1261 GCGGGAAGTT ATCTGGAGGC TGCTAAGGTT GCCGCCAACT CCCCGCGAGG CTTCTTGCGA
     1321 AGCGCCGAGA CTATTGAGAA GTTCAAGCGC CTTCCTGTTC AACCTGGTCA GATGGCTTTC
     1381 ACACTCCAAT ACTTCGGTAT GCTCTTGGAC AAGGGCGCCT TGAACCGCGA GGAGACCCTT
     1441 GAGCTTGCAC AGCCTGTCCT CCAGCAGAAC CGCAAGCATT TGCTCGAGAA GTGGTTGAAG
     1501 GAGGGCAAGT TGGACTGTTC TGAGGCGCTC GGAGACTTGG TCCGTCCTTA CGATATGAAC
     1561 ATGGCCCTTA CCATCTACCT CAAGGCGGAG GTCCCCGCAA AGGTCGTTGC TGGTTTTGCT
     1621 GAGACAGGCC AGTTTGATAA GATTCTCCCG TACTCGGCTC AGACCGGCTA TCAGCCTGAT
     1681 TACATCCAAC TTCTTCAGCA CATCATTCGT ATCAACCCTG AGAAGGGTGC CGAGTTTGCC
     1741 AGTGCCTTGG CTAATAACGA ACAGGGCTCC TTGGTTGATT TGGAGCGTGT TTGCGACATC
     1801 TTCCAAGGGC AGGGTATGAT CCAACAAGCC ACTGCCTTCC TCCTGGATGC GCTGAAGGAG
     1861 AACAAGCCTG AGCATGCCCG CCTTCAGACC CGACTACTTG AGATGAACCT CATGCATGCT
     1921 CCTCAAGTTG CTGAGGCTAT TCTGGGCAAT GAGATGTTCA CTCACTTCGA TAAGTCTCGC
     1981 ATAGCCCAAC TTTGCGAGCA GGCCAACCTT CCTCAGAAGG CTTTGGAGCT CTATGAGGAC
     2041 CCCGAAGCCA TTAAGCGCGT CATTGTCAAC ATTCCTGGCT CTCCCAACTT CAACCCCGAT
     2101 TGGCTTACTA CCTTTTTCGG CAAGCTCTCT GTCGAGCAAT CCCTTGATTG TCTAGATGCC
     2161 ATGATGAAGA CGAACATTCG ACAGAACCTG CAGTCAGTGG TTACCATCGC CACCAAGTAC
     2221 TCCGACCTCC TGGGAGCCGT TCGCCTGATT GATCTCTTCG AGAAGTACAA GACTGCTGAG
     2281 GGTCTGTTCT ACTACCTCGG TAGCATTGTG AACCTGTCTG AGGACCCTGA CGTGCATTTC
     2341 AAGTACATTG AGGCTGCTAC CAAGATGGGC CAGTTTAACG AAGTTGAGCG ACTGTGCCGC
     2401 GATAGTAACG TGTATAACCC AGAGAAGGTC AAGAACTTCC TTAAGGAAGC CAAGCTGCCC
     2461 GAGCAGCTTC CTCTGATCAT CGTCTGCGAT CGTTTCAACT TCGTTCACGA CTTGATTCTG
     2521 TACCTGTACC AGAACCAGCA ATTTTCTGCT ATTGAGACCT ACGTCCAGTC TGTGAACCCT
     2581 ACACGAGCTC CCGAAGTCAT CGGAGGCCTT CTGGATGTCG ATTGCGACGA GAATGTCATT
     2641 AAGCAGTTGT TGCAGACCGT TAACGCACAG GCTATCAGCA TTGATTCGCT TGTCTCTGAG
     2701 GTTGAGTCTC GAAACCGACT CAAGCTTCTC TTGCCCTTCC TCGAGAAGAC CCTTAACGAG
     2761 GGTAACCAGC AGCAAGCTGT TTTCAATGCT CTTGCGAAGA TCTACATTGA TTCCAACAAC
     2821 AACCCGGAGA AGTTCTTGAA GGAAAACGAT CAATACGATA CTTTGACAGT CGGAAAGTAC
     2881 TGTGAGAAGC GTGATCCCAA CCTAGCCTAC ATTGCCTACT CCAAGGGACA GAATGACTTG
     2941 GAGCTCGTCA ACATCACAAA CGAGAACTCC ATGTACAGAG CCCAGGCGCG ATATCTCTTG
     3001 GAGCGATCTG ACAATGAGCT GTGGGGCTTC GTGCTGAGTG AGAACAACAT TCACCGACGA
     3061 TCTGTCGTTG ATCAAGTCAC CGCGACCGCG GTTCCCGAGG CCAATGACCC TGCGAAGGTC
     3121 TCCGTGGCCG TTGCTGCTTT CCTTGAGAAT GATCTCCCTC TCGAGCTTAT TGAACTTCTT
     3181 GAGAAGATTG TTCTCGAGCC TTCACCTTTC AGCGATAACC AGAATCTTCA GAACTTGCTT
     3241 ATGTTCACTG CTGCCAAGGC TGATAAGGGA CGTGTCATGG ATTACATTCA CAAGCTCGAC
     3301 AACTACAACG CCGATGAAAT CGCCACTGCC TGCATTGAGG TTGGCCTCTT TGAGGAAGCC
     3361 TTCGAGATCT ACAAGAAGGC TGATAACAAG TCTGCCGCTG TTGACGTCCT GATCGAGAAC
     3421 ATCGTCAGCA TCGACCGTGC CCAGGGTTAT GCCGAAGAGG TTGACCTGCC CGAGGTCTGG
     3481 AGCAAGGTTG CTAAGGCTCA GCTTGATGGT CTCCGTGTTT CTGATGCTAT CGAGTCCTAC
     3541 ATTAAGGCTG AGGACCCTCG CAACTACCTG GAGGTCATTG AAGTTGCCAC CCACGCCGGC
     3601 AAGAACGAGG ACCTTGTCAA GTACTTGCGC ATGTGTCGCA AGACCCTCCG TGAGCCTGCC
     3661 ATCGACACTG CTCTGGCTTT CTCCTATGCT CGCCTTGACC AGCTCTCCGA GCTTGAGGAC
     3721 TTCCTCCGAG CCACTAACGT TGCTAACATT GAGGAGTCTG GTGACAAAGC TTATGAGGAA
     3781 GGCTTGTTCG AGGCTTCCAA GATCTTCTAC ACTAGCATTT CTAACTGGGC CAAGTTAGCA
     3841 ACCACTCTTG TTCACCTTGG TGACTACCAA GCTGCCGTTG AGTGTGCCCG CAAGGCCAAC
     3901 AACATCAAGG TGTGGAAGCA GGTTCACGAG GCCTGTGTTC AGAAGAAGGA ATTCCGACTT
     3961 GCCCAGATTT GCGGTCTCAA CTTGATCGTC GATGCTGAGC AACTGCAGAC CCTAGTCAAG
     4021 GAGTACGAGC GCAATGGTTA CTTTGACGAG CTTATCAGCC TTCTCGAGCA AGGTCTTGGC
     4081 CTTGAGCGTG CCCATATGGG AATGTTCACC GAGCTCGGTA TCGCCCTCTC CAAGTACCAC
     4141 CCCGACCGCC TCATGGAGCA CATCAAGATC TTCTGGTCTC GCATGAATCT CCCCAAGATG
     4201 ATCAAGGCCT GCGAGGAAGC GAACCTCTGG CCTGAGCTGG TTTTCTGCTA CTACCATTAC
     4261 GACGAATTTG ACAACGCTGC CCTTGCCGTC ATCGAGCGAC CCGAGAACTC CTGGGACCAC
     4321 CAGCAGTTCA AGGAGATCGT GGTTAAGGTT GCCAACCTGG AGATCTACTA CCGTGCTATC
     4381 AAGTTCTATG TTGAGCAGCA TCCCTCGCTC ATCACTGATC TTCTTGCAAC CCTTACTCCT
     4441 CGCATTGACG TTAACCGCGT TGTCAAGATC TTCCAGAAGA ATGATGACCT CCCTCTCATC
     4501 AAGCCTTTCT TGCTCAACGT GCAAACTCAG AACAAGCGTG TTGTGAATGA GGCTGTCAAC
     4561 GACCTCCTCA TCGAGGAGGA GGACTACAAG ACCCTACGTG ACTCAGTTCA GAACTATGAC
     4621 AACTACGATG CTACCGAGCT GGCCAGCCGC CTGGAAAAGC ACGACCTCAT CTTTTTCCGC
     4681 CAAATTGCTG CTTCCATCTA CCGTAAGAAC AAGCGATGGG AGAAGTCAAT TGCCCTGTCT
     4741 AAGCAGGACA AGCTGTACAA GGACGCCATC GAGACCGCTG CCCTCTCTGC CAAGACCGAG
     4801 ATTGTCAGCG ACCTCCTTCA ATAT-GTAAG TACCAGTCGA GACCTGGAAA TCTCTAATAT
     4861 A-CTAACACC TTTAG-TTCG TCGATATTGG CCACCGCGAA TGCTACACTG GCATGTTGTA
     4921 CGCTTGCTAC GAGCTCATCC GCCCTGACCT TGTTCTGGAG CTCTCATGGC GCCATGGTCT
     4981 CATGGACTTC TCTATGCCTT ACATGATCAA CATGCTTGCA CAGCAAACAA AGGACCTCGC
     5041 CCTTCTGAAG GCAGACAATG AGGCCCGCAA GGCAAAGGAG CAAGAGAAGG AGAAGACCGA
     5101 TGACAACACA CCAATTCTCG GCGCTTCTAG ACTCATGATC ACAGCTGGAC CTGGTGGCAT
     5161 GGGCTCTTCA CCCTCGCCTG CACCATATGG CCAAGCAAAC GGCTTCGCGC CGCAGCCCAC
     5221 CGGCTACGGT TTCTAG---- ---------- ---------- ---------- ----------
     5281 ---------- ---------- ---------- ---------- ---------- ----------
     5341 ---------- ---------- ---------- ---------- ---------- ----------
     5401 ---------- ---------- ---------- ---------- ---------- ----------
     5461 ---------- ---------- ---------- ---------- ---------- ----------
     5521 ---------- ---------- ---------- ---------- ---------- ----------
     5581 ---------- ---------- --------
//
LOCUS       FVEG_06888       944 bp
DEFINITION  FVEG_06888     944 bp
TITLE       FVEG_06888
ORIGIN

        1 ATGGCGCAAG CTCCGGTTCA GACCCTTCAT AGGGATCCTC AGTTATT-GT TCGTCGCCTC
       61 CCGAATGGTC CGCTAATGGA CGAAGCCACT AACTGGAACT TGTAG-CTAC TGGATCCTTA
      121 TCCCGATCAC CATTGTCATG GTCTTGACTG GTGTTCTCCG TCATTACGCA TCTGTCCTTA
      181 TGGCGACCGC ACCTAAGAAG CAGGACGAAA AGGCCATGCG TGAGCAACGC TACCTTGCTC
      241 GGGGTGTAGC TCTTCGAACC AACCACCATG TCCTCTCACA GAAGGCTTTC GAATCTCGAC
      301 GTGACGTTCT GACAACCAAT TACGAGGCTG GAACATACCT TAAGGAGCCC GATCGCAAGG
      361 GCCAACCTCC TGCTAACCCT CTGTCCGATC CCAGCGCTAT GGACGGCATG ATGGGTATGA
      421 TGAAGAACAA TATGGCTATG ATTATCCCCA ATACGCTCAT CATGAGCTGG ATCAACGCCT
      481 TCTTCAGTGG ATACGTCATC A-GTACGTTC ATT-CATCAT TGAATCTGGA CAATGCTAAC
      541 CATCGCAG-T GAAATTACCC TTTCCCATTA CGATCAAGTT CAAGAGCATG CTCCAGGCTG
      601 GTGTTCAGAC CAGGGAAATG GATCCTCGAT GGATGTCCAG TATCAGCTGG TACTTCCTTT
      661 GCATCTTCGG CCTTCAGTTT GTTTATGTGT TCCTTCTTGG CAGTGACAAT G-GTAAGCAT
      721 CCTGATTTGG CAAATCTTTG --ACCGTCCA CTGACACAAT GTAG-CCGCC AGCCAGGTTG
      781 CCCAGCAAAT GCAAGCGCAG CAGATGCCCA ACCCCATGAT GGGTGGTCCT GGACAAGACC
      841 CCCACAAGCA GTTCGTGGCC GAGATTGAGA ACTTGAACGT TGTGGAGCAC TACTCTGTGC
      901 TCGACAACGT TGAGGAACGT CTGTTGGCGG GTATCAAATC GTAG
//
LOCUS       FOXG_09287       944 bp
DEFINITION  FOXG_09287     944 bp
TITLE       FOXG_09287
ORIGIN

        1 ATGGCGCAAG CTCCGGTTCA GACCCTTCAT AGGGATCCTC AGTTATT-GT TCGTCGCCTC
       61 CCGACCGATC CGCCAATGGA CTAAACCACT AACTTGAGCT TGTAG-CTAC TGGATCCTTA
      121 TCCCCATCAC CATTGTCATG GTCTTGACTG GTGTGCTCCG TCATTACGCA TCTGTCCTTA
      181 TGGCGACCGC GCCTAAGAAG CAGGACGAAA AGGCGATGCG TGAGCAACGC TTCCTTGCTC
      241 GGGGTGTAGC TCTTCGGACC AACCACCATG TCCTCTCACA GAGGGCATTC GAGTCTCGAC
      301 GTGATACTCT GACAACCAAT TACGAGGCCG GAACATACCT TAAGGAGCCC GATCGCAAGG
      361 GCCAACCTCC TGCCAACCCT CTGTCCGATC CCAGCGCTAT GGACGGAATG ATGGGTATGA
      421 TGAAGAACAA TATGGCCATG ATTATCCCCA ATACACTCAT CATGAGCTGG ATTAACGCCT
      481 TTTTCAGTGG ATATGTCATC A-GTATGTTG AAT-TATCAT TGAATATAGA CAAGACTAAT
      541 CGTAATAG-T GAAACTGCCC TTCCCCATTA CTATCAAGTT CAAGAGCATG CTCCAGGCTG
      601 GTGTTCAGAC CAGGGAAATG GATCCTCGAT GGATGTCCAG TATCAGCTGG TACTTCCTTT
      661 GCATCTTCGG TCTCCAGTTT GTTTATGTGT TCCTTCTTGG CAGTGACAAT G-GTAGGCGT
      721 CCTGATCTGG CAATTCCTTG --ACCATGCA CTAACACAAT GTAG-CCGCC AGCCAGGTTG
      781 CCCAGCAAAT GCAAGCGCAG CAGATGCCTA ACCCCATGAT GGGTGGTCCT GGCCAGGACC
      841 CCCACAAGCA GTTCGTGGCC GAGATTGAGA ACTTGAACGT TGTGGAGCAC TACTCTGTTC
      901 TGGACAACGT TGAGGAACGT CTTTTGGCGG GTATCAAATC GTAG
//
LOCUS       FGSG_05601       944 bp
DEFINITION  FGSG_05601     944 bp
TITLE       FGSG_05601
ORIGIN

        1 ---------- ---------- ---------- ---------- ---------- CGCCGGCACC
       61 CGATCGATCC GTTGCCAACC CAATTCACTG ACTTGAGCTC ATAGCTACTG GATCCTTATC
      121 CCAATCACCA TCGTCATGGT CCTCACTGGT GTCTTGCGTC ACTATGTATC CGTTCTTATG
      181 GCGACAGCGC CCAAAAAGCA GGACGAAAAG ACCATGCGCG AGCAGCGCTC TCTTGCTCGT
      241 GGTGTAGCTC TTCGTTCCAA CCACCATGTC CTTTCTCAGA AGGCTTTCGA ATCCCGACGT
      301 GATATTCTTA CAACCAACTA CGAGGCTGGA ACTTACCTGA AGGAGCCTGA TCGCAAAGGA
      361 CAACCCCCTG CCAACCCTCT ATCCGACCCC GGCGCCATGG ACGGCATGAT GGGCATGATG
      421 AAGAACAACA TGGCCATGAT TATTCCCAAC ACACTTATCA TGAGCTGGAT TAACGCCTTT
      481 TTTAGTGGAT ATGTCATCA- GTAAGTTAAT TGTCGGACTG AATCTGGACT CAACTAACAA
      541 TATCAG-TGA AACTGCCTTT CCCAATTACC ATCAAGTTCA AGAGCATGCT CCAGGCTGGT
      601 GTTCAGACCA GGGAGATGGA TCCCCGATGG ATGTCTAGCA TCAGCTGGTA TTTCCTCTGT
      661 ATTTTTGGTC TCCAGTTTGT TTATGTCTTC CTTCTTGGTA GCGACAATG- GTAAGCATCC
      721 ACGCC---CA AGTCCGTATC ATCCTTATCT AACATGATGT AG-CTGCCAG TCAAGTTGCC
      781 CAGCAAATGC AGGCCCAACA GATGCCCAAC CCTATGATGG GTGGCCCTGG CCAGGACCCT
      841 CACAAGCAAT TCGTTGCTGA GGTCGAGAAC TTGAACGTTG TTGAGCATTA TTCTGTTTTG
      901 GACAATGTCG AGGAGCGTCT ATTGGCGGGT ATCAAATCGT AG--
//
LOCUS       augustus-contig00467-abinit-gene-0.161-mRNA-1 (genomic sequence): 934 residues       944 bp
DEFINITION  augustus-contig00467-abinit-gene-0.161-mRNA-1 (genomic sequence): 934 residues     944 bp
TITLE       augustus-contig00467-abinit-gene-0.161-mRNA-1 (genomic sequence): 934 residues
ORIGIN

        1 ATGGCGCAAG CTCCGGTCCA AACCCTTCAT AGGGATCCTC AGTTATTGTT C-GTCACCTC
       61 CCGAATGTTC CGCCAACGGA CGAAGCCACT AACTTGAACT TGTAG-CTAC TGGATCCTTA
      121 TCCCCATCAC CATTGTCATG GTCTTGACTG GTGTGCTCCG TCAT-ACGCA TCTGTTCTTA
      181 TGGCGACCGC ACCTAAGAAG CAGGACGAAA AGGCGATGCG TGAGCAACGC TTCCTTGCTC
      241 GGGGTGTAGC TCTTCGGACC AACCACCATG TCCTCTCACA GAAGGCATTC GAATCTCGAC
      301 GTGATGTTCT GACAACCAAT TACGAGGCTG GAACATACCT TAAGGAGCCC GATCGCAAGG
      361 GCCAACCTCC TGCCAACCCT CTGTCCGATC CCAGCGCTAT GGACGGCATG ATGGGTATGA
      421 TGAAGAACAA TATGGCCATG ATTATCCCCA ATACGCTCAT CATGAGCTGG ATCAACGCTT
      481 TCTTCAGCGG ATATGTTATT A-GTATGTTG ATT-CGTCGT TGAGTCCGGA AAATACTAAC
      541 CGTCACAG-T GAAATTACCC TTCCCCATTA CTATCAAATT CAAGAGCATG CTCCAGGCTG
      601 GTGTTCAGAC CAGGGAAATG GATCCTCGAT GGATGTCCAG TATCAGTTGG TACTTCCTGT
      661 GCATCTTCGG TCTCCAGTTT GTTTATGTGT TCCTTCTTGG TAGTGACAAC G-GTAAGCGT
      721 CCTGATCTGG CAATTCCTTG --GCCATCCA CTAACACAAT GCAG-CCGCC AGCCAGGTTG
      781 CTCAGCAAAT GCAAGCGCAG CAGATGCCCA ACCCCATGAT GGGTGGTCCT GGCCAGGACC
      841 CCCACAAGCA GTTCGTGGCC GAGATTGAGA ACTTGAACGT TGTGGAGCAC TACTCTGTTC
      901 TGGACAACGT TGAGGAACGT CTGTTGGCGG GTATCAAATC GTAG
//
LOCUS       FVEG_06887       813 bp
DEFINITION  FVEG_06887     813 bp
TITLE       FVEG_06887
ORIGIN

        1 ATGTTCATCC TG-GTTTGTT -TCGCCCTGC TATGGAT--- GCAAGAATGA AGAACTCATA
       61 AGTTGTTTAG -ACGAAGATC GCCGACTTGG TGCAAATTGC GCCGGAGGAT TTCTCCAAGC
      121 GCAGCATAGA CGCAATCGAA GACAATATCA ATGCCAAATA CTCTAATAAA -GTGAGATTT
      181 ATTTTACG-C ATCG----CA AATTGATTCC GTGACTAACA GGGCGTTGCA G-GTTATTCA
      241 AAAGATTGGA CTTTGTATCT GCTTGTACGA TTTGCAGTGG GCTTCGGAAG GTCTTATTGG
      301 CCATGGAACA GGCTTGGTGA ACGTGAATA- GTGAGTTGAA GTAAATGCAT TTTGAACTTG
      361 TGGTGAAACT AACGGAGCAT CGCGCAG-CT GAGTTTCGAA TGGTCGTATT CCGTCCCTTC
      421 AAAGGTGAAG TCATGATTGG CAGAATACGA AGCTCTACAC CCGCAGGCAT CAATCTGAGA
      481 ACAGACTTTT TCGACGATAT CTTTGTGCCA TTTGAGGAGT TACCAGAGGG TGCTGAATA-
      541 GTGAGAAGCC CGTGATGATT TGC-ATATGC ATGTGCTAAC ACCGTGTAG- CAACCACAGC
      601 GAACAACTCT GGATCTGGAA TCTCGACGAG GATCGACTCT TCTATGATAA CCATGAGATG
      661 GTTCGCTTTC AAGTGATCGA TGAAGAGTGG CATGACCAAG CCCCTGCTGG ACCAACACAA
      721 GCCGAAGACT CACCTTTGAA AACTCCGTAC CGCATCAAGG CCAGTATGGC AGCTGAAGGA
      781 TTAGGCGTAT GCCTCTGGTG GGATGGAGCA TAG
//
LOCUS       FOXG_09286       813 bp
DEFINITION  FOXG_09286     813 bp
TITLE       FOXG_09286
ORIGIN

        1 ATGTTCATCT TG-GTTTGTT -TCACCCTGC TATAGAT--- GCATGAATGA AGAACTCATA
       61 AGTTGTTTAG -ACGAAGATC GCCGACTTGG TGCAAATTGC GCCGGAGGAT TTCTCCAAGC
      121 GCAGCATAGA CGCAATCGAA GACAACATCA ATGCCAAATA TTCCAATAAA -GTGAGATTT
      181 ATTTTACG-C ATCG----CA CATTGAATCC GTGACTAACA GAGCGTTGCA G-GTTATACA
      241 AAAGATTGGA CTTTGTATCT GCTTGTACGA TTTGCAGTGG GCTTCAGAAG GTCTCATTGG
      301 TCATGGCACA GGTTTGGTGA ACGTGAACA- GTGAGTAGAA ----ATGCAC TTTGAACTTG
      361 AGGTGAAGCT AATGGAGCAT CGCGCAG-CT GAGTTTCGTA TGGTCGTATT CCGTCCCTTC
      421 AAAGGTGAAG TCATGATTGG CAGAATACGA AGTTCTACAC CCGCAGGCAT CAATCTGAGA
      481 ACAGATTTCT TCGACGATAT CTTTGTGCCA TTTGAGGAGT TACCAGAGGG TGCTGAATA-
      541 GTGAGAAGCC CGTGATGGTT CAC-ATATGC AGACGCTAAC ACCGTGCAG- CAACCACAGC
      601 GAACAACTCT GGATCTGGAA TCTCGATGAG GATCGACTCT TCTATGATAA CCATGAGATG
      661 GTTCGCTTTC AAGTAATCGA TGAGGAGTGG CACGATCAAG CTCCCGCTGG ACCAACACAA
      721 GCCGAAGATT CACCTTTGAA AACTCCGTAC CGCATCAAGG CTAGTATGGC TGCTGAAGGA
      781 TTAGGTGTAT GCCTCTGGTG GGATGGAGCA TAG
//
LOCUS       FGSG_05602       813 bp
DEFINITION  FGSG_05602     813 bp
TITLE       FGSG_05602
ORIGIN

        1 ATGTTTATCT TG-GTACGTG GTTTCCCCAC CAAAGATCCT GTACGGGATC AAGACTCACA
       61 AGCTGTATAG -ACCAAGATC GCCGACTTGG TGCAAATTGC GCCAGAAGAC TTTTCGAAGC
      121 GAAGCATTGA TGCGATTGAA GACAACATCA ATGCTAAATA TTCTAATAAA -GTGAGCTTC
      181 GCATGACGGT ATTT------ CTGTGAATTG ATATCTAACT CAAGAAAATA G-GTAATTCA
      241 GAAGATTGGT CTTTGCATCT GCTTGTATGA TTTGCATTGG GCGTCAGAAG GTCTCATCGG
      301 CCACGGCACG GGTCTAGTCA ACGTAAATG- GTTCGTCACA ----AGCCGT TCTATCCTAG
      361 AACCAAAG-C TAA-GGAGTA CTTCACAGCT GAATTCCGGA TGGTTGTGTT CCGTCCTTTC
      421 AAGGGCGAAG TTATGATTGG CAGAATACGA AGCTCTACGC CTGCAGGAAT CAACCTACGA
      481 ACAGACTTTT TCGACGATAT TTTTGTGCCT TTTGAGGAGT TGCCTGAGGG CGCCGAATA-
      541 GTGAGTCATC CGCAATTGTG TACCGCAGAT TAAGGCTGAC GTATTGCAG- CAACCACAGT
      601 GAACAACTCT GGATTTGGAA TCTCGAGGAG GATCGACTAT TCTACGATAA CCACGAAATG
      661 GTTCGCTTTC AAGTTATCGA CGAGGAGTGG CATGATCAAG CCCCTGCAGG ACCAACTCAA
      721 CCAGAGGACT CGCCTTTAAA AACACCGTAT CGCATCAAGG CAAGCATGGC TGCCGAAGGA
      781 CTTGGTGTCT GCCTCTGGTG GGATGGAGCA TAA
//
LOCUS       augustus-contig00467-abinit-gene-0.162-mRNA-1 (genomic sequence): 794 residues       813 bp
DEFINITION  augustus-contig00467-abinit-gene-0.162-mRNA-1 (genomic sequence): 794 residues     813 bp
TITLE       augustus-contig00467-abinit-gene-0.162-mRNA-1 (genomic sequence): 794 residues
ORIGIN

        1 ATGTTCATCC TG-GTTTGTT -TCGCCCTGC TATGGAT--- GCATGCATGA AGAACTCATA
       61 AGTTGTTTAG -ACGAAGATC GCCGACTTGG TGCAAATTGC GCCGGAGGAT TTCTCCAAGC
      121 GCAGCATAGA CGCAATCGAG GACAATATCA ATGCCAAATA CTCTAATAAA -GTGAAATTT
      181 ATCTTACG-C ATCGTACGCA TATTGAA-CC GTGACTAACA AAGCGTTGCA G-GTTATTCA
      241 AAAGATTGGA CTTTGTATCT GCTTGTACGA TTTGCAGTGG GCTTCAGAAG GTCTCATTGG
      301 TCATGGCACA GGTTTGGTGA ACGTGAACA- GTGAGTAGAA ----ATGCAC TTTGAACTTG
      361 ATGTGAAGCT AATGGAGCCC CGCGTAG-CT GAGTTTCGTA TGGTCGTATT CCGTCCCTTC
      421 AAAGGCGAAG TCATGATTGG CAGAATACGA AGTTCTACAC CAGCAGGTAT CAATCTGAGA
      481 ACAGATTTCT TCGACGATAT CTTTGTGCCA TTTGAGGAGT TACCAGAGGG TGCTGAGTA-
      541 GTGAGTAGCC CGTGATGGTT TGC-ATATGC AGACGCTAAC ACCGTGCAG- CAACCACAGC
      601 GAACAACTCT GGATCTGGAA TCTCGATGAG GACCGACTCT TCTATGATAA CCATGAGATG
      661 GTTCGCTTTC AAGTCGTCGA TGAGGAGTGG CATGATCAAG CTCCCGCTGG ACCAACACAA
      721 GCCGAAGATT CGCCCTTGAA AACCCCGTAC CGCATCAAGG CCAGTATGGC TGCTGAAGGA
      781 TTAGGTGTAT GTCTCTGGTG GGATGGAGCA TAG
//
LOCUS       FVEG_11382       3508 bp
DEFINITION  FVEG_11382     3508 bp
TITLE       FVEG_11382
ORIGIN

        1 ATGTCGATCG ACTTCCCGAA AGAAGAGGAG GTCATCATCC AAAGATGGCG GGAAATCGAT
       61 GCCTTCCTGC GACAGGTT-- ---------- ---------- ---------- ----------
      121 ---------- ---------- ---------G AACTGTCCGA AGGACGCCCT CGATATACCT
      181 TCTATGACGG TCCTCCTTTT GCGACCGGTC TACCTCACTA CGGCCATCTT TTGGCTTCCA
      241 CCATCAAGGA TGTTATCCCT CGTTACTGGT CCATGAAGGG CTACCACGTC GAGAGACGTT
      301 TTGGCTGGGA TACACACGGT CTGCCCATCG AGCATGAGAT TGATAAGAAG CTGGGTATTT
      361 CTGGAAAGGC TGCCGTCATG GAACTCGGCA TCGCCAAGTA CAACGAGGAG TGTCGATCCA
      421 TTGTCATGAG ATATGCCGGC GAATGGCGAC ACACCATTGA GCGTTTGGGA CGTTGGATTG
      481 ATTTCGACAA CGATTACAAG -GTAAAGAAA CATACAATCC ACCTACACCC CCAAGCAGAT
      541 AGCTAAC-CG CGCTCCTTCA GACTATGGAC CCCAAGTTCA TGGAGTCTGA ATGGTGGGTT
      601 TTCAAGCAAC TGTTCGACAA GGACCAGGTC TATCAAGGAC ACCGAGTCAT GCCCTACTCT
      661 ACTGTTCTCA CCACCGCCCT GAGCAATTTC GAGGCCAACC AGAACTACCA AGATGTCACT
      721 GACCCTGCAG TTGTCGTCAC ATTCCCCCTT GTCGACGATC CCGAAGTCAA CCTACTTGCC
      781 TGGACCACCA CCCCTTGGAC ACTGCCATCG CATCTTGGTC TCGCAGCTCA CCCCAACTTC
      841 GAGTATGTCA AGATTCTGGA TGAGAAGACA GGAAAGACTT TTATCCTTCT CGAGAAGCTT
      901 CTTGGTACCC TATACAAGGA TCCCAAGAAG GCTCAATTCA AGAAGCTCGG AACAGTTCTC
      961 GGTAAGGATA TGCTGGGATG GAAATACACC CCCCCTTTCG ATTACTTCTA CGAGGAGTTC
     1021 AAGGACATTG CCTTCAGGGT GTTGAATGCC ACCTACGTTA CAGACGACAG TGGTGTGGGT
     1081 ATCGTCCACC AGGCACCGGC GTTTGGTGAA GATGATTACA ATGTTGCTGC AGCTGCAGGT
     1141 ATCATCACCG AGAAGCGACC ACCTCCTGAC CCCGTCAACG ACACCGGTCA CTTCACTGAC
     1201 CGGGTCTCCG ATTTCAAGGG CCTGCATGTG AAGGAGGCTG ATAAGCACAT CATCAAGCAC
     1261 CTCAAGAATG CCGGTCGCAT CGCCAACGAG TCTCAACTCA AGCACTCGTA CCCCATGTGC
     1321 CCTCGCTCCG ATACTCCTCT TATCTACAGA GCCGTTCCCT CTTGGTTCAT CCGCATTCCA
     1381 AACATCGTCC CCGATATGCT CAAGAACATC GAGGGTTCTC ACTGGGTTCC ATCATTTGTC
     1441 AAGGAGAAGC GATTCGCCAG TTGGATTGCC AACGCTCGTG ATTGGAACGT GAGTCGAAAC
     1501 CGATACTGGG GTACCCCCAT CCCTCTCTGG GTCAGCGATG ATCTGGAGGA GAGAGTGTGC
     1561 ATTGGAAGTG TTGAAGAGCT TCGTGAACTG AGTGGATATG ACGGTGATCT GTCTGACCTT
     1621 CACCGCGACA AGGTTGATCA TATCACTATT CCCAGCAAGA TGGGCAAGGG TCAGCTGAAG
     1681 CGTATCGAGG AAGTCTTTGA CTGCTGGTTC GAGTCTGGAA GTATGCCTTA TGCCAGCCAA
     1741 CACTACCCCT TCGAGAATGT TGATAAGTTC AACCAGTCGT TCCCCGGAGA CTTCATCGCC
     1801 GAGGGTCTGG ATCAAACCCG TGGATGGTTC TACACGCTGA CAGTGCTGGG AACTCACCTG
     1861 TTTGGCAAGT CGCCGTTCCA GAACTGTGTT GTCAACGGCA TTGTGCTTGC GGAGGATGGC
     1921 AAGAAGATGT CGAAGCGTCT CAAAAACTAT CCCGATCCTT CTATCGTTAT GTCCAAATAC
     1981 GGTTCTGATG CTCTCCGACT CTACCTCATC AACTCTCCTG TCGTGCGAGC CGAGCCCCTC
     2041 CGCTTCAAGG AGTCTGGCGT CAAGGAGGTC GTCCAGAAGG TCCTTTTGCC GCTGTGGAAC
     2101 AGCTACAAGT TCTTTGAGGG CCAAGTTGCT CTGCTCAAGA AGGCAGAGGG TGTGGACTTC
     2161 GTTTGGGATC CTAAGTTGGA GTCAAGCAAC ACCAATGTCA TGGACCGCTG GGTTCTGGCA
     2221 GTTTGCCAAA GTCTTCTTCA GTTCGTGAAC AAGGAGATGG ---------- ----------
     2281 ---------- ---------- ---------- --------CC TCATACCGTT T---------
     2341 ---------- ---------- -----ATACA CTGT------ ---------- ----------
     2401 ---------- ---------- ---------- ---CGTACCC AGACTCCTTG GTCTCATTGA
     2461 CAGCACAACA AACTGGTACA TTCGATTCAA CCGAAAGCGA CTCAAGGGAG AGAACGGCCT
     2521 TGACGATACC CTTCATGCCC TAAACACCCT TTTTGAGGTT CTGTTCACTT TGTGCCGTGG
     2581 ACTGGCACCT TTTACCCCTT TCCTCACTGA CAACATCTAC CTCAAGCTTC TACCTCACAT
     2641 TCCTAAGGAG CTGCAAAGTG CAGATCCCCG AAGCGTGCAC TTCCTGCCAT TCCCCGATGT
     2701 TCGCGAAGAG CTGTTCGATG AAGAGGTGGA GCGACGTGTT GGTCGCATGC AGCGTGTCAT
     2761 TGAACTTGCT CGTGTATCGC GTGAACGTCG CGCCATTGGT CTCAAGCAGC CTCTCAAGAC
     2821 ACTGGTGGTC ATTCACTCCG ATCCTCAATA TCTTGAGGAT GTCAAGTCCC TTGAGAAGTA
     2881 TATCAGCGAA GAGTTGAATG TGCGAGACCT CGTGCTCTCG AGCGACGAAG CCAAGTACAA
     2941 CGTTCAATAC AGCGTCACTG CCGACTGGCC TGTACTCGGA AAGAAGCTCA AGAAGGATAT
     3001 GGCCCGTGTA AAAAAGGGGC TGCCTCTTCT TACGAGCGAC CAGGTCCAGG GATACGTCCG
     3061 TGACAAGGAA ATCTTTGTTG ACGGTATTCG TCTGGAAGAG GGCGATCTCG TTGTGCGCAG
     3121 AGGTATCAAG GAGGACGAGT CTTCCAAGAA CTTGGAGATC AACACTGATA GCGATGTGCT
     3181 CACCATTCTG GACACTGAGA TTCACCCTGA GCTGGCAGCT GAGGGTCTAG GACGTGAGAT
     3241 CATCAACCGT GTACAGAGAC TCCGAAAGAA GGCAGGTCTT GTGCCAACGG ATGACATCAA
     3301 GATGGAGTAC CGTGTCATTG CAGACCCTGA AGATATCGGC TTGTCTGGTG CCTTCAGGTC
     3361 CCAGAATCCA GTGTTTGAGA AGGTCTTGCG CCGACCACTA GAAGAGACTG GAGCGGAACC
     3421 ACAGACTGAG GGTCTTATTG CAGAGGAGGA GCAAGAGGTC CAACAGGCAA CATTTTTGTT
     3481 GAGATTACTC AAGCTGTAAA TCTTGA--
//
LOCUS       FGSG_10722       3508 bp
DEFINITION  FGSG_10722     3508 bp
TITLE       FGSG_10722
ORIGIN

        1 ATGTCCATCG ACTTTCCAAA GGAAGAGGAG GTTGTCCTCC AAAGATGGCG CGAGATTGAT
       61 GCTTTCCTCC GACAG-GTTC GTTTCCCGAG TGACTGCCCT CTGCAGACTC TATCGAGTGA
      121 TTCCCCTGAC TCAAGCCATC ACTATAG-GT AGAACTATCT GAAGGTCGGC CTCGCTACAC
      181 TTTCTACGAC GGACCTCCTT TCGCGACCGG CCTCCCTCAT TACGGACATC TTCTTACTTC
      241 CACCATCAAG GATGTCATCC CCCGATACTG GTCCATGAAG GGCTTCCACG TCGAGCGTCG
      301 CTTTGGTTGG GATACCCACG GCCTCCCTAT CGAGCACGAA ATTGATAAGA AGCTTGGAAT
      361 CTCCGGAAAG GCTGCTGTCA TGGAACTCGG TATTGCCAAG TACAACGAGG AGTGTCGTTC
      421 TATTGTTATG CGCTATGCCA AAGAATGGCG AGTAACCGTC GAACGGTTGG GTCGCTGGAT
      481 TGACTTCGAC AATGATTACA AGGTGAAGAA GCCCACAACT -ATTTGTATT -GT--ACCGG
      541 GTCACTAAAA CGCATCACTA CAG-ACCATG GACCCTAGTT TCATGGAGTC CGAATGGTGG
      601 GTTTTCAAAC AATTGTTTGA CAAGGACCAA GTTTACCAGG GCCACCGAGT TATGCCCTAC
      661 TCTACTGTCC TCACCACTGC TTTGAGTAAC TTCGAGGCCA ACCAGAACTA CCAAGACGTG
      721 ACTGATCCCG CGGTCGTCGT TACATTCCCT CTTGTTGATG ATCCCGATGT CAACCTGCTT
      781 GCTTGGACAA CTACCCCCTG GACGCTGCCA TCGCATCTCG GACTTGCAGC GCACCCCGAT
      841 TTCGAGTACG TCAAGATCCT GGATGAGAAG AGCGGAAAGA TATACATCCT ACTCGAAAAG
      901 CTCCTTGGAA CTTTATATAA GGACCCCAAG AAAGCCAAGT TCAAGATTGT GGAGAAAATT
      961 CTCGGCAAGG ACATGTTGGG ATGGAAGTAC ACGCCTCCAT TCAACTACTT CTACGACGAG
     1021 TTCAAGGACG TTGCCTTCAA GGTTCTGAAC GCCACCTATG TTACTGACGA CAGTGGTGTG
     1081 GGAATTGTCC ACCAAGCTCC AGCATTCGGT GAGGACGATT ACAATGTCGC CGTCGCCGCA
     1141 GGCATCGTTA CTGAGAACCG ATCACCTCCC GACCCCGTCA ACGACACCGG CCACTTCACT
     1201 GACCGAGTTT CCGACTTCAA GGGTATGCAT GTCAAGGAAG CTGATAAGCA CATCATCAAA
     1261 TACTTGAAGA ATGCCGGTCG CATCGCCAAC GAGTCTCAAC TAAAGCATTC TTACCCCATG
     1321 TGTCCTCGCT CAGACACCCC CCTAATCTAC CGGGCTGTCC CTTCCTGGTT CATCCGCATC
     1381 CCCGACATCA TTCCTGACAT GCTCAAGAAT ATTGAAGAAA CTCGCTGGGT TCCATCATTT
     1441 GTCAAGGAGA AGCGTTTCGC CAGCTGGATC GCCAATGCTC GCGACTGGAA CGTCAGCCGA
     1501 AACCGATACT GGGGCACACC TATCCCTCTG TGGGTCAGCG AGGATCTTGA AGAGAGAGTC
     1561 TGTGTAGGAA GCGTTCAAGA GCTCCGTGAC CTAAGTGGCT ACGAGGGCGA TCTCTCTGAC
     1621 CTTCACCGTG ACAAGGTTGA TCACATTACA ATCCCTAGTA AAATGGGCAA AGGTCAACTG
     1681 AAGCGTATTG AGGAGGTGTT TGACTGCTGG TTCGAATCTG GAAGCATGCC ATACGCCAGT
     1741 CAACACTACC CCTTTGAAAA CGTGGAAAAG TTCGAACAGT CGTTCCCTGG AAACTTCATT
     1801 GCAGAAGGTT TGGACCAGAC CCGTGGCTGG TTCTATACCC TTACAGTTCT GGGTACTCAT
     1861 TTGTTCGGCA AATCACCATT CAAGAACTGC GTGGTCAACG GAATTGTGCT TGCAGAGGAT
     1921 GGCAAGAAGA TGTCGAAGCG ACTCAAGAAC TACCCTGATC CTTCTATCAT CATGTCCAAA
     1981 TATGGATCTG ATGCTCTTCG GCTCTACCTT ATTAACTCGC CTGTTGTGCG AGCCGAGCCA
     2041 CTGCGATTCA AGGAGTCCGG AGTCAAGGAG GTTGTCCAGA AGGTCCTCCT TCCTCTCTGG
     2101 AACAGTTACA AATTCTTTGA GGGTCAGGTT GCTTTGCTCA AGAAGGTCGA GAATGTCGAC
     2161 TTTGTCTGGG ATCCCAAGTT GGAGGCCACA AACACCAACG TCATGGACAG ATGGATTTTG
     2221 GCATCTTGCC AGTCACTATT GGCATTTGTC AACCAAGAGA TGGAGG-GTA AGTCGCGAAC
     2281 TCCACATTCT TATTACTTCC TATAGACTCT ATCTGCTGTG TCCTTTTTAC TGTTTCTGAA
     2341 CGTAGCTAAC TTTATGCAG- CCTACAGATT GTACACG-GT AAAGACATAA ACCTCTGCGT
     2401 ATTGGAATCT GGCGAGCTCA TACTGACTCT TCTTTAG-GT TGTTCCTCGA CTTTTGGGTC
     2461 TTATTGACAA CACGACAAAC TGGTACATCC GATTCAACCG AAAGCGACTC AAGGGAGAGA
     2521 ATGGCCTTGA TGACACTCTA CACGCCTTGA ATGCTCTATT CGAGGTGCTT TTCACTCTGT
     2581 GTCGTGGTCT AGCCCCCTTT ACGCCTTTCC TCACGGACAA CATTTACCTC AAGCTCTTGC
     2641 CTCACATCCC TAAGGAACTC CAGGGCGATG ACTTCCGTAG TGTTCATTTC CTACCATTCC
     2701 CCGATGTGCG CCAAGAGTTG TTTGATGAGG AGGTAGAGAG ACGTGTCGGT CGTATGCAGC
     2761 GTGTCATTGA GCTTGCTCGT GTGTCGCGTG AACGCCGTAC CATTGGTCTC AAACAACCGC
     2821 TGAAGACCCT CGTGGTGCTT CACTCTGACC CCCAGTACCT GGAAGATGTC AAGTCGTTGA
     2881 AGAATTATAT CAGCGAGGAG CTTAATGTAC AAGATCTTGT GCTTTCTAGC GACGAATCCA
     2941 AGTACAACGT GCAGTACAGT GTCACCGCGG ACTGGCCTGT ACTCGGAAAG AAGCTCAAGA
     3001 AGGACATGGC CCGCGTCAAG AAGGGTCTGC CTCTTCTTAC CAGTGACCAG GTAAAGGGAT
     3061 ATCTCCAAGA CAAGCACATT GATGTCGATG GCATTCGCCT GGAAGAGGGT GACCTCGTTG
     3121 TGCGCCGAGG CGTCAAGGAG GACGACTCCT CAAAGAACTT TGAGACCAAC ACGGATAGCG
     3181 AAGTGCTCAC CATCCTCGAC ACAGAGATCC ACCCGGAGCT GGTAGCGGAG GGTCTTGGTC
     3241 GTGAGATCAT CAATCGTGTG CAGCGACTTC GAAAGAAGGC AGGACTCGTG CCCACAGACG
     3301 ACATCAAGAT GGAATACAGA GTTGTTGCTG ACCCTGAGGA TGTGGGCCTG TCAGGTGCTT
     3361 TCAAGTCGCA GACTCCTGCT TTTGAGAAGG CCTTGCGCCG ACCTCTCGAG GAGGCAAGCG
     3421 CTGAAACTCA AACTGAGGGT CTCATCGCAG AAGAGGAGCA AGAGGTCCAA CAAGCAACAT
     3481 TCATTTTGAG ATTACTCAAG CTGTAA--
//
LOCUS       FOXG_12644       3508 bp
DEFINITION  FOXG_12644     3508 bp
TITLE       FOXG_12644
ORIGIN

        1 ATGTCGATCG ACTTCCCGAA AGAAGAGGAG GCCATCATCC AAAGATGGCG GGAAATCGAT
       61 GCCTTCCTGC GACAGGTT-- ---------- ---------- ---------- ----------
      121 ---------- ---------- ---------G AACTGTCCGA AGGACGCCCT CGATATACCT
      181 TCTATGATGG TCCTCCTTTT GCAACCGGTC TGCCTCACTA CGGCCATCTT TTGGCCTCCA
      241 CCATCAAGGA TGTTATCCCT CGTTACTGGT CCATGAAGGG CTACCACGTC GAGCGACGCT
      301 TTGGCTGGGA TACACACGGT CTGCCCATTG AGCATGAGAT TGACAAGAAG CTGGGAATTT
      361 CTGGTAAGGC TGCCGTCATG GAACTCGGTA TCGCCAAGTA CAACGAGGAG TGTCGATCCA
      421 TTGTCATGCG ATATGCCGGC GAATGGCGAC ACACCATTGA GCGTTTGGGA CGTTGGATTG
      481 ATTTCGACAA CGATTACAAG -GTAAAGAAA CATACACTC- ---TATATCC CTAGCCAGAT
      541 AGCTAAC-CG CGCTCCTTCA G-ACAATGGA CCCCAAGTTC ATGGAGTCTG AATGGTGGGT
      601 TTTCAAGCAA CTGTTCGACA AGGACCAAGT CTACCAAGGA CACCGAGTTA TGCCCTACTC
      661 TACTGTTCTC ACCACCGCCC TGAGCAATTT CGAGGCCAAC CAGAACTACC AAGATGTCAC
      721 TGATCCTGCA GTTGTCGTCA CATTTCCCCT TGTCGACGAT CCTGAAGTTA ACCTGCTCGC
      781 CTGGACCACC ACCCCTTGGA CACTGCCATC GCATCTTGGT CTCGCAGCTC ACCCTGACTT
      841 CGAGTATGTT AAGATTCTGG ATGAGAAGAC AGGAAAGACT TTTATCCTTC TCGAGAAGCT
      901 CCTTGGTACC TTATACAAGG ATCCCAAGAA GGCTAAATTC AAGAAGCTCG GAACAGTTCT
      961 CGGCAAGGAT ATGCTAGGAT GGAAATACAC CCCTCCTTTC GACTACTTTT ACGAGGAGTT
     1021 CAAGGACATT GCCTTCAAGG TGTTGAACGC AACTTACGTT ACAGACGACA GTGGTGTGGG
     1081 TATCGTCCAC CAGGCACCGG CGTTTGGTGA GGACGATTAC AATATTGCTG CAGCCGCAGG
     1141 TATCATTACC GAGAAGCGAC CACCTCCTGA CCCCGTCAAC GACACCGGTC ACTTCACTGA
     1201 CCGAGTCTCC GATTTCAAGG GCCTGCATGT GAAGGAGGCT GATAAGCACA TCATCAAGCA
     1261 CCTCAAGAAC GCCGGTCGCA TCGCCAACGA GTCTCAGCTT AAGCACTCGT ACCCCATGTG
     1321 CCCTCGCTCG GATACTCCCC TTATCTACAG GGCCGTTCCC TCTTGGTTCA TCCGCATTCC
     1381 CAACATCGTC CCCGACATGC TCAAGAACAT CGAGGGTTCC CACTGGGTTC CATCATTTGT
     1441 CAAGGAGAAG CGATTCGCCA GCTGGATTGC CAACGCTCGT GATTGGAACG TGAGCCGAAA
     1501 CCGATACTGG GGTACTCCCA TCCCTCTTTG GGTCAGCGAT GATCTGGAGG AGAGAGTGTG
     1561 CATTGGAAGC GTTCAAGAGC TACGTGAACT GAGTGGATAT GAGGGTGATC TGTCTGATCT
     1621 TCACCGCGAC AAGGTTGATC ATATCACTAT TCCCAGCAAG ATGGGCAAAG GTCAACTGAA
     1681 GCGTATCGAG GAAGTGTTTG ACTGCTGGTT CGAGTCTGGA AGCATGCCTT ATGCCAGCCA
     1741 ACACTACCCC TTCGAGAATG TTGATAAGTT CAACCAGTCG TTCCCCGGAG ATTTCATCGC
     1801 TGAGGGTCTG GATCAAACCC GTGGATGGTT CTACACACTG ACAGTGCTGG GAACTCACCT
     1861 GTTTGGCAAG TCGCCGTTCC AGAACTGTGT TGTCAACGGT ATTGTGCTTG CAGAGGATGG
     1921 CAAGAAGATG TCGAAACGTC TCAAAAACTA TCCTGACCCT TCTATCGTCA TGTCCAAGTA
     1981 CGGTTCTGAT GCTCTTCGAC TCTACCTTAT CAACTCTCCT GTTGTGCGAG CCGAGCCCCT
     2041 CCGCTTCAAG GAGTCTGGCG TCAAGGAGGT CGTTCAGAAG GTCCTTTTAC CGTTGTGGAA
     2101 CAGCTACAAG TTCTTCGAGG GTCAAGTTGC TCTGCTTAAG AAGGCAGAGG GCGTGGACTT
     2161 CGTTTGGGAT CCGAAGTTGG AGTCAAGCAA CACCAATGTC ATGGACCGCT GGGTTCTGGC
     2221 AGTTTGCCAA AGCCTTCTTC AGTTCGTGAA CAAGGAGATG G--------- ----------
     2281 ---------- ---------- ---------- ---------C CTCATACCGT TT--------
     2341 ---------- ---------- ------GTAC ACTGT----- ---------- ----------
     2401 ---------- ---------- ---------- ----CGTACC CAGGCTCCTT GGTCTCATTG
     2461 ACAGCACAAC GAACTGGTAT ATTCGATTCA ATCGAAAGCG ACTCAAGGGA GAGAACGGTC
     2521 TCGACGATAC CCTCCATGCC CTGAACACCC TCTTCGAAGT GTTGTTCACT TTGTGCCGTG
     2581 GACTGGCACC TTTCACCCCT TTCCTTACTG ACAACATCTA CCTCAAGCTT CTACCTCACA
     2641 TTCCCAAGGA GCTCCAAAGC GAAGATCCCC GAAGCGTGCA CTTCCTGCCA TTCCCCGATG
     2701 TCCGCGAAGA GTTGTTCGAT GAGGAGGTGG AGCGACGTGT TGGTCGCATG CAGCGTGTCA
     2761 TTGAGCTCGC TCGTGTATCG CGTGAACGCC GTACCATTGG CCTCAAGCAG CCTCTCAAGA
     2821 CACTGGTGGT AATTCACTCC GATCCTCAAT ATCTTGAGGA TGTCAAGTCC CTTGAGAAGT
     2881 ATATCAGCGA GGAGTTGAAT GTGCGAGACC TCGTGCTCTC GAGCGACGAA GCCAAGTACA
     2941 ACGTCCAATA CAGCGTCACT GCCGACTGGC CTGTTCTTGG AAAGAAGCTC AAGAAGGATA
     3001 TGGCCCGCGT AAAGAAGGGG CTGCCTCTCC TTACCAGCGA GCAGGTCCAG GGATACGTCC
     3061 GCGACAAGGA AATCTTTGTT GACGGTATTC GTCTGGAAGA GGGCGATCTC GTTGTGCGCA
     3121 GAGGTATCAA GGAGGATGAG TCTTCCAAGA ACTTGGAGAT CAACACCGAT AGCGATGTGC
     3181 TCACCATCCT GGACACTGAG ATTCACCCTG AGCTGGCAGC TGAGGGTCTA GGACGTGAGA
     3241 TCATCAACCG TGTACAGAGA CTTCGAAAGA AGGCAGGTCT CGTGCCAACG GACGATATTA
     3301 AGATGGAGTA CCGTGTCATT ACAGACCCTG AAGATATTGG CTTGTCTGGT GCCTTCAAGT
     3361 CCCAGAATCC AGTGTTTGAG AAGGTCTTGC GCCGACCACT AGAAGAGACT GGAGCGGAAC
     3421 CACAGACTGA GGGTCTTATT GCAGAGGAGG AGCAAGAGGT CCAACAGGCA ACATTTTTGT
     3481 TGAGATTACT CAAGCTGTAA --------
//
LOCUS       augustus-contig00472-abinit-gene-0.11-mRNA-1 (genomic sequence): 3275 residues       3508 bp
DEFINITION  augustus-contig00472-abinit-gene-0.11-mRNA-1 (genomic sequence): 3275 residues     3508 bp
TITLE       augustus-contig00472-abinit-gene-0.11-mRNA-1 (genomic sequence): 3275 residues
ORIGIN

        1 ATGTCGATCG ACTTTCCGAA AGAAGAGGAG GCTATCATCC AAAGATGGCG GGAAATCGAT
       61 GCCTTCCTGC GACAGGTT-- ---------- ---------- ---------- ----------
      121 ---------- ---------- ---------G AACTGTCCGA AGGACGCCCT CGATATACCT
      181 TCTATGATGG CCCTCCTTTT GCGACCGGTC TGCCTCACTA CGGCCATCTT TTGGCTTCCA
      241 CTATCAAGGA TGTTATCCCT CGTTACTGGT CCATGAAGGG CTACCACGTC GAGCGACGTT
      301 TTGGCTGGGA CACACACGGT CTGCCCATTG AGCATGAGAT TGACAAGAAG CTGGGGATTT
      361 CTGGAAAGGC TGCCGTCATG GAACTTGGTA TCGCTAAGTA CAACGAGGAG TGTCGATCCA
      421 TTGTCATGCG TTATGCTGGC GAATGGCGAC ACACCATTGA GCGTTTGGGA CGTTGGATTG
      481 ATTTCGACAA CGATTACAAG -GTAAAGAAA CATCCACTTT ATCTACACCC CCAGCCAGAT
      541 AG-CTAAC-C GCGCTCCTTC AG-ACTATGG ACCCAAAGTT CATGGAATCT GAATGGTGGG
      601 TTTTCAAGCA ACTGTTCGAT AAGGACCAGG TCTACCAAGG ATATCGAGTT ATGCCCTATT
      661 CTACTGTTCT CACCACCGCA CTGAGCAATT TCGAGGCCAA CCAGAACTAC CAAGATGTCA
      721 CTGATCCTGC AGTTGTCGTC ACATTTCCCC TTGTCGACGA TCCTGAAATC AACCTACTTG
      781 CCTGGACCAC CACACCTTGG ACACTGCCAT CGCATCTTGG TCTCGCAGCT CACCCTGACT
      841 TCGAGTATGT CAAGATTCTG GATGAGAAGA CAGGAAAGAC CTTTATCCTT CTCGAGAAGC
      901 TCCTCGGTAC CTTGTACAAG GATCCCAAGA AGGCTCAATT CAAGAAGCTC GGAACAGTTC
      961 TCGGTAAGGA TATGCTGGGA TGGAAATACA CCCCTCCTTT CGGTTACTTT TACGAGGAGT
     1021 TCAGGGACAT TGCATTCAGG GTGTTGAACG CAACCTACGT TACAGACGAC AGTGGTGTGG
     1081 GTATCGTCCA CCAGGCACCG GCGTTTGGTG AAGATGATTA CAATGTTGCT GCAGCTGCAG
     1141 GTATCATCAC CGAGAAGCGA CCACCTCCTG ACCCCGTCGA CGACACCGGT CACTTCACTG
     1201 ACCGGGTCTC CGATTTCAAG GGCCTGCATG TGAAGGAGGC TGATAAGCAC ATCATCAAGC
     1261 ACCTCAAGAA CGCCGGTCGC ATCGCCAACG AGTCTCAGCT CAAGCACTCG TACCCCATGT
     1321 GCCCTCGCTC CGACACTCCC CTTATCTACA GGGCCGTTCC CTCTTGGTTC ATCCGTATTC
     1381 CAAACATCGT CCCCGACATG CTCAAGAACA TCGAGGGTTC CCACTGGGTT CCGTCATTTG
     1441 TCAAGGAAAA GCGATTCGCC AGCTGGATTG CCAATGCCCG TGATTGGAAC GTGAGCCGAA
     1501 ACCGATACTG GGGCACCCCC ATCCCTCTTT GGGTCAGCGA TGATCTGGAG GAGAGAGTGT
     1561 GCATTGGAAG CGTTCAAGAG CTTCGTGAAC TGAGTGGATA TGACGGTGAC CTGTCTGATC
     1621 TTCACCGCGA CAAGGTTGAT CATATCACTA TTCCCAGCAA GATGGGCAAG GGTCAACTGA
     1681 AGCGTATCGA GGAAGTGTTT GACTGCTGGT TCGAGTCTGG AAGCATGCCT TATGCCAGCC
     1741 AGCACTACCC CTTCGAGAAC GTTGATAAGT TCAAACAGTC ATTTCCCGGA GACTTCATCG
     1801 CTGAGGGTCT GGATCAAACC CGTGGATGGT TCTACACGCT GACAGTGCTG GGAACTCACC
     1861 TGTTTGGCAA GTCGCCGTTC CAAAACTGTG TTGTCAACGG TATTGTGCTT GCGGAGGATG
     1921 GCAAGAAGAT GTCGAAACGT CTCAAAAACT ATCCCGACCC TTCTATCGTC ATGTCCAAAT
     1981 ACGGTTCTGA TGCTCTTCGA CTCTACCTCA TCAACTCTCC TGTCGTGCGA GCCGAGCCCC
     2041 TCCGCTTCAA GGAGTCTGGC GTCAAGGAGG TCGTCCAGAA GGTCCTTTTG CCGCTATGGA
     2101 ACAGCTACAA GTTCTTTGAG GGCCAAGTTG CTCTGCTTAA GAAGGCAGAG AGCGTGGACT
     2161 TCGTCTGGGA TCCTAAGTTG GAGTCAAGCA ACACTAATGT CATGGACCGC TGGGTTCTGG
     2221 CAGTTTGCCA AAGCCTCCTC CAGTTCGTGA ACAAGGAGAT GG-------- ----------
     2281 ---------- ---------- ---------- ---------- CCTCATACCG TTT-------
     2341 ---------- ---------- -------GTA CACTGT---- ---------- ----------
     2401 ---------- ---------- ---------- -----CGTAC CCAGGCTTCT TGGTCTCATT
     2461 GACAGCACAA CAAACTGGTA CATTCGATTC AACCGAAAGC GGCTCAAGGG AGAGAACGGT
     2521 CTCGACGATA CCCTCCATGC CCTGAACACC CTTTTTGAGG TGCTGTTCAC TTTGTGCCGT
     2581 GGACTGGCAC CTTTCACCCC TTTCCTTACT GACAACATCT ACCTAAAGCT TCTACCTCAC
     2641 ATTCCTAAGG AGCTCCAAAG CGAAGATCCC CGGAGCGTGC ACTTCCTGCC ATTCCCCGAT
     2701 GTCCGCGAAG AGCTGTTCGA TGAGGAAGTG GAGCGACGTG TTGGCCGCAT GCAGCGTGTC
     2761 ATTGAACTCG CTCGTGTATC GCGTGAACGC CGCACCATCG GTCTCAAGCA GCCTCTCAAG
     2821 ACACTGGTGG TCATTCACTC CGATCCTCAA TATCTTGAGG ATGTCAAGTC CCTTGAGAAG
     2881 TATATCAGCG AGGAGTTGAA TGTGCGAGAC CTCTTGCTCT CAAGTGACGA AGCCAAGTAC
     2941 AACGTCCAAT ACAGCGTCAC TGCCGACTGG CCTGTTCTCG GAAAGAAGCT CAAGAAGGAT
     3001 ATGGCCCGCG TAAAGAAGGG GTTGCCTCTC CTTACCAGCG AGCAGGTTCA GGGATACGTC
     3061 CGTGACAAGG AAATCTTTGT TGACGGTATT CGTCTGGAAG AGGGCGATCT TGTTGTGCGC
     3121 AGAGGTATCA GGGAGGATGA GTCCTCCAAG AACTTGGAGA TCAACACTGA TAGCGATGTG
     3181 CTCACCATTC TAGACACCGA AATTCACCCT GAGCTGGCAG CTGAGGGTCT AGGACGTGAG
     3241 ATCATCAACC GTGTACAGAG ACTTCGAAAG AAGGCAGGTC TGGTGCCAAC GGACGACATC
     3301 AAGATGGAGT ACCGCGTCAT TGCAGACCCT GAAGATATTG GCTTGTCTGG TGCATTCAAG
     3361 TCCCAGAATC CAGTGTTTGA GAAGGTCCTG CGCCGACCAC TAGAGGAGAC TGGAGCAGAA
     3421 CCACAGACTG AGGGTCTTAT TGCAGAGGAG GAGCAAGAGG TCCAACAGGC AACATTTTTG
     3481 TTGAGATTGC TCAAGCTGTA A-------
//
LOCUS       FVEG_07018       2290 bp
DEFINITION  FVEG_07018     2290 bp
TITLE       FVEG_07018
ORIGIN

        1 ---------- ---------- ---------- ---------- ---------A TGTACACGCG
       61 TT-GTAAGCT ATAAAGCCCA GCTCGTGGCT TTTTCTGGTG TTTTCCCTGC CTCACACAAC
      121 TTGACCCGTA TTCTTTCCAT TCTACTGAGG CTTTTCACCC ATTGCTCGCT GTAAAAGACC
      181 CTCTTCACCA CACGCACGCA CGCACTTACA AGACTGCCAA TTCTTACGTC ACCCACTGAA
      241 TTGGCTCTTG TTTCGTCATC TCGCTACCAT TGACGCCGGC CGTGGTTGGC GCCCTTGGAT
      301 A---TAGCAT CCTTCTTTAC CTTAGTACCT AGACTCAACA GCTTGACATT TACCCGAAGC
      361 TATTCACAAT GCCGTTCCTT GCTCGATCCA ACTCCCCGGA TCAGTCCTTG GACTTTAAGC
      421 CATTATACCT AGGCTTCGAT CTCTCGACTC AGCAGCTCAA AGGCACGTCA ACCAA-----
      481 --ATTCTCAG C-------TG CCGCCACAAT TTGCTAAC-C CATGTCTAG- CTCTGGTTGT
      541 CGATTCAGAC CTCAAGGTCA AAGGTGAAGC CAAGGTTGAC TTCGACAAGG ACTTTGGCCA
      601 CAAATATGGC ATCAAGAAAG GTGTCCACGT CTACGAGGAG ACAGGCGAGG TCTATGCCCC
      661 CGTTGCCATG TGGCTAGAGT CTGTAGATCT CGTCCTCGAC CGTTTGGCCG AGTCTATGCC
      721 TGTCCCTCTA TCTCATATTC GCGGTATCAG CGGCTCTTGC CAGCAGCATG GCAGTGTCTA
      781 CTGGAATGGC AATGCCTACG AGATTCTTCA CCATCTGGAT CCTCGTCTCC CGCTGGTTGT
      841 TCAGCTACCA CAGGCCCTTT CCCACCAGTG GTCGCCCAAT TGGCAGGATC AGAGCACCCA
      901 GGCTCAATGT GACGCTTTTG ATGCTGCTCT TGGCGGTCGC CAGAAGCTTG CTGAGGTGAC
      961 AGGCAGCGGT GCTCACCAT- GTAAGTTGAG ATTCC----- -CGAATATCC CGAGAAAACC
     1021 AGACACTAAC AAATCTACCA G-CGATTTAC TGGAACCCAG ATTATGCGCC TCAAAAAGGA
     1081 CCTCCCAGAC ATGTACGCCA AGACGGCTCA CATTTCCCTC GTCTCCTCAT GGCTGGCATC
     1141 CGTCTTTCTC GGCGCCATCG CCCCCATGGA TGTCAGCGAT GTCTGTGGTA TGAACCTCTG
     1201 GGACATGTCC CGCCAAACTT ACAGCGAACC TCTTCTCGAG CTTGCTGCTG GAAGCAAGCG
     1261 TGAGGCCCTC AACCTACGAA AGAAACTGGG TGAGCCTTGC CTCGATGGTG CTGCTGTTTT
     1321 GGGCTCCATC TCTCCCTATT TCGTGGACCG TCACGGTTTC CACCCTGACT GCCAGATCAC
     1381 ACCATTCACA GGTGATAACC CCGGAACTAT TCTCGCCCTT CCCCTTCGAC CTCTCGACGC
     1441 CATCGTCTCT CTCGGTACTT CGACGACATT CCTCATGAAC ACACCAAAGT ACAAGCCTGA
     1501 TGGTGCTTAC CACTTCTTCA ATCACCCCAC AACCGACGGC CACTACATGT TTATGCTGTG
     1561 CTACAAGAAC GGAGGCCTAG CACGCGAGCG AGTGCGAGAC CAACTCCCCA AGCCTGATAA
     1621 CGGCCCTACC GGCTGGGAGA ACTTCAATAA GGCTATTGAG AACACTCCTG CTCTGGGTGC
     1681 TGCCAAGGAG GGCGATAGGC GCAAGCTTGG TCTGTACTTC TACCTTACCG AAGTGGTGCC
     1741 CAACATCCGT GCAGGCACTT GGCGATACTC ATGCGAGCCA GATGGCTCTG ACCTTCAGGA
     1801 AGTTAAGGGA GGATGGGACA AGGAGACTGA CGCTCGAGTG ATTGTTGAGT CTCAGGCCCT
     1861 GTCTATGCGC CTGCGCTCTC AGAACCTGGT TGAGAGCACT CGATCCGGCC TACCAGCTCA
     1921 GCCCCGCCGC ATCTACCTCG TTGGAGGTGG CTCTCTTAAC CCAGCCATCG CCGGCGTCAT
     1981 TGGCGAGGTC CTCGGCGGCA GCGACGGTGT TTACAAGCTC GACGTTGGCG GCAACGCCTG
     2041 CGCCCTTGGC GGAGCCTACA AGGCTCTCTG GGCTCTCGAG CGCCAGCCAA ACGAGACATT
     2101 CGATGAGCTC ATTGGTAAGC GATGGACTGA GGAGGGTAAC ATCCAGCGCA TTGACGATGG
     2161 TTACCGCGAG GGAACCTATC AAAAGTACGG CAACGTTCTC GGAGCCTTCG AAGGCCTGGA
     2221 GAACAAGATC CTCACCGAGC AGGCCTCGGA GTCAAAGGAC GGACGAAGAC GGCCGCAGGA
     2281 GAGTGCTTGA 
//
LOCUS       FGSG_05507       2292 bp
DEFINITION  FGSG_05507     2292 bp
TITLE       FGSG_05507
ORIGIN

        1 ATGATGCAGT TACCGGCAGT GAAGCATATT GTACTGTACC TTACCTCAGC TAAGGCAAG-
       61 GTACGACAGT ATAAAGCCCA GCTCGTGGCT TTTTTCCTGG CGTTTTCC-T CAGTCTCACT
      121 CAACTCAATT CTACCTCCAA CTTACACACT TTGGTCACTC ATTGGTCGTT GTGTT-GCCA
      181 ACCATACCTT TATAAATTTA CAG-G---GC AGATCTGCTA ATCTTTACGG GGCCTGCGAT
      241 TGACATCCCC TGTC-GTCAT AGCTGCTACC ATTAACGTCG -CTGTAGCTG GCGGTCTTGG
      301 ATAGTTTCCT ATCTCTCAAT ATCTTGACTG ATTTCATACG TACCAATCTA TCAACTTGAA
      361 GCAATTTGCA ATGCCGTTCC TCGCTCGAGA CAACTCTACA GACAAGTCTG CGGACTTTAA
      421 GCCTCTGTAC CTCGGCTTTG ATCTGTCGAC GCAGCAGCTA AAAGGCACGT CAAATAAGCC
      481 AGCTACCCTC AGCAATATGT TCCCAGGGCA ATTAGCTAAC ATCATATCCA G-CTCTCGTC
      541 GTCGACTCAG ACCTCAAAGT CATTGGTGAA GCCAAGGTCG ATTTTGACAA GGACTTTGGC
      601 CACAAATATG GCATCAAGAA AGGTGTCCAC GTCTACGAGG AGACAGGCGA GGTCTACGCA
      661 CCCGTCGCCA TGTGGATGGA GTCTGTAGAC CTCGTTCTTG ACCGATTGGC CGAGGCTATG
      721 CCTGTCCCTC TTTCTCATAT TCGCGGCATC AGTGGCTCTT GTCAGCAGCA CGGCAGTGTC
      781 TTCTGGAACG GCCACGCCTA CGAGATCCTT CACCACCTCG ACCCTCGTCT TCCTTTGGTT
      841 GTTCAGCTGC CACAGGCACT CTCGCATCAG TGGTCGCCCA ACTGGCAAGA TCAGAGCACC
      901 CAAACCGAAT GTGATGCCTT CGATGCTGCG CTTGGCGACC GCCAGAAGCT CGCCGAGGTC
      961 ACTGGAAGCG GTGCGCACCA T-GTATGTTA AGTTTC---- ----GGGTTG TAGATCAGAA
     1021 CTAA-TACTA ACATGTACCT CAG-CGTTTC ACAGGAACTC AAATTATGCG TCTCAAGAAG
     1081 GACCTCCCAG AGATGTACGC AAAGACTGCT CACATCTCTC TTGTCTCTTC ATGGCTCGCA
     1141 TCCGTCTTCC TCGGTGCCAT CGCTCCCATG GATGTTAGCG ATGTCTGCGG CATGAACTTA
     1201 TGGGACATGT CCCGCCAGAC TTTCAGTGAG CCTCTTCTCG AGCTCGCTGC CGGTAGTAAG
     1261 CGTGATGCCC TCAACCTGAA GAAGAAACTC GGCGAGCCCT GCATGGACGG CGCTGCTGTT
     1321 CTGGGTTCTA TTTCACCCTA CTTCGTGGAC CGCCATGGCT TCCACCCCGA CTGCCAGATC
     1381 ACACCTTTCA CTGGCGACAA CCCCGGAACT ATCCTCGCTC TCCCCCTTCG ACCTTTGGAC
     1441 GCTATTGTTT CCCTGGGCAC TTCCACGACC TTCCTCATGA ACACGCCCAA GTATAAGCCT
     1501 GATGGTGCTT ACCACTTCTT CAACCACCCC ACAACAGAAG GTCATTACAT GTTTATGCTT
     1561 TGCTACAAGA ACGGAGGTTT GGCACGCGAG CGAGTTCGAG ACCAACTTCC TAAGCCCGAG
     1621 AACGGTCCCA CTGGCTGGGA GAACTTCAAC AAGGCCATTG AGAACACTCC CGCCCTCGGT
     1681 GCTGCCAAGG ATGACGAAAG GCGCAAGCTA GGTCTGTACT TCTACCTCAC TGAGGTGGTG
     1741 CCAAACATCC GTGCCGGCAC TTGGCGATAC TCGTGTGAGC CTGATGGCTC CGACCTTCAA
     1801 GAGGTAAATG GTGGCTGGGA TAAGGAGACT GATGCCCGAG TCATTGTCGA GTCCCAAGCT
     1861 CTCTCCATGC GTCTGCGCTC CCAGAACCTT GTCGAAAGCA CTCGACCTGG TCTACCTGCC
     1921 CAGCCCCGTC GCATTTACCT CGTTGGTGGT GGCTCTCTAA ACCCAGCCAT TGCTCGGGTT
     1981 ATTGGAGAAT CCCTCGGTGG TAGTGATGGC GTTTACAAGC TCGACGTCGG TGGCAACGCC
     2041 TGCGCCCTGG GCGGAGCCTA CAAGGCTCTC TGGGCTCTTG AGCGCCAGCC AAACGAGACC
     2101 TTTGACGAAC TTATCGGCAA GCGATGGACT GAGGAGGGTA ACATCCAGCG AATCGACGAG
     2161 GGCTACCGTG AGGGAGTCTA CCAAAAGTAC GGCAACGTTC TCGGAGCCTT TGAAGGCCTG
     2221 GAGAGGAAGA TTCTCGCCGA GCAAGCTGTA GATTCAGACA ACGCAAACAA AGAAGTGCAG
     2281 GCAAGCGGTT GA
//
LOCUS       FOXG_09386       2288 bp
DEFINITION  FOXG_09386     2288 bp
TITLE       FOXG_09386
ORIGIN

        1 ---------- ---------- ---------- ---------- ---------- ----------
       61 ---------- ---------- ---------- ---------- ---------- ----------
      121 ---------- ---------- ---------- ---------- ---------- ----------
      181 ---------- ---------- ---------- ---------- ---------- ----------
      241 ---------- ---------- ---------- ---------- ---------- ----------
      301 ---------- ---------- ---------- ---------- ---------- ----------
      361 ---------- ---------- ---------- ---------- ---------- ----------
      421 ---------- ---------- ---------- ---------- ---------- ----------
      481 ---------- ---------- ---------- ---------- ---------- ----------
      541 ---------- ---------- ---------- ---------- ---------- ----------
      601 ---------- ---------- ---------- ---------- ---------- ----------
      661 -----ATGTG GCTCGAGTCT GTAGATCTCG TCCTGGACCG ATTGGCCGAG TCTATGCCTG
      721 TTCCTCTATC TCATATTCGC GGTATCAGCG GCTCTTGTCA GCAGCATGGC AGTGTCTACT
      781 GGAATGGCAA TGCCTACGAG ATTCTTCACC ATCTTGATCC TCGTCTCCCT CTGGTTGTTC
      841 AGCTACCACA GGCCCTTTCG CACCAATGGT CGCCCAATTG GCAGGATCAG AGCACTCAGG
      901 CTGAATGTGA CGCTTTTGAT GCTGCTCTTG GCGGTCGCCA GAAGCTTGCT GAGGTGACAG
      961 GCAGCGGTGC TCACCAT-GT AAGTTGATAT TCC------T AAATAGCCAG AGAAAACCAG
     1021 -TATTAACAA GTCTACCAG- CGATTTACTG GAACCCAGAT TATGCGCCTT AAGAAGGACC
     1081 TCCCAGACAT GTACGCCAAG ACGGCTCACA TTTCCCTCGT CTCGTCATGG CTGGCATCCG
     1141 TCTTCCTCGG CGCCATCGCC CCCATGGATG TCAGCGATGT CTGTGGTATG AACCTCTGGG
     1201 ACATGTCCCG CCAAACATAC AGCGAACCTC TTCTCGAGCT TGCTGCTGGA AGCAAGCGTG
     1261 ATGCCCTCAA CCTACGAAAG AAACTGGGTG AGCCTTGCCT CGATGGCGCT GCTGTTTTGG
     1321 GCTCTATCTC TCCCTATTTC GTGGACCGTC ACGGCTTCCA CCCTGACTGC CAGATCACAC
     1381 CATTCACCGG CGATAACCCC GGAACCATTC TCGCCCTTCC CCTTCGACCT CTCGACGCCA
     1441 TCGTCTCTCT CGGTACTTCG ACGACATTCC TTATGAACAC ACCAAAGTAC AAGCCTGATG
     1501 GCGCTTACCA CTTCTTCAAC CACCCCACAA CCGATGGCCA CTACATGTTT ATGTTGTGCT
     1561 ACAAGAATGG AGGCCTAGCA CGTGAGCGAG TGCGAGACCA ACTTCCCAAG CCTGAGAACG
     1621 GCCCTACCGG CTGGGAGAAC TTCAATAAGG CCATCGAGAA CACTCCTGCT CTGGGCGCTG
     1681 CCAAGGAGGA CGATAGGCGC ATGCTTGGTC TATACTTCTA CCTTACCGAA GTGGTACCCA
     1741 ACATCCGTGC AGGCACTTGG CGATACACAT GCGAGCCAGA TGGCTCTGAC CTTCAGGAAG
     1801 TCAAGGGAGG ATGGGACAAG GAGACTGATG CTCGAGTGAT TGTTGAGTCT CAGGCCCTGT
     1861 CTATGCGTCT GCGCTCTCAG AACCTTGTTG AGAGCACTCG ACCCGGCCTA CCAGCTCAGC
     1921 CCCGTCGTAT CTACCTCGTT GGAGGTGGCT CTCTGAACCC AGCCATCGCC CGCGTCATTG
     1981 GCGAGGTCCT CGGCGGCAGC GACGGTGTTT ACAAGCTCGA CGTTGGCGGT AATGCCTGCG
     2041 CCCTTGGCGG AGCCTACAAG GCTCTCTGGG CTCTCGAGCG CCAGCCAAAC GAGACATTCG
     2101 ACGAGCTCAT TGGTAAGCGA TGGACTGAGG AGGGTAACAT CCAACGCATT GACGACGGTT
     2161 ACCGCGAGGG AACCTATCAG AAGTACGGCA ACGTTCTCGG AGCCTTCGAA GGTCTGGAGA
     2221 ACAAGATCCT CACCGAGCAG GCTTTGGAGT CAAAGGACGG ACGAAGACGG TCGCAGGAGA
     2281 GTGCTTGA
//
LOCUS       augustus-contig00518-abinit-gene-0.66-mRNA-1 (genomic sequence): 1904 residues       2290 bp
DEFINITION  augustus-contig00518-abinit-gene-0.66-mRNA-1 (genomic sequence): 1904 residues     2290 bp
TITLE       augustus-contig00518-abinit-gene-0.66-mRNA-1 (genomic sequence): 1904 residues
ORIGIN

        1 ---------- ---------- ---------- ---------- ---------- ----------
       61 ---------- ---------- ---------- ---------- ---------- ----------
      121 ---------- ---------- ---------- ---------- ---------- ----------
      181 ---------- ---------- ---------- ---------- ---------- ----------
      241 ---------- ---------- ---------- ---------- ---------- ----------
      301 ---------- ---------- ---------- ---------- ---------- ----------
      361 -------ATG CCGTTCCTTG CTCGATCCAA CTCCCCGGAT CA-GTCCTCG GACTTTAAGC
      421 CGCTTTACCT CGGCTTCGAT CTGTCAACTC AACAG-CTCA AAGGCACGTC AGCCGG----
      481 ---ATTCTCA GC-------T GCCGGCACAA TTCGCTAAC- CCATATCCAG CTCTGGTGGT
      541 CGATTCAGAC CTCAAGGTCA AAGGCGAAGC CAAAGTCGAC TTCGACAAGG ACTTTGGCCA
      601 CAAATATGGC ATCAAGAAAG GTGTCCATGT CTACGAGGAA ACAGGCGAGG TCTATGCGCC
      661 CGTTGCCATG TGGCTAGAGT CTGTAGATCT CGTCCTGGAC CGTTTGGCCG AGTCCATGCC
      721 TGTTCCTCTA TCTCATATTC GCGGTATCAG CGGTTCTTGC CAGCAGCATG GCAGTGTCTA
      781 CTGGAATGGC AATGCCTACG AGATTCTCCA CCATCTTGAT CCTCGTCTCC CTCTAGTTGT
      841 TCAATTACCA CAGGCCCTTT CGCACCAATG GTCGCCCAAT TGGCAGGATC AGAGCACCCA
      901 AGCGGAATGT GACGCTTTTG ATGCTGCGCT CGGCGGTCGC CAGAAGCTTG CTGAGGCGAC
      961 AGGCAGCGGT GCTCACCAT- GTAAGTTGAG ATTCCAATTC CCCAACGGCT GGAGAAAACC
     1021 AGGAATTGAC AATTCCACTA G-CGATTTAC TGGAACCCAG ATCATGCGCC TCAAGAAGGA
     1081 TCTCCCAGAC ATGTACGCCA AGACAGCTCA CATTTCCCTC GTCTCGTCAT GGCTGGCATC
     1141 CGTCTTCCTC GGCGCCATCG CCCCCATGGA TGTCAGCGAT GTCTGTGGTA TGAATCTCTG
     1201 GGACATGTCC CGCCAAACAT ACAGCGAACC TCTTCTCGAG CTTGCTGCTG GGAGCAAGCG
     1261 CGAGGCCCTG AACCTACGGA AGAAACTGGG TGAGCCTTGC CTCGATGGCG CTGCTGTTTT
     1321 GGGCTCTATC TCTCCCTATT TCGTGGACCG TCACGGTTTC CACCCCGACT GCCAGATCAC
     1381 ACCATTCACC GGCGATAACC CCGGAACTAT TCTCGCCCTT CCCCTTCGAC CTCTCGACGC
     1441 CATCGTCTCT CTCGGTACTT CGACGACATT CCTCATGAAC ACACCAAAGT ACAAGCCTGA
     1501 TGGCGCCTAC CACTTCTTCA ACCACCCCAC AACCGATGGC CACTACATGT TTATGTTGTG
     1561 CTACAAGAAC GGAGGCCTAG CACGTGAGCG AGTGCGAGAC CAACTTCCCA AGCCTGAGAA
     1621 CGGTCCTACT GGCTGGGAGA ACTTCAACAA GGCCATTGAG AACACTCCTG CTCTGGGCGC
     1681 TGCCAAGGAG GACGATAGGC GCAAGCTTGG TCTATACTTC TACCTTACCG AAGTGGTACC
     1741 CAACATCCGT GCAGGCACTT GGCGATACTC CTGCGAGCCG GATGGCTCTG ACCTTCAGGA
     1801 AGTCAAGGGA GGGTGGGACA AGGAAACTGA CGCTCGAGTG ATTGTTGAGT CTCAGGCCCT
     1861 GTCTATGCGC CTGCGCTCTC AGAATCTGGT TGAGAGCACT CGACCCAGCC TACCAGCTCA
     1921 GCCCCGTCGC ATCTACCTCG TTGGAGGTGG CTCTCTGAAC CCAGCCATCG CCCGCGTGAT
     1981 TGGCGAGGTC CTCGGCGGCA GCGATGGTGT TTACAAGCTC GACGTTGGCG GTAATGCCTG
     2041 CGCCCTTGGC GGAGCCTACA AGGCCCTCTG GGCTCTCGAG CGCCAGCCAA ATGAGACATT
     2101 CGACGAGCTT ATCGGTAAGC GATGGACTGA GGAGGGTAAC ATCCAGCGCA TCGATGACGG
     2161 GTATCGCGAG GGGACCTATC AGAAGTACGG CAACGTTCTC GGAGCCTTCG AAGGCCTGGA
     2221 GAACATGATC CTCGCCGAGC AGGCTTTGGA GTCAAAGGAC GGACAAAGAC GGTTGCAGGA
     2281 GAGTGCTTGA 
//
LOCUS       FGSG_07226       8010 bp
DEFINITION  FGSG_07226     8010 bp
TITLE       FGSG_07226
ORIGIN

        1 ---------- ---------- ---------- ---------- ---------- ----------
       61 ---------- ---------- ---------- ------CAAC TAAATAAATC CTCTTCTCTT
      121 CCCTTCTCTT CTCCTCGGTA TGAGACCATC ATAATGCGCC GGGTAGTAGT GACTGGCCTC
      181 GGAGCCATCA CGCCCTTGGG TGTAGGCGTG AAACGAACCT GGACCCGTCT TCTCAGTGGC
      241 GAATGCGGAA TCGTCAGTGT CGCAGATCTT GAGCCTCAAA CGCGA-TGGA AAGAGTTGAC
      301 AAGCACAGTC TCTGGGTTAG TGCCCAGCGG TGAC-GGTGA AGGACAATGG AGGGCATCAG
      361 ACTGGCTCAG CGCAAATGAG CAAAGGCGAA TGTCCAAGTT TACACAATAT GCCATTGCTG
      421 CTAGCGACAT GGCTCTCAAA GATGCAGGGT G-GGAGCCAA AGAGCGAAGA ACAACTGGAA
      481 GCTACTGGTG TTTGTCTAGG GAGTGGTATT GGAAATCTGG ATGAGATTTA TGACACCAGC
      541 TTAGTACACC ATAAAGAT-G TAAGATTTCG TGTCAACCAA TTCTGAGCCA GTGCTGAACA
      601 TGTGTCAG-G GCTACAAAAA GGTATCACCA CTATTCGTAC CCAAAATTTT GATCAATATG
      661 GCGGCTGGTC ACATAGCCAT GA--AATATG GTTTCCAAGG CCCCAACCAT GCAGCAACTA
      721 CAGCTTGCAC AACCGGTGCG CATTCAATTG GAGATGCATC ACGCTTCATC AGCATGGG--
      781 -AGACGCCGA TATC-ATGGT TGCAGGAGGC TCAGAATCGT GCAT-TCATC CCTTG----A
      841 CATTTGCAGG CTTCGGC--- -AGAGCAAGA TCCTTATCGA CAGCATACAA CAACAATCCC
      901 ACAGCG--AG CTGCCGCCCA TTTGATGCCG ACCGCAACGG TTTCGTGGTT TCTGAGGGTG
      961 CTGCGGTTCT GATTCTCGAA GAGCTGGAGC ACGCCAAAGC ACGAGGAGCT CGCATCTATG
     1021 CTGAAATTAA AGGCTATGGC TGCAGCGGCG ATGCCCATCA TATGACAGCA CCACGAGAAG
     1081 ACGGTCGCGG CGCATTTCTT GCT-ATGAAG AAAGCTTTAA AGAATGCTGG AGTTAAGCCT
     1141 TCACAAGTTG ATTATATCAA CGCACACGCG ACAGCGACAA ACGTTGGAGA TGTGGCAGAG
     1201 ACTTCGGCTA TTAGGCGACT CATGTTAGGT GAAGAGGGAC ATGAAAAAGA ATCAGACATT
     1261 ACAGTCAGCA GTACCAAAGG TGCA-GTTGG ACATTTGTTA GGTGCTGCTG GAGCCATTGA
     1321 GGCCTT---- ---GTTCTCT GTCCTAGCCA TTCACCAG-G TATGCTGTGT TTGTG-TACG
     1381 TGTATTTGTG TCTCATGCTA ACAATTTCCA G-AGAGTTGT ACCTGCGACT TTGAATTTAC
     1441 AGAAGCCA-- ---GATGTTG GTGCTGCCTT ---TAACTTT GTACCGA--- ---ATGCGGC
     1501 ACAGGAAAGA AACGTTGGCG TAGCTGTATC CAACAGCTTT GGATTTGGTG GTACGAATAG
     1561 CTCATTGGTA TTCTCCAAGT ACTGACGAGT TTGATATTCA ACTACAAATT AGCTGTA---
     1621 ---CTTTTGT AC--CAATTA AAAAAAA--- ---------- ---------- ----------
     1681 ---------- ---------- ---------- ---------- ---------- ----------
     1741 ---------- ---------- ---------- ---------- ---------- ----------
     1801 ---------- ---------- ---------- ---------- ---------- ----------
     1861 ---------- ---------- ---------- ---------- ---------- ----------
     1921 ---------- ---------- ---------- ---------- ---------- ----------
     1981 ---------- ---------- ---------- ---------- ---------- ----------
     2041 ---------- ---------- ---------- ---------- ---------- ----------
     2101 ---------- ---------- ---------- ---------- ---------- ----------
     2161 ---------- ---------- ---------- ---------- ---------- ----------
     2221 ---------- ---------- ---------- ---------- ---------- ----------
     2281 ---------- ---------- ---------- ---------- ---------- ----------
     2341 ---------- ---------- ---------- ---------- ---------- ----------
     2401 ---------- ---------- ---------- ---------- ---------- ----------
     2461 ---------- ---------- ---------- ---------- ---------- ----------
     2521 ---------- ---------- ---------- ---------- ---------- ----------
     2581 ---------- ---------- ---------- ---------- ---------- ----------
     2641 ---------- ---------- ---------- ---------- ---------- ----------
     2701 ---------- ---------- ---------- ---------- ---------- ----------
     2761 ---------- ---------- ---------- ---------- ---------- ----------
     2821 ---------- ---------- ---------- ---------- ---------- ----------
     2881 ---------- ---------- ---------- ---------- ---------- ----------
     2941 ---------- ---------- ---------- ---------- ---------- ----------
     3001 ---------- ---------- ---------- ---------- ---------- ----------
     3061 ---------- ---------- ---------- ---------- ---------- ----------
     3121 ---------- ---------- ---------- ---------- ---------- ----------
     3181 ---------- ---------- ---------- ---------- ---------- ----------
     3241 ---------- ---------- ---------- ---------- ---------- ----------
     3301 ---------- ---------- ---------- ---------- ---------- ----------
     3361 ---------- ---------- ---------- ---------- ---------- ----------
     3421 ---------- ---------- ---------- ---------- ---------- ----------
     3481 ---------- ---------- ---------- ---------- ---------- ----------
     3541 ---------- ---------- ---------- ---------- ---------- ----------
     3601 ---------- ---------- ---------- ---------- ---------- ----------
     3661 ---------- ---------- ---------- ---------- ---------- ----------
     3721 ---------- ---------- ---------- ---------- ---------- ----------
     3781 ---------- ---------- ---------- ---------- ---------- ----------
     3841 ---------- ---------- ---------- ---------- ---------- ----------
     3901 ---------- ---------- ---------- ---------- ---------- ----------
     3961 ---------- ---------- ---------- ---------- ---------- ----------
     4021 ---------- ---------- ---------- ---------- ---------- ----------
     4081 ---------- ---------- ---------- ---------- ---------- ----------
     4141 ---------- ---------- ---------- ---------- ---------- ----------
     4201 ---------- ---------- ---------- ---------- ---------- ----------
     4261 ---------- ---------- ---------- ---------- ---------- ----------
     4321 ---------- ---------- ---------- ---------- ---------- ----------
     4381 ---------- ---------- ---------- ---------- ---------- ----------
     4441 ---------- ---------- ---------- ---------- ---------- ----------
     4501 ---------- ---------- ---------- ---------- ---------- ----------
     4561 ---------- ---------- ---------- ---------- ---------- ----------
     4621 ---------- ---------- ---------- ---------- ---------- ----------
     4681 ---------- ---------- ---------- ---------- ---------- ----------
     4741 ---------- ---------- ---------- ---------- ---------- ----------
     4801 ---------- ---------- ---------- ---------- ---------- ----------
     4861 ---------- ---------- ---------- ---------- ---------- ----------
     4921 ---------- ---------- ---------- ---------- ---------- ----------
     4981 ---------- ---------- ---------- ---------- ---------- ----------
     5041 ---------- ---------- ---------- ---------- ---------- ----------
     5101 ---------- ---------- ---------- ---------- ---------- ----------
     5161 ---------- ---------- ---------- ---------- ---------- ----------
     5221 ---------- ---------- ---------- ---------- ---------- ----------
     5281 ---------- ---------- ---------- ---------- ---------- ----------
     5341 ---------- ---------- ---------- ---------- ---------- ----------
     5401 ---------- ---------- ---------- ---------- ---------- ----------
     5461 ---------- ---------- ---------- ---------- ---------- ----------
     5521 ---------- ---------- ---------- ---------- ---------- ----------
     5581 ---------- ---------- ---------- ---------- ---------- ----------
     5641 ---------- ---------- ---------- ---------- ---------- ----------
     5701 ---------- ---------- ---------- ---------- ---------- ----------
     5761 ---------- ---------- ---------- ---------- ---------- ----------
     5821 ---------- ---------- ---------- ---------- ---------- ----------
     5881 ---------- ---------- ---------- ---------- ---------- ----------
     5941 ---------- ---------- ---------- ---------- ---------- ----------
     6001 ---------- ---------- ---------- ---------- ---------- ----------
     6061 ---------- ---------- ---------- ---------- ---------- ----------
     6121 ---------- ---------- ---------- ---------- ---------- ----------
     6181 ---------- ---------- ---------- ---------- ---------- ----------
     6241 ---------- ---------- ---------- ---------- ---------- ----------
     6301 ---------- ---------- ---------- ---------- ---------- ----------
     6361 ---------- ---------- ---------- ---------- ---------- ----------
     6421 ---------- ---------- ---------- ---------- ---------- ----------
     6481 ---------- ---------- ---------- ---------- ---------- ----------
     6541 ---------- ---------- ---------- ---------- ---------- ----------
     6601 ---------- ---------- ---------- ---------- ---------- ----------
     6661 ---------- ---------- ---------- ---------- ---------- ----------
     6721 ---------- ---------- ---------- ---------- ---------- ----------
     6781 ---------- ---------- ---------- ---------- ---------- ----------
     6841 ---------- ---------- ---------- ---------- ---------- ----------
     6901 ---------- ---------- ---------- ---------- ---------- ----------
     6961 ---------- ---------- ---------- ---------- ---------- ----------
     7021 ---------- ---------- ---------- ---------- ---------- ----------
     7081 ---------- ---------- ---------- ---------- ---------- ----------
     7141 ---------- ---------- ---------- ---------- ---------- ----------
     7201 ---------- ---------- ---------- ---------- ---------- ----------
     7261 ---------- ---------- ---------- ---------- ---------- ----------
     7321 ---------- ---------- ---------- ---------- ---------- ----------
     7381 ---------- ---------- ---------- ---------- ---------- ----------
     7441 ---------- ---------- ---------- ---------- ---------- ----------
     7501 ---------- ---------- ---------- ---------- ---------- ----------
     7561 ---------- ---------- ---------- ---------- ---------- ----------
     7621 ---------- ---------- ---------- ---------- ---------- ----------
     7681 ---------- ---------- ---------- ---------- ---------- ----------
     7741 ---------- ---------- ---------- ---------- ---------- ----------
     7801 ---------- ---------- ---------- ---------- ---------- ----------
     7861 ---------- ---------- ---------- ---------- ---------- ----------
     7921 ---------- ---------- ---------- ---------- ---------- ----------
     7981 ---------- ---------- ---------- 
//
LOCUS       FVEG_05360       8010 bp
DEFINITION  FVEG_05360     8010 bp
TITLE       FVEG_05360
ORIGIN

        1 ---------- ---------- ---------- ---------- ---------- ----------
       61 ---------- ---------- ---------- ---------- ---------- ----------
      121 ---------- ---------- ---------- ---------- ---------- ----------
      181 ---------- ---------- ---------- ---------- ---------- ----------
      241 ---------- ---------- ---------- ---------- ---------- ----------
      301 ---------- ---------- ---------- ---------- ---------- ----------
      361 ---------- ---------- ---------- ---------- ---------- ----------
      421 ---------- ---------- ---------- ---------- ---------- ----------
      481 ---------- ---------- ---------- ---------- ---------- ----------
      541 ---------- ---------- ---------- ---------- ---------- ----------
      601 ---------- ---------- ---------- ---------- ---------- -----ATGGC
      661 CGCCGGCCAT GTGGCTATGA --AATACGGC TTCCAGGGTC CCAACCACAC GGCTACCACG
      721 GCTTGCACGA CTGGTGCACA CTCGATCGGA GATGCAGCAC GGTTTATCAC CATGGG---A
      781 GACGCTGATG TA-ATGGTCG CCGGAG-GTT CAGAATCATG TAT-CCATCC CTTG----AC
      841 TTTCGCTGGC TTTGGC---- AGAGCAAGAT CTCTGTCAAC AGCATATAAC GACAATCCCA
      901 CAG-CA--AG CTGTCGTCCG TTTGATGCTG ACCGCAATGG CTTCGTTGTT TCTGAAGGTG
      961 CTGCAGTGTT GGTTCTCGAG GAATTAGAGC ACGCCAAAGC ACGGGGAGCC CATATATATG
     1021 CTGAAATCAA GGGCTACGGC TGCAGCGGTG ATGCTCACCA TATGACAGCA CCGCGGGAAG
     1081 ATGGCCATGG CGCATATCTT GCT-ATGAAG AAAGCACTCA AAAGTGCAGG CATCAAGCCT
     1141 TCACAGGTCG ACTACATCAA CGCACACGCG ACAGCAACTC ATGTTGGGGA TGTAGCGGAA
     1201 ACGTCGGCCA TCAAACGGAT CATGCTGGGC GAAGAGGGAC ATCAGAAAGA GTCAGATGTT
     1261 ACAGTCAGCA GCACCAAGGG CGCA-GTCGG GCATTTGCTG GGAGCAGCTG GAGCTGTTGA
     1321 GGCTTT---- ---GTTTTGC ATCCTAGCCA TTCATGAG-G TATGTGGATT CCAAA-GCCG
     1381 TGAAGACGCA TTC---ATTA ACTATTCCCA GGGAGTTGTG CCAGCAACAT TAAACCTACA
     1441 GAAGCCA--- --GATGTTGA AGCTGGCTT- --TAATTTTG TGCCAA---- --ATGAAGCA
     1501 CAAGAGAAGA CGGTTGATGT AGCCGTATCC AATAGCTTTG GCTTCGGTGG TACAAATAGC
     1561 TCATTGTTAT TTTCCAGATA TCGATGATGC TAACGTAAAA -TGTAAAATA G-CTGTATA-
     1621 ---CTACTGT ATTTCTGCTG ATCAAATTCC TCTTTATTCG CAAGTGA--- ----------
     1681 ---------- ---------- ---------- ---------- ---------- ----------
     1741 ---------- ---------- ---------- ---------- ---------- ----------
     1801 ---------- ---------- ---------- ---------- ---------- ----------
     1861 ---------- ---------- ---------- ---------- ---------- ----------
     1921 ---------- ---------- ---------- ---------- ---------- ----------
     1981 ---------- ---------- ---------- ---------- ---------- ----------
     2041 ---------- ---------- ---------- ---------- ---------- ----------
     2101 ---------- ---------- ---------- ---------- ---------- ----------
     2161 ---------- ---------- ---------- ---------- ---------- ----------
     2221 ---------- ---------- ---------- ---------- ---------- ----------
     2281 ---------- ---------- ---------- ---------- ---------- ----------
     2341 ---------- ---------- ---------- ---------- ---------- ----------
     2401 ---------- ---------- ---------- ---------- ---------- ----------
     2461 ---------- ---------- ---------- ---------- ---------- ----------
     2521 ---------- ---------- ---------- ---------- ---------- ----------
     2581 ---------- ---------- ---------- ---------- ---------- ----------
     2641 ---------- ---------- ---------- ---------- ---------- ----------
     2701 ---------- ---------- ---------- ---------- ---------- ----------
     2761 ---------- ---------- ---------- ---------- ---------- ----------
     2821 ---------- ---------- ---------- ---------- ---------- ----------
     2881 ---------- ---------- ---------- ---------- ---------- ----------
     2941 ---------- ---------- ---------- ---------- ---------- ----------
     3001 ---------- ---------- ---------- ---------- ---------- ----------
     3061 ---------- ---------- ---------- ---------- ---------- ----------
     3121 ---------- ---------- ---------- ---------- ---------- ----------
     3181 ---------- ---------- ---------- ---------- ---------- ----------
     3241 ---------- ---------- ---------- ---------- ---------- ----------
     3301 ---------- ---------- ---------- ---------- ---------- ----------
     3361 ---------- ---------- ---------- ---------- ---------- ----------
     3421 ---------- ---------- ---------- ---------- ---------- ----------
     3481 ---------- ---------- ---------- ---------- ---------- ----------
     3541 ---------- ---------- ---------- ---------- ---------- ----------
     3601 ---------- ---------- ---------- ---------- ---------- ----------
     3661 ---------- ---------- ---------- ---------- ---------- ----------
     3721 ---------- ---------- ---------- ---------- ---------- ----------
     3781 ---------- ---------- ---------- ---------- ---------- ----------
     3841 ---------- ---------- ---------- ---------- ---------- ----------
     3901 ---------- ---------- ---------- ---------- ---------- ----------
     3961 ---------- ---------- ---------- ---------- ---------- ----------
     4021 ---------- ---------- ---------- ---------- ---------- ----------
     4081 ---------- ---------- ---------- ---------- ---------- ----------
     4141 ---------- ---------- ---------- ---------- ---------- ----------
     4201 ---------- ---------- ---------- ---------- ---------- ----------
     4261 ---------- ---------- ---------- ---------- ---------- ----------
     4321 ---------- ---------- ---------- ---------- ---------- ----------
     4381 ---------- ---------- ---------- ---------- ---------- ----------
     4441 ---------- ---------- ---------- ---------- ---------- ----------
     4501 ---------- ---------- ---------- ---------- ---------- ----------
     4561 ---------- ---------- ---------- ---------- ---------- ----------
     4621 ---------- ---------- ---------- ---------- ---------- ----------
     4681 ---------- ---------- ---------- ---------- ---------- ----------
     4741 ---------- ---------- ---------- ---------- ---------- ----------
     4801 ---------- ---------- ---------- ---------- ---------- ----------
     4861 ---------- ---------- ---------- ---------- ---------- ----------
     4921 ---------- ---------- ---------- ---------- ---------- ----------
     4981 ---------- ---------- ---------- ---------- ---------- ----------
     5041 ---------- ---------- ---------- ---------- ---------- ----------
     5101 ---------- ---------- ---------- ---------- ---------- ----------
     5161 ---------- ---------- ---------- ---------- ---------- ----------
     5221 ---------- ---------- ---------- ---------- ---------- ----------
     5281 ---------- ---------- ---------- ---------- ---------- ----------
     5341 ---------- ---------- ---------- ---------- ---------- ----------
     5401 ---------- ---------- ---------- ---------- ---------- ----------
     5461 ---------- ---------- ---------- ---------- ---------- ----------
     5521 ---------- ---------- ---------- ---------- ---------- ----------
     5581 ---------- ---------- ---------- ---------- ---------- ----------
     5641 ---------- ---------- ---------- ---------- ---------- ----------
     5701 ---------- ---------- ---------- ---------- ---------- ----------
     5761 ---------- ---------- ---------- ---------- ---------- ----------
     5821 ---------- ---------- ---------- ---------- ---------- ----------
     5881 ---------- ---------- ---------- ---------- ---------- ----------
     5941 ---------- ---------- ---------- ---------- ---------- ----------
     6001 ---------- ---------- ---------- ---------- ---------- ----------
     6061 ---------- ---------- ---------- ---------- ---------- ----------
     6121 ---------- ---------- ---------- ---------- ---------- ----------
     6181 ---------- ---------- ---------- ---------- ---------- ----------
     6241 ---------- ---------- ---------- ---------- ---------- ----------
     6301 ---------- ---------- ---------- ---------- ---------- ----------
     6361 ---------- ---------- ---------- ---------- ---------- ----------
     6421 ---------- ---------- ---------- ---------- ---------- ----------
     6481 ---------- ---------- ---------- ---------- ---------- ----------
     6541 ---------- ---------- ---------- ---------- ---------- ----------
     6601 ---------- ---------- ---------- ---------- ---------- ----------
     6661 ---------- ---------- ---------- ---------- ---------- ----------
     6721 ---------- ---------- ---------- ---------- ---------- ----------
     6781 ---------- ---------- ---------- ---------- ---------- ----------
     6841 ---------- ---------- ---------- ---------- ---------- ----------
     6901 ---------- ---------- ---------- ---------- ---------- ----------
     6961 ---------- ---------- ---------- ---------- ---------- ----------
     7021 ---------- ---------- ---------- ---------- ---------- ----------
     7081 ---------- ---------- ---------- ---------- ---------- ----------
     7141 ---------- ---------- ---------- ---------- ---------- ----------
     7201 ---------- ---------- ---------- ---------- ---------- ----------
     7261 ---------- ---------- ---------- ---------- ---------- ----------
     7321 ---------- ---------- ---------- ---------- ---------- ----------
     7381 ---------- ---------- ---------- ---------- ---------- ----------
     7441 ---------- ---------- ---------- ---------- ---------- ----------
     7501 ---------- ---------- ---------- ---------- ---------- ----------
     7561 ---------- ---------- ---------- ---------- ---------- ----------
     7621 ---------- ---------- ---------- ---------- ---------- ----------
     7681 ---------- ---------- ---------- ---------- ---------- ----------
     7741 ---------- ---------- ---------- ---------- ---------- ----------
     7801 ---------- ---------- ---------- ---------- ---------- ----------
     7861 ---------- ---------- ---------- ---------- ---------- ----------
     7921 ---------- ---------- ---------- ---------- ---------- ----------
     7981 ---------- ---------- ---------- 
//
LOCUS       FOXG_02741       8018 bp
DEFINITION  FOXG_02741     8018 bp
TITLE       FOXG_02741
ORIGIN

        1 ATGAACGGAA ACGGCACCAA CAGCCATACC AAGGGTCATA ATGGCACAAA CGGGGAGGCC
       61 AACGGCGCTC ACAAGCCCAA AATTGACCCG AACATGCCAA TCGCCATCAC TGGTATCAGC
      121 ACGAGATTTC CAGGTGGTGC TGATACACCT GAAGCTCTTT GGAGAATGAT CTCCAAGGGC
      181 AAAAGTGCCT GGTCAAAGGT GCCCGAGGAT AGATTCGCTC TGGATGCCTT TTATCATCCT
      241 GACCCAGACC GAAATGGCGC T-GTGAGTTA ATTGAGTTGA TTGGGAGTTA TATGTGCTGA
      301 TACGTGTTAG -ATGAATGTT GTTGGTGGAC ATTTCTTGGA TGAAGATATT GCGTGCTTTG
      361 ATGCGCCCTT CTTTGGCATC AGCCGCAATG AA-GCCAAG- GTACGACCAT CA--CCAGAT
      421 ACGCTAGTTT TACAGCACTG ACGATAACAG -GCCATGGAC CCTCAACAAA GACTGCAGTT
      481 AGAGTCAGCC TATGAGGCTC TCGAGAACG- GTCAGTCCCT CTCTCAGGCC GCTAACGTAA
      541 CTAACATCAT CAG-CCGGCA TCTCAATCGA CCAAGCCTCG GGCACAAAAA CATCCGT-CC
      601 ACATTGGCGT CTTCAACA-A AGACTACGCC GACATAATGT GTCGCGACCC CGAGACTGGC
      661 CCTCTCTACC AAGCAACCGG CAACGGCCAA TCCATCCTCT CAAA--CCGA ATCTCCTACT
      721 TCTTCAACCT CAAAGGCCCC AGCGTGACCG -TCGACACAG CCTGTTCGTC CTCCCTCGTG
      781 GGTCTACACC TCGCTGTCCA AGGCCTACGA ATGGGTGAAG CCGAACAGGC CATCGTCGGC
      841 GGAACAAACC TCATCTTCAG CCCTGATATC ATGGTTGCTA TGAGTTTACT AGGCTTTTTA
      901 TCCCCGGATG GAAGGTCTTA TGCTTTTGAT CATAGGGCGA AGGGTTATGC GAGGGGTGAA
      961 GGTATCGCGA CGCTCGTTCT CAAACCGTTG GATAAGGCTG TGAGGGATGG TGATCCTATT
     1021 CGCGCTGTTA TTCGAGGAAC GGGCGTTAAT TCTGATGGGA GAACGGCGGG CATTACGCTT
     1081 CCGAATGGTG ATG-CGCAGG CTGAGCTTAT TCGTGAGGTT TATGCCAACG CTGGTCTTGA
     1141 TCCTGCTGAG ACGGGATACT TTGAAGCGCA CGGTACAGGC ACCCAGGCTG GAGATCCCAT
     1201 GGAAGCTGGT GCTATTCATC G---CGTGTT TACCGCTGAT CGCCAGCGC- ---TCTTCGC
     1261 CTTTGTATCT TGGGTCAATC AAGACGAATA TTGGGCATTT GGAGGGTGCG AGTGGACTTG
     1321 CTGGTGTCGT CAAGGCGGTG TTGTGTCTTG AGAAAGGACA GATTCCGCCG AATATGAACT
     1381 TTGAGAAGCC AAATGA---A CGGCTTGACC TCGAGGCATG GAACATAAAG -GTATGTACG
     1441 -ACGGGCGCC GCGGCGGATC ATTTTACTGA CTTGGATAG- GTTCCCACGG AGCTTACACA
     1501 ATGGCCCGCG GACGTCCCTC GCCGT-GCTT CAGTCAACAG CTTCGGCTAT GGCGGTACGA
     1561 ATGCCCACGT CGTTCTTGAC GGCTACGACG CAACGCAGCA CGAGA-TGAA GACTATCGAC
     1621 A--------- -CAGACATCG ATCGAAGAGT TTTTGTAGTT TCAGCAGGTC ATCAAGAAGC
     1681 AGCATCCTCG CTCTTTGCTC GCATGGCATC TTACCTCCGC GACATCCCAG CCGAGAAACA
     1741 CGCCCGCCTT CTTCAACAAC TCGCCTACAC TCTTTCCCAG CGTCGCTCTC AATTGTCCTA
     1801 CCGAATGGCT CTCTCGGCTA GTTCTGTAGA TGAACTCATT GACACCTTTG AGAACGGAAA
     1861 GCTCAGTCTC GTCAAGTCGC AGAGGGTCTC GCGTCTTGGT CTCGTCTTCA CGGGTCAAGG
     1921 TGCACAGACG GCGCAAATGG GTGTTGGACT CATGCATCAG TATGGCGTTT TCGCCGATAG
     1981 TCTGAATCGC GCTGGAGCTA CTCTCAAGAA CATTGGATGT ACTTGGGATC TTGTTGAAGA
     2041 ACTCTCCAAG GATGCTGAGA CAAGCCTTGT CAATGAGCCT CTGTACAGCC AACCTCTTTG
     2101 CACGGCTGTG CAGATTGCGC TGGTGGACTT GCTTCGCTCG TGGGACGTTC AACCTACTGC
     2161 TGTTACGGGA CACTCCAGTG GTGAGATCGC AGCTGCGTAT GCTGCCGGTG CTCTGTCGCA
     2221 GGAAGCTGCT ATGATTGCGG CATACTACCG TGGTGTCGCA TCATCGAAAT TGGCAGCGGA
     2281 CTCTAGTGTC AATGGGAGCA TGGCTGCTGC TGGACTATCG CCCTATGAAG CTCAAGGATA
     2341 TCTTGACAAA TTGACCAGTG GAAAGCTGGT GATTGCTTGC TACAAT---- GCGCCTTACA
     2401 ACGTCACCCT CTCTGGAGAT GCTCCCGCTC TCGATGAGCT TGAGTCTCTA CTGCAAGACA
     2461 CAGGCG-TCT TCTTCCGCCG TCTCAAGGTT CCTGTCACGT ATCACTCTCA TCACATGCAG
     2521 CAGATCGCCG ACGTTTATCG CAAATCCCTC GAATCTCTTC CCAAGCCTGC AGCGAGTGAC
     2581 TCAGACGTGC AGTTCTACTC TTCCGTCACT GGCACATTGA CGCCCATATC TGAACTCAAC
     2641 GCTGAGTACT GGGTCCGAAA CATGACATCA CCAGTCCAGT TCACGTCTTC TCTGAAGAGC
     2701 ATGTGTCTCG GCCTCAAGCC AGATGGGAAG CGTCTTACTC GTGGTAACAA GATGAACGTG
     2761 CAGATGCTGG TTGAAGTTGG TCCTCACTCT GCCCTCGCTG GCCCCATCAA GAGCATCCTC
     2821 AAGGATCCTT CGTTCAGCAG CAAGGCACAG CTCCCCTACA CCTCTTGTCT TGTCCGCAAA
     2881 GAGGATCCTC TCAGTACTGT TCAGAAAGCT GCGGGTGAAT TGTTTATGAA CGGATACGCC
     2941 GTCAATCTCG CGCGCATCAA CGAGCCAATT GATGGTCCTT GTCCTCGCGT CCTCCCCGAT
     3001 CTTCCGCCAT ATCCTTGGAA CCACTCACAG CGATACTGGC ATGAATCTCG AATCAGTAAG
     3061 AACTATCGTC TGCGAGACCA GCCTCGCAAG GATCTCATCG GCGCACCAGT GTCTGATTGG
     3121 AACCCGACTG AACCCCGCTG GCGAGGCTTC ATCCGTCTGT CTGAACTCCC TTGGATCAAG
     3181 GATCACAAGG TGGAGGGAAA GATTCTCTAC CCGGCCGCTG GCATGATCAC CATGGCTGTT
     3241 GAAGCGATGC GACAATTGGC TGATGCTGAT CAAGTCACCG AGTTTGAGCT GCGCGACATC
     3301 CAGATCGGCA AGGCGATTAT GATTAGTGAG GAAGACGGAG ATTTGGAGAC CATGTTCACC
     3361 GCACGACCGT GGGGTACTTC TGCTGTCGAG TCTTCCAATC ATTGGTGGGA GTTCCGACTC
     3421 TTCACTGTTA GCGAAAACGA AGGCTGGAGT GAGCACTGCC GTGGTTGTAT CGCTGCTGTG
     3481 AAGGGCTACT CCTCTGGCGA CCTCGGCGGT GCCAAAGAAA CGAAGCTCCG CGCTGAGGCA
     3541 TCGCACAATC TCGTCGCTCA ACATGAAGAA GCTTGCGACG ACGCTGTCAA TACTCGTCGT
     3601 ATGTACGATG ACCTCGAACA CGTCGGTCTC TACTACGGTC CTTCATTCCA GAACATCTCC
     3661 AACCTTGGAA GCGCCAAGAA GCAACCTCTC GTGTACGCCA ACGTTACAGT CCCCGACACG
     3721 GCAGAACTCA TGCCTCACAA GTTTGAGTTC CCTCATCTTC TACACCCTGT CACTCTCGAC
     3781 TCTGTGCTGC AGACAATCTT CCCCGCTCTG GCATCTGGCG ACAAGGATTT GTCCAGTCCT
     3841 CTTGTACCTA CGTTCATCAA GCGAATGATG GTTGCCAACA GGCCCTGCAG TTCGCCCGGA
     3901 CAGATCCTTA AGGTCGCCTC GTCAGCGCTG TGGAAGGGCT TCCGACACGC AGATGCTGAC
     3961 ATCACTGCGC TGGATACTAG TGATGGCCTG GCGATGATTG AGATTCAGGG CTTGCGATGC
     4021 TCTTCAATCG CGCACATGGT CGCTGCCGAC ACTAACACCG ACAGCCGTAA GCTCTGCTTC
     4081 AATATGATCT GGGATGACGA CCTCAGTCTC TTGGAGGCCA AAAACCTCAA CAAGGTCCTT
     4141 CCATCAACGG CTGCGACCGA CGAGATCTCA GCTGAGATTC GCGACATGGA GACTGCAGCG
     4201 TTCTTATACA TGAAGAAAGC TGTTGAGACT CTCAAGCCAG AGGAACGCGC TAACATGTCT
     4261 TCGCACCACC GTTTGTTCTA CGATCAAATG GTCGGGGTCT GTCAGCGTGC TGAGAAGAAG
     4321 GACTTTGCTC TTCAGTCCTC ATCTTGGGAG TCTCTCTCTG ATGATGAACG TCAAGACTTG
     4381 GCGAAGAAGG TTGCTTCATT CAGCGCTGAG GGTGAAATGA TCTGTCGCAT GGGCGAGAAT
     4441 CTCGTTCCAA TTCTTCGCCA AGAAGCCGAT CCTCTCACTC TTATGCTAGA GAACGATCTT
     4501 CTTTACGATC TCTATCGTAC TGCCCTGGGT ACCGACCGCT GCTACGAGCA GATGTCAAAG
     4561 GTCATCCAGA AGCTCTCCCA CAAACAACCC GATCTCAAGA TCCTCGAGAT TGGAGCTGGT
     4621 ACAGGCGGTG CGACGAAGCC TATCCTCCAG ACGCTTGGTG GTCATGAGCC TGGATCGTAC
     4681 CCTCGCTTTG CACAGTATGA CTTCACCGAT ATCTCGAGTG GGTTCTTCGA GAAGGCTCAA
     4741 GAAAACTTCA AAGCCTGGGC TCCATTCGTA AACTTCAAAC GTCTCGACGT TGAGGGCAAC
     4801 TTGCAAGATC AGGGCTTTGC ATTTGGGTCT TACGACGTCA TCATCGCAGC CAACGTTCTT
     4861 CACGCCACGG GCACAATGAA GAAGACGATG CAGAACGTAC GCAACCTTCT GAAACCAGGT
     4921 GGCAAGCTCA TCCTCATGGA AGTAACGCAT CTTCTTCTTC GTGGTTCCGT CATATTTGGC
     4981 AACCTGCCCG GCTGGTGGCT CGGTGCAGGT GAAGGCCGTA CTCATGGACC TACTCTGACT
     5041 GAAGAGTCGT GGTCTGACCT CTTGCGCGAC ACTGGGTTCT CGGGACTGGA TATTTGTCTG
     5101 AGAGACTTCC CTGACTATGA GGAGT-GTAT GTACAGTGTC ATCGTCACTA CTGCTGAACG
     5161 GGAGGAGAAG AGCACTTACC CGTCTGCTGT CATTGTAG-A CTCTTTTGGA TGTGATGGTG
     5221 TAGCGACGAA GCAATTGATT CAAGGCTTGA CGAACCTGAC TGGTGTTCAG CCGGAGGTCT
     5281 GTAGTCTGGA TGACTACGCT TCGACTGATA TTTCTGACAA GGTCTACGTC TGTCTCGATG
     5341 AGATTGTCCA GCCAATTGTC CACCAGATTG ACGAAGCCAA GTTTCTCAAG GTCCGCAGCA
     5401 TTGTTTCATC CAGCAAAGGT CTTCTTTGGG TTTCGCGCAA CGGTGCAACT GGCGAAACTC
     5461 TCCCTGAAGT CAGTCTTATG ACTGGGCTCG CTCGATCCAT CCGCTCAGAG GATCAGACCA
     5521 AGCGCCTCGT CACCCTCGAC CTCGACAACG GTGCCTCTCA AACAGCCTCA GACGCTGCCA
     5581 GCACCATCCT TGACGTTTTT CAGGGTCTTT TCCGTCGCGA GGATGACATT TCCAAAAATG
     5641 ACTGGGAGTT TCGCGAGCGC GATGGTCGGC TTATGATTCC CCGCGTTATT GAGGACGTTC
     5701 CAGCGAACCA GTACATCGCT CACGAGACTC AGGAGCCTGT ACCTGAACTA CAGCCCTTCC
     5761 ATCAGCCCGG AAGGCCTCTG AAGCTCGAGA TCGGTATCCC CGGATTGCTC GATACACTCC
     5821 GCTTCAAGGA TGACCCAACC TTTGAGGCGC CAATCGGCGA TGATGAGGTC GACATTCGCG
     5881 TCGCTGCATC TGGTGTCAAC TTCCGCGATA TCATGGTCGC CATGGGTCAG CTTGTCGACA
     5941 ACTTCCTCGG CTGTGAATGC AGTGGTACCA TCACTCAAGT CGGCTCCAAC GTCACGCACC
     6001 TCAAACCGGG CGATCGCGTC TGTACCTGGA CCCTCGGCTG TTACAGCACA TACGTCCGTA
     6061 ACCCCGCCAC CCTCGTGCAG AAGATCCCCG ACGAAATGGC CTTTGAGGTC GCTGCCTCTC
     6121 TCCCCATCGT GTACTGCACA GCTTACTTCG CCATCATCGA CACTGCAAGA CTTCAGAAGG
[truncated: 1,318,010 more chars]
