# Supplementary material for: Architecture and Distribution of Introns in Core Genes of Four Fusarium Species
Source: G3 (Bethesda). 2017 Oct 9;7(11):3809–20. doi: 10.1534/g3.117.300344 (PMC5677156; doi:10.1534/g3.117.300344)
Supplement: Supplementary file 4 [file 3809FileS4.xlsx]

## Sheet: Sheet1
								Table S2. Spreadsheet with raw data for the intron attributes* examined in the set of 226 HK genes for the four Fusarium species.
								* These attributes include intron and gene lengths (nt); intron number per gene; intron position in gene; 5' splice site, polypyrimidine tract, branch site and 3' splice site sequences; polypyrimidine tract and branch site positions in gene; and EST data availability for each gene.
								* For indication of EST data availability a yes or a no was only recorded in rows for F. verticillioides as this species was the first in all our gene alignments but the data is applicable to all the species.
								* Three genes from our dataset had EST data showing retained introns. These genes, highlighted in yellow, were Triosephosphate Isomerase, Neutral Trehalase and 40S Ribosomal Protein S 5-B.
								* The EST data generated for F. circinatum were obtained from NCBI (accession number SRR1168456) and from T.R. Gordon and S.L. Slinski (University of California, Davis).
								* Intron position incongruences are highlighted in blue.
Alignment no.	Organism	Gene name	Gene length (nt)	Intron no.	Intron position (nt)	Intron length (nt)	5' splice site	Polypyrimidine (PPT) tract	PPT position (nt)	PPT region	Branch site (*=alternative)	Branch site position (nt)	3' splice site	EST data available for gene in at least one species
Boi 1	F. verticillioides	Fcf1	952	1	53-101	49	TGGGTAAGT				CTTAC*	41-45	CAGT (YAG|Y)	yes
				2	192-241	50	CCAGTATGT		25-30	5'	CTAAC	43-47	TAGT (YAG|Y)
	F. circinatum		965	1	89-137	49	TGGGTAAGT	TTTGTC			CTTAC*	41-45	CAGT (YAG|Y)
				2	228-279	52	CCAGTATGT		27-32	5'	CTAAC	45-49	TAGT (YAG|Y)
	F. oxysporum		955	1	53-101	49	TGGGTAAGT	TTTGTC			CTTAC*	41-45	CAGT (YAG|Y)
				2	192-241	50	CCAGTATGT		25-30	5'	CTAAC	43-47	TAGT (YAG|Y)
	F. graminearum		986	1	89-164	76	TGGGTAAGT	TTTGTC	39-47	5'	CTTAC*	68-72	CAGT (YAG|Y)
				2	255-303	52	CCAGTATGT	TTTGGTGGG	25-30	5'	CTAAC	42-46	CAGT (YAG|Y)
Bio 2	NO INTRONS	pre mRNA splicing factor clf						TGTCTT						no
Bio 3	F. verticillioides	pre mRNA splicing factor Prp31	1896	1	295-408	114	GAGGTTAGT		62-68, 75-83, 102-109	5', 5', 3'	CTGAC	94-98	CAGA (YAG|R)	no
	F. circinatum		1893	1	292-405	114	GAGGTTAGT	TTCGTTT, GTTCTTTTG , TTGCCTCG	62-68, 75-83, 102-110	5', 5', 3'	CTGAC	94-98	CAGA (YAG|R)
	F. oxysporum		1893	1	292-405	114	GAGGTTAGT	TTCGTTT, GTTGTTTTG, TTGCCTTGG	62-68, 75-83, 102-109	5', 5', 3'	CTGAC	94-98	CAGA (YAG|R)
	F. graminearum		1893	1	298-405	108	GAAGTTAGT	TTCGTTT, GTTCTTTTG , TTGCCTCG	24-32, 57-63, 74-79, 96-103	5', 5', 5', 3'	CTGAC	88-92	CAGA (YAG|R)
Bio 4	F. verticillioides	40S ribosomal protein S9	720	1	66-144	79	ACTGTCAGT	TTGTCTTTT, TTCGTTT, TTTTGG, TTGCCTCG	33-46	5'	CTGAC	67-71	TAGT (YAG|Y)	no
				2	244-308	65	CCGGTATGT	GCTTGTCTCTGTTT	23-38	5'	CTAAC	55-59	CAGT (YAG|Y)
	F. circinatum		719	1	66-144	79	ACTGTCAGT	CTTTTTTGTGTGCGCT	33-45	5'	CTGAC	67-71	TAGT (YAG|Y)
				2	244-307	64	CCGGTATGT	GCTTGTCTCTGTTT	23-37	5'	CTAAC	54-58	CAGT (YAG|Y)
	F. oxysporum		719	1	66-144	79	ACTGTCAGT	CTTTTTGTGTGCGCT	33-46	5'	CTGAC	67-71	TAGT (YAG|Y)
				2	244-307	64	CCGGTATGT	GCTTGTCTCTGTTT	23-37	5'	CTAAC	54-58	CAGT (YAG|Y)
	F. graminearum		717	1	66-143	78	ACTGTCAGT	CTTTTTGTGTGCGCT	39-46	5'	CTGAC	67-71	TAGT (YAG|Y)
				2	243-305	63	CCGGTATGA	CTCTGTTT	25-35	5'	CTAAC	52-56	CAGT (YAG|Y)
Bio 7	F. verticillioides	autophagocytosis protein aut1	1144	1	525-572	48	AAGGTAGGT	TTTCTGTGTGC	21-26, 34-40	5', 5'	CTAAC	45-49	TAGT (YAG|Y)
				2	1039-1090	52	CAGGTATGC	TTGCGT, TTCTCCG			CTGAC	40-44	CAGC (YAG|Y)
	F. circinatum		1147	1	525-572	48	AAGGTAGGT		34-43, 51-57	5', 3'	CTAAC	45-49	TAGT (YAG|Y)
				2	1039-1093	55	CGGGTATGT	TTCTCCGTTT, TTCTTTC			CTAAC	40-44	CAGC (YAG|Y)
	F. oxysporum		1146	1	525-571	47	AAGGTGCGT		31-43,	5',	CTAAC	41-45	TAGT (YAG|Y)
				2	1038-1092	55	CAGGTATGC	TTGTTCTCCGTTT,	18-28	5'	CTAAC	39-43	CAGC (YAG|Y)
	F. graminearum		1152	1	522-571	50	AAGGTATGT	GTTTGCGTTTC	11-16, 48-54	5', 3'	CTAAC	42-46	AAGT (RAG|Y)
				2	1047-1098	52	CAGGTATGA	TTTGCT, TGCTTTT	17-24	5'	CTAAC	43-47	CAGC (YAG|Y)
Bio 8	F. verticillioides	peptidyl prolyl cis trans isomerase B precursor	985	1	326-387	62	CCAGTAGGT	TTCTGTCC	20-33, 57-64	5', 3'	CTAAC	51-55	CAGT (YAG|Y)	yes
				2	515-575	61	CTCGTAAGT	CTTCGTCTCGCTCC, TTTGCCTT			CTAAC	50-54	CAGG (YAG|R)
				3	828-845	118	AAGGTATTC		35-46, 52-68	5', 5'	CTGAT	97-101	TAGA (YAG|R)
	F. circinatum		986	1	326-387	62	CCAGTATGT	CTCTTGTTTTGC, TCCGTTGCCTCGCCCTC	20-33, 57-64	5', 3'	CTAAC	51-55	CAGT (YAG|Y)
				2	515-577	63	CTCGTAAGC	CTTCGTCTCGGTCC, TTTGCCTT			CTAAC	52-56	CAGG (YAG|R)
				3	730-846	117	AAGGTATTC		35-43, 52-68	5', 5'	CTGAT	96-100	TAGA (YAG|R)
	F. oxysporum		980	1	326-383	58	CTCGTAAGC	CTCTTGCTT, TCCGTTGCCTCGCCCTC	20-33	5'	CTAAC	47-51	CAGT (YAG|Y)
				2	511-571	61	AAGGTATTC	CTTCGTCTCGGTCC			CTGAC	50-54	CAGG (YAG|R)
				3	724-840	117	CCAGTATGT		35-46, 52-68	5', 5'	CTGAT	96-100	TAGA (YAG|R)
	F. graminearum		981	1	326-379	54	CCAGTATGT	TTCTTGTTTTGC, TCCGTTGCCTCGCCCTC			CTAAC	44-48	CAGT (YAG|Y)
				2	507-565	79	TTCGTAAGC				CTAAC	48-52	TAGT (YAG|Y)
				3	718-838	121	AAGGTATTC		37-45, 113-123	5', 3'	CTGAT	101-105	TAGG (YAG|R)
Bio 9	F. verticillioides	protein trm 112	462	1	187-264	78	GAGGTGAGT	CCGTTTTGC, CTCTGTCCCGT	43-53	5'	CTGAC	64-68	CAGT (YAG|Y)	no
	F. circinatum		462	1	187-264	78	GAGGTGAGT	GTGTGTTGTTG	48-53	5'	CTGAC	64-68	CAGT (YAG|Y)
	F. oxysporum		462	1	187-264	78	GAGGTGAGT	GTGTTG	43-53	5'	CTGAC	64-68	CAGT (YAG|Y)
	F. graminearum		461	1	187-263	77	GAGGTGAGT	CTGTGTTGTTG	17-22, 40-52	5'	CTGAC	63-67	CAGT (YAG|Y)
Bio 10	F. verticillioides	HSP hsp88	2794	1	14-141	128	TTGGTAAGT	GCTTTG, TTTCCGCGTTTTG	31-56, 69-76, 113-129	5', 5', 3'	CTGAC	108-112	TAGG (YAG|R)	yes
				2	204-358	155	GTTGTGCGT	CTTTTTTTTTCTTGCTGGTGGTGCTC, TTCCTCGC, TGTTGGCTTTCCTCTGT	75-95, 128-133, 143-156	5', 5', 3'	CTGAC	138-142	CAGG (YAG|R)
				3	391-414	104	TCCGTATGT	CTGCTTCGTCGTCGCTCCTCC, TTTCCC, TTCTTTTGTCTTGT	18-26, 36-52	5', 5'	CTGAC	90-94	TAGT (YAG|Y)
				4	1931-2157	227	TGAGTTTGC	CTCTTGTTT, GCTTGTCGCGCGCGGCC	37-50, 67-72, 83-90, 149-174, 218-227	5', 5', 5', 5', 3'	CTAAC	212-216	AAGG (RAG|R)
				5	2458-2512	55	GAGGTATGT	TTTCCCCCCTGCCC, CTCTTC, TCCGTTGG, TCGTCTCGTTCCGCTTTCGGTGTTCC, TCCGTTTCCC	19-25	5'	CTAAT	45-49	TAGG (YAG|R)
	F. circinatum		2791	1	14-148	135	TTGGTAAGT	TTCCTTG	29-57, 66-75, 123-136	5', 5', 3'	CTGAC	115-119	TAGG (YAG|R)
				2	211-360	150	GTTGTGCGT	CGCTTTTTTTTTCCCTGCTTGCGGTGCTC, GCTGTTCCTC, TGGCTTTCTTCTGT	138-151	3'	CTGAC	133-137	CAGG (YAG|R)
				3	393-493	104	TCCGTATGT	TTCTTTTGTCTTGT	17-27, 34-52	5', 5'	CTGAC	90-94	TAGT (YAG|Y)
				4	1933-2162	230	TGAGTTTGT	CCTCTTGTTGG, TTGCTTGTCGCGCGCGGTC	8-14, 37-50, 67-72, 152-168, 223-230	5', 5', 5', 5', 3'	CTAAC	215-219	AAGG (RAG|R)
				5	2463-2518	56	GAGGTATGT	TTGTCCG, TTTCCCCCCTGTCC, CTCTTC, TCGTCTCGTTCCGCTTT, CGTTTCCC	9-15, 17-25	5', 5'	CTAAT	46-50	TAGG (YAG|R)
	F. oxysporum		2722	1	14-141	128	TTGGTAAGT	TGTTCGC, TGTTTCCTG	31-60, 119-129	5', 3'	CTGAC	108-112	TAGG (YAG|R)
				2	204-252	149	GTTGTGCGT	CTTTTTTTTCTTTGCTGGCGGTGCTCGGCC, CTTTCCTCTGT	69-87, 137-150	5', 3'	CTGAC	132-136	CAGG (YAG|R)
				3	385-487	103	TCCGTATGT	CTGCTTCGTCGTCGCTCCT, TTCGTTTGTCTTGT	18-26, 34-53	5', 5'	CTGAC	89-93	TAGT (YAG|Y)
				4	1924-2153	230	TGAGTTTGT	CTCTTGTTT, TTGCTTGTCGCGCGCGGTCC	8-14, 37-50, 66-72, 83-90, 163-177, 222-230	5', 5', 5', 5', 5', 3'	CTAAC	215-219	AAGG (RAG|R)
				5	2454-2509	56	GAGGTATGT	TTGTCCG, TTTCCCCCCCGTCC, CCTCTTC, TCTGTTGG, CGCTTTCGCTGTTCC, CCGTTTCCC			CTAAT	46-50	TAGG (YAG|R)
	F. graminearum		2800	1	14-86	73	TTGGTAAGT		11-15, 65-74	5', 3'	CTAAC	61-65	CAGG (YAG|R)
				2	149-311	163	GTTGTGCGT	TTGCCTTTTCTTCCC, CTCTTGGCTC	18-29, 55-67, 150-161	5', 5', 3'	CTGAC	145-149	TAGG (YAG|R)
				3	344-439	96	CCCGTATGT	TCGTTGTCTTTC, TTCGCTTCGCTTT, TCTGTTTGTCTT	19-27, 30-46, 67-75	5', 5', 5'	CTAAC	87-91	TAGT (YAG|Y)
				4	1876-2093	218	TGAGTTTGC	CTCTTGCTT, CTTGTCGCTTGTCGCGC, TGTTTGTTG	8-22, 48-55, 146-164, 213-218	5', 5', 5', 3'	CTAAC	203-207	AAGG (RAG|R)
				5	2394-2446	53	GAAGTACGT	TTGCCTGCGCCGCCT, CGGTTTCT, TGTTCTGCTGCTGTTGTCG, CTTCTC	34-39	5'	CTTAC*
Bio 11	F. verticillioides	methionine aminopeptidase 1 precursor	1379	1	145-196	52	TGGGTACGT	CGTTTT			CTAAC	43-47	CAGG (YAG|R)	yes
				2	596-665	70	AACGTACGT		19-25, 31-36, 52-57	5', 5', 5'	CTAAC	62-66	TAGT (YAG|Y)
				3	1213-1263	51	TTGGTAAGT	TTTGCTC, TTTTCG, TCTGTG	11-20,	5'	CTAAT	41-45	CAGA (YAG|R)
	F. circinatum		1378	1	145-195	51	TGGGTACGT	TCTCGTTTGG	20-28	5'	CTTAC*	42-46	CAGA (YAG|R)
				2	595-664	70	AACGTACGT	CCCTTTGCG	31-36	5'	CTAAC	62-66	CAGG (YAG|R)
				3	1212-1262	51	TTGGTAAGT	TTTTCG	13-20	5'	CTAAT	41-45	TAGA (YAG|R)
	F. oxysporum		1378	1	145-195	51	TGGGTACGT	TCCTTTGG	22-28	5'	CTAAC	42-46	CAGG (YAG|R)
				2	595-664	70	AACGTACGT	CTTTGCG	31-36, 48-57	5', 5'	CTAAC	62-66	TAGT (YAG|Y)
				3	1212-1262	51	TTGGTAAGT	TTTCCG, TCTCTTTGTG	11-20, 24-29	5', 5'	CTAAT	41-45	CAGA (YAG|R)
	F. graminearum		1403	1	142-200	59	TGGGTACGT	TCTCCTTTGG, TGTGGT			CTGAC	50-54	CAGG (YAG|R)
				2	600-688	69	AACGTATGT		13-23, 25-35	5', 5'	CTGAC	80-84	CAGT (YAG|Y)
				3	1236-1287	52	TTGGTAAGT	TTTTTTTTTTG, TTTTTTTTTGG	16-29	5'	CTAAT	42-46	TAGA (YAG|R)
Bio 13	F. verticillioides	transaldolase 1	1524	1	40-260	221	ACTGTATGT	CTTTGGGTGCGTGG	34-40, 64-70, 72-77, 118-182, 149-168, 204-216	5', 5', 5', 5', 5', 3'	CTGAC	197-201	TAGA (YAG|R)	yes
				2	280-335	56	CTGGTAATT	CTCGTTT, TGGCTTC, TGTTTG, TTCCTCGCTCTTGGTCTTCCTCGGG, TGTTGCTTTTGCCCTTCCGT, TTTGTTTGTTTCC	48-53	5'	CTAAC	44-48	TAGG (YAG|R)
				3	348-504	157	TCTGTTAGT	CTTCTT			CTGAC	148-152	CAGC (YAG|Y)
				4	789-847	59	GAGGTAAGC				CTAAC	48-52	AAGC (RAG|Y)
				5	1232-1290	59	TCTGTATGT		21-31, 55-60	5', 3'	CTAAT	49-53	CAGC (YAG|Y)
	F. circinatum		1528	1	40-260	221	ACTGTATGT	TCTGTGTTGCG, TTTTTT	36-43, 72-77, 80-85, 117-122, 124-132, 134-141, 148-158, 174-181, 204-215	5', 5', 5', 5', 5', 5', 5', 5', 3'	CTGAC	197-201	TAGA (YAG|R)
				2	280-335	56	CTGGTAATT	CGTCTTTC, TGTTCG, CTTGGT, TTCCTC, TTCTTGGTC, TCCTTGGG, CGTTGTTTTTC, TGTCTCTC, TTTGTTTGTTTC			CTAAC	44-48	TAGG (YAG|R)
				3	348-501	154	TCTGTTAGT				CTAAC	148-152	CAGC (YAG|Y)
				4	789-846	58	GAGGTAAGC				CTAAC	47-51	AAGC (RAG|Y)
				5	1231-1294	64	TCTGTATGT				CTAAT	50-54	CAGC (YAG|Y)
	F. oxysporum		1531	1	40-261	222	ACTGTATGT		34-43, 122-133, 149-166, 204-217	5', 5', 5', 3'	CTAAC	197-201	TAGA (YAG|R)
				2	281-339	59	CTGGTAATT	CTCGTTTGTG, TCGTTCTTGGTC, TGTTGTTTTCGCCTTTCC, TTTGGTTTGCTCCC	39-45, 51-56	5', 3'	CTAAC	47-51	TAGG (YAG|R)
				3	352-508	157	CCTGTTAGT	CTTCTTT, CTTCTT			CTGAC	148-152	CAGC (YAG|Y)
				4	793-850	58	GAGGTAAGC				CTAAC	47-51	AAGC (RAG|Y)
				5	1235-1297	63	TCTGTATGT		22-31	5'	CTAAT	49-53	CAGC (YAG|Y)
	F. graminearum		1515	1	40-262	223	ACTGTACGT	CTGTGTTGCG	73-78, 81-86, 118-127, 151-166, 180-186, 209-216	5', 5', 5', 5', 5', 3'	CTAAC	202-206	TAGA (YAG|R)
				2	282-336	55	CTGGTAATT	TCTTTG, CTTGGT, TTGCTTGTTC, TTGTCTTCTGCGGCTC, TTTGTTC, TTGCTTTT	18-24, 47-58	5', 3'	CTAAC	43-47	TAGG (YAG|R)
				3	349-508	160	CCTGTTAGT	TTCTCTG, CTCTTTCCCCTT	23-28, 51-57, 91-97, 153-160	5', 5', 5', 3'	CTAAT	146-150	CAGC (YAG|Y)
				4	793-847	55	GAGGTAAGT	TTTCTC, TTGTTTC, TCTCGTC, CTGTTCTC			CTAAC	44-48	TAGC (YAG|Y)
				5	1232-1281	50	TCTGTATGT				CTAAC	40-44	CAGC (YAG|Y)
Bio 15	F. verticillioides	proteasome regulatory particle subunit Rpn	1592	1	460-529	70	AAGGTATGT		11-16, 33-38, 52-60	5', 5', 5'	CTAAC	61-65	AAGG (RAG|R)	yes
				2	1336-1393	58	CCGGTATGT	TTTGTT, GGTTCT, CTTCGCCTG	53-58	3'	CTGAC	45-49	TAGT (YAG|Y)
	F. circinatum		1592	1	460-529	70	AAGGTATGT	TTCTCT	33-38, 52-60	5', 5', 5'	CTAAC	61-65	AAGG (RAG|R)
				2	1336-1393	58	TCGGTATGT	GGTTCT, CTTCGCCTG	53-58	3'	CTGAC	45-49	TAGT (YAG|Y)
	F. oxysporum		1593	1	460-529	70	AAGGTATGT	TTCTCT	11 to 19, 33-38	5', 5'	CTAAT	62-66	CAGG (YAG|R)
				2	Absent: Gene shorter			TTTGTTCTC, GGTTCT
	F. graminearum		1305	1	460-531	72	AAGGTATGT		15-21, 52-61	5', 5'	CTAAT	45-49	TAGT (YAG|Y)
				2	1338-1394	57	CCGGTATGT	TTTTCGC, GCTCTCCGTG			CTAAC	61-65	AAGG (RAG|R)
Bio 16	F. verticillioides	histidyl tRNA synthetase mitochondrial precursor	1778	1	53-105	53	ACTGTAAGT				TTAAC*	48-52	AAGG (RAG|R)	yes
				2	1308-1376	69	AAGGTTAGT				CTAAC	53-57	CAGG (YAG|R)
	F. circinatum		1778	1	53-106	54	ACTGTAAGT				TTGAC*	45-49	AAGG (RAG|R)
				2	1310-1376	67	AAGGTTAGT				CTAAC	55-59	CAGG (YAG|R)
	F. oxysporum		1776	1	53-105	53	ACTGTAAGT				TTAAC*	44-48	AAGG (RAG|R)
				2	1308-1374	67	AAGGTTGGT				CTAAC	55-59	CAGG (YAG|R)
	F. graminearum		1781	1	53-113	61	ACTGTAAGT				CTAAC	52-56	AAGG (RAG|R)
				2	1315-1379	65	AAGGTTAGT				CTAAC	56-60	CAGG (YAG|R)
Bio 17	F. verticillioides	fructose 1 6 bisphosphatase	1143	1	117-181	66	CACGTACGT				CTAAC	63-67	CAGT (YAG|Y)	yes
				2	965-1012	48	ATGGTACGT				CTAAC	40-44	CAGC (YAG|Y)
	F. circinatum		1142	1	117-182	65	CACGTACGT				CTAAC	51-55	CAGT (YAG|Y)
				2	964-1011	48	ATGGTACGT				CTAAC	40-44	CAGC (YAG|Y)
	F. oxysporum		1135	1	117-174	58	CACGTACGT				CTAAC	45-49	CAGT (YAG|Y)
				2	957-1004	48	ATGGTACGT				CTAAC	40-44	CAGC (YAG|Y)
	F. graminearum		1138	1	117-170	54	TACGTACGC				CTAAT	45-49	TAGC (YAG|Y)
				2	953-1007	55	ATGGTTAGT				CTAAC	45-49	CAGC (YAG|Y)
Bio 18	F. verticillioides	DNA directed RNA polymerase I	1015	1	219-279	61	CAAGTAAGA				CTAAC	49-53	CAGC (YAG|Y)	yes
	F. circinatum		1015	1	219-279	61	CAAGTAAGA				CTAAC	49-53	CAGC (YAG|Y)
	F. oxysporum		1013	1	219-279	61	CAAGTAAGG				CTAAC	49-53	CAGC (YAG|Y)
	F. graminearum		995	1	229-290	62	CAAGTAAGG				CTAAC	49-53	CAGC (YAG|Y)
Bio 19	F. verticillioides	pre mRNA splicing factor syf	2588	1	61-119	59	GTAGTAAGT				CTGAC	47-51	TAGT (YAG|Y)	yes
				2	291-350	60	CTGGTAAGA				CTAAC	52-56	TAGT (YAG|Y)
	F. circinatum		2588	1	61-119	59	GTAGTAAGT				CTGAC	47-51	CAGT (YAG|Y)
				2	291-350	60	TTGGTATGA				CTAAC	52-56	TAGT (YAG|Y)
	F. oxysporum		2588	1	61-119	59	GTAGTAAGC				CTGAC	47-51	CAGT (YAG|Y)
				2	291-350	60	CTGGTGCGA				CTAAC	52-56	TAGT (YAG|Y)
	F. graminearum		2596	1	61-123	63	GTGGTAAGT				CTGAC	49-53	TAGT (YAG|Y)
				2	295-355	61	TTGGTACGT				CTAAC	53-57	TAGT (YAG|Y)
Bio 20	F. verticillioides	2 oxoglutarate dehydrogenase E1 component mitochondrial precursor	3208	1	2612-2663	52	AGCGTAAGT				CTAAC	43-47	CAGC (YAG|Y)	yes
	F. circinatum		3208	1	2612-2663	52	AGCGTAAGT				CTAAC	43-47	CAGC (YAG|Y)
	F. oxysporum		3209	1	2612-2664	53	AGCGTAAGT				CTAAC	44-48	CAGC (YAG|Y)
	F. graminearum		3209	1	2612-2664	53	AGCGTAAGT				CTAAC	44-48	CAGC (YAG|Y)
Bio 21	F. verticillioides	ATP synthase subunit beta	2067	1	12-1121	101	GAGGTGAGT				CTGAC	80-84	CAGC (YAG|Y)	yes
				2	249-335	87	CAGGTGAGA				CTAAC	74-78	CAGG (YAG|R)
				3	358-432	75	ACGGTTAGT				CTGAC	66-70	CAGT (YAG|Y)
				4	519-571	53	TCCGTATGT				CTAAC	45-49	AAGC (RAG|Y)
				5	615-671	57	ACGGTACGT				CTAAC	46-50	CAGG (YAG|R)
				6	1183-1331	149	CGGGTAAGT				CTAAT	135-139	CAGT (YAG|Y)
	F. circinatum		2058	1	12-1121	101	GAGGTGAGT				CTGAC	80-84	CAGC (YAG|Y)
				2	249-335	87	CAGGTGAGA				CTAAC	74-78	CAGG (YAG|R)
				3	358-432	75	ACGGTTAGT				CTGAC	66-70	CAGT (YAG|Y)
				4	519-571	53	TCCGTATGT				CTAAC	45-49	AAGC (RAG|Y)
				5	615-673	59	ACGGTACGT				CTAAC	47-51	CAGG (YAG|R)
				6	1185-1322	138	CGGGTAAGT				CTAAC	124-128	CAGT (YAG|Y)
	F. oxysporum		1917	1	12-1121	101	GAGGTGAGT				CTGAC	80-84	CAGC (YAG|Y)
				2	249-332	84	CAGGTGAGA				CTAAC	71-75	CAGG (YAG|R)
				3	355-429	75	ACGGTTAGT				CTGAC	66-70	CAGT (YAG|Y)
				4	516-568	53	TCCGTATGT				CTAAC	45-49	AAGC (RAG|Y)
				5	612-670	59	ACGGTACGT				CTAAC	48-52	CAGG (YAG|R)
				6	Absent: Deletion
	F. graminearum		2094	1	12-1121	101	GAGGTGAGT				CTGAC	80-84	CAGC (YAG|Y)
				2	246-330	85	CAGGTGAGA				CTAAC	72-76	CAGG (YAG|R)
				3	353-427	75	ACGGTTAGT				CTGAC	66-70	CAGT (YAG|Y)
				4	514-566	53	TCCGTACGT				CTGAT	31-35	CAGC (YAG|Y)
				5	610-663	54	ACGGTATGT				CTAAC	43-47	CAGG (YAG|R)
				6	1176-1359	184	GGAGTGAGT				CTAAC	170-174	AAGT (RAG|Y)
Bio 22	F. verticillioides	T complex protein 1 subunit eta	1920	1	47-183	137	AAGGTCCGT				CTGAC	120-124	CAGG (YAG|R)	yes
				2	351-408	58	AAGGTTCGA				CTAAC	50-54	AAGC (RAG|Y)
				3	731-784	54	AGAGTACGC				CTAAC	46-50	TAGT (YAG|Y)
	F. circinatum		1919	1	47-181	135	AAGGTCCGT				CTGAC	118-122	CAGG (YAG|R)
				2	349-406	58	AAGGTTCGA				CTAAC	50-54	AAGC (RAG|Y)
				3	729-783	55	AGAGTACGC				CTAAC	47-51	TAGT (YAG|Y)
	F. oxysporum		1919	1	47-183	137	AAGGTCCGT				CTGAC	120-124	CAGG (YAG|R)
				2	351-408	58	AAGGTTCGA				CTAAC	50-54	AAGC (RAG|Y)
				3	731-783	53	AGAGTACGC				CTAAC	45-49	TAGT (YAG|Y)
	F. graminearum		1925	1	47-188	142	AAGGTCCGT				CTGAC	126-130	CAGG (YAG|R)
				2	356-412	57	AAGGTTCGA				CTAAT	48-52	AAGC (RAG|Y)
				3	735-789	55	AGAGTATGC				CTAAC	47-51	CAGT (YAG|Y)
Bio 23	F. verticillioides	T complex protein 1 subunit zeta	1932	1	43-122	80	CGAGTACGT				CTAAC	68-72	CAGA (YAG|R)	yes
				2	218-270	53	GATGTGCGT				CTAAC	46-50	CAGG (YAG|R)
				3	293-349	57	CAGGTACAA				CTGAC	46-50	CAGA (YAG|R)
				4	587-636	50	AAGGTCAGT				CTCAA*	43-47	TAGT (YAG|Y)
				5	1637-1687	51	CTCGTAAGT				CTAAC	43-47	TAGT (YAG|Y)
	F. circinatum		1927	1	43-123	81	CGAGTACGT				CTAAC	69-73	CAGA (YAG|R)
				2	219-268	50	GATGTGCGT				CTAAC	43-47	CAGG (YAG|R)
				3	291-347	57	CAGGTACAA				CTGAC	46-50	CAGA (YAG|R)
				4	585-631	47	AAGGTGAGT				CTCAA*	40-44	TAGT (YAG|Y)
				5	1632-1682	51	CTCGTAAGT				CTAAC	43-47	TAGT (YAG|Y)
	F. oxysporum		1936	1	43-122	80	CGAGTACGT				CTAAC	68-72	CAGA (YAG|R)
				2	1218-267	50	GATGTGCGT				CTAAC	43-47	CAGG (YAG|R)
				3	290-346	57	CAGGTACAA				CTGAC	46-50	CAGA (YAG|R)
				4	584-630	47	AAGGTGAGT				CTCAA*	40-44	TAGT (YAG|Y)
				5	1631-1681	51	CTCGTAAGT				CTAAT	43-47	TAGT (YAG|Y)
	F. graminearum		1913	1	43-106	64	CGAGTACGT				CTAAC	52-56	CAGA (YAG|R)
				2	202-255	54	GATGTAAGT				CTAAC	45-49	CAGG (YAG|R)
				3	378-334	57	CAGGTACGG				CTGAC	46-50	CAGA (YAG|R)
				4	572-618	47	AAGGTAAGT				CTGAC	36-40	TAGT (YAG|Y)
				5	1619-1668	50	CTCGTAAGT				CTAAC	42-46	CAGT (YAG|Y)
Bio 24	F. verticillioides	phosphomannomutase	929	1	106-159	54	CTGGTACGC				CTAAC	47-51	CAGG (YAG|R)	yes
				2	618-676	59	CACGTACGT				CTGAC	47-51	AAGC (RAG|Y)
	F. circinatum		926	1	106-156	51	CTGGTACTC				CTAAC	44-48	CAGG (YAG|R)
				2	615-673	59	CACGTACGT				CTGAT	47-51	CAGC (YAG|Y)
	F. oxysporum		926	1	106-156	51	CTGGTATGC				CTAAC	44-48	CAGG (YAG|R)
				2	615-673	59	CACGTACGT				CTGAT	47-51	AAGC (RAG|Y)
	F. graminearum		929	1	103-158	56	CTGGTACGT				CTGAC	47-51	CAGG (YAG|R)
				2	617-676	60	CACGTATGT				CTGAC	48-52	CAGT (YAG|Y)
Bio 25	F. verticillioides	type 2 geranylgeranyltransferase subunit beta	1036	1	365-419	55	AGTGTAGGT				CTGAC	47-51	CAGT (YAG|Y)	no
	F. circinatum		1036	1	365-419	55	AGTGTAGGT				CTGAC	47-51	CAGT (YAG|Y)
	F. oxysporum		1036	1	365-419	55	AGTGTAGGT				CTGAC	47-51	CAGT (YAG|Y)
	F. graminearum		1037	1	365-420	56	AGTGTAGGT				CTGAC	48-52	TAGT (YAG|Y)
Bio 27	F. verticillioides	isocitrate dehydrogenase NADP dependent	1487	1	95-153	59	CAGGTCAGT				CTAAT	49-53	TAGA (YAG|R)	yes
	F. circinatum		1487	1	95-153	59	CAGGTCAGT				CTAAT	49-53	TAGA (YAG|R)
	F. oxysporum		1487	1	95-153	59	CAGGTTAGT				CTAAT	49-53	TAGA (YAG|R)
	F. graminearum		1489	1	95-159	61	CAGGTCAGT				CTAAC	53-57	TAGA (YAG|R)
Bio 29	F. verticillioides	sly1 protein	2326	1	41-96	56	TAGGTTTGC				CTAAT	47-51	CAGC (YAG|Y)	yes
				2	314-365	52	CATGTAAGT				TTAAC*	40-44	CAGG (YAG|R)
				3	752-801	50	TGGGTATGC				CTGAT	40-44	CAGG (YAG|R)
				4	1646-1695	50	ACAGTAAGT				CTGAC	43-47	CAGG (YAG|R)
	F. circinatum		2322	1	41-97	57	TAGGTTTGT				CTAAT	47-51	CAGC (YAG|Y)
				2	315-366	52	TGGGTAGGC				CTGAT	39-43	CAGG (YAG|R)
				3	753-801	49	ACAGTAAGT				CTGAC	42-46	CAGG (YAG|R)
				4	1646-1694	49	CATGTAAGT				TTAAC*	40-44	CAGG (YAG|R)
	F. oxysporum		2322	1	41-97	57	TAGGTTTGT				CTAAT	47-51	CAGC (YAG|Y)
				2	315-366	52	CATGTAAGT				TTAAC*	40-44	CAGG (YAG|R)
				3	753-802	50	TGGGTATGC				CTGAT	40-44	CAGG (YAG|R)
				4	1647-1694	48	ACAGTAAGT				CTGAC	41-45	CAGG (YAG|R)
	F. graminearum		2319	1	41-95	55	TAGGTTTGT				CTAAC	45-49	CAGC (YAG|Y)
				2	313-364	52	CATGTAAGT				TTGAC*	40-44	CAGG (YAG|R)
				3	751-798	48	TGGGTATGT				CTGAT	39-43	TAGG (YAG|R)
				4	1643-1688	46	ACAGTGAGT				CTAAC	39-43	CAGG (YAG|R)
Bio 30	F. verticillioides	ubiquinone menaquinone biosynthesis methyltransferase ubiE	1032	1	267-320	54	GAAGTGCGT				CTAAC	43-47	TAGG (YAG|R)	no
	F. circinatum		1036	1	267-324	58	GAAGTGCGT				CTAAC	47-51	TAGG (YAG|R)
	F. oxysporum		1037	1	267-325	59	GAAGTGCGT				TTAAC*	48-52	TAGG (YAG|R)
	F. graminearum		980	1	267-322	56	GAAGTACGT				CTAAC	48-52	TAGA (YAG|R)
Bio 31	F. verticillioides	60S ribosomal protein L16	1033	1	22-244	223	GTTGTGAGT				CTGAC	205-209	CAGG (YAG|R)	yes
				2	381-478	98	AGCGTATGT				CTGAT	88-92	CAGT (YAG|Y)
				3	533-584	52	GTGGTGAGT				TTGAC*	44-48	CAGG (YAG|R)
				4	844-894	51	TCGGTATGT				CTAAC	43-47	CAGA (YAG|R)
	F. circinatum		1040	1	22-246	225	GTTGTGAGT				CTGAC	207-211	CAGG (YAG|R)
				2	383-480	98	AGCGTATGT				CTGAT	88-92	CAGT (YAG|Y)
				3	535-586	52	GTGGTGAGT				TTGAC*	44-48	CAGG (YAG|R)
				4	846-901	56	TCGGTATGT				CTAAC	48-52	CAGA (YAG|R)
	F. oxysporum		1033	1	22-244	223	GTTGTGAGT				CTGAC	205-209	CAGG (YAG|R)
				2	381-478	98	AGCGTATGT				CTGAT	88-92	CAGT (YAG|Y)
				3	533-584	52	GTGGTGAGT				TTGAC*	44-48	CAGG (YAG|R)
				4	844-894	51	TCGGTATGT				CTAAC	43-47	CAGA (YAG|R)
	F. graminearum		1038	1	22-244	223	GTTGTGAGT				CTGAC	206-210	CAGG (YAG|R)
				2	381-490	110	AGCGTATGT				CTGAT	100-104	CAGT (YAG|Y)
				3	545-597	53	GTGGTGAGT				TTGAC*	45-49	TAGG (YAG|R)
				4	857-909	53	CCGGTATGT				CTAAC	45-49	CAGT (YAG|Y)
Bio 32	F. verticillioides	AP 1 complex subunit mu 1	1224	1	338-387	50	ACGGTATTT				CTGAC	43-47	AAGA (RAG|R)	no
				2	1154-1199	46	CGAGTACGT				CTGAC	31-35	CAGC (YAG|Y)
	F. circinatum		1224	1	338-387	50	ACGGTATGT				CTGAC	43-47	TAGA (YAG|R)
				2	1154-1199	46	CGAGTACGT				TTGAC*	31-35	CAGC (YAG|Y)
	F. oxysporum		1220	1	338-383	46	ACGGTATGT				CTGAC	38-42	TAGA (YAG|R)
				2	No intron	46
	F. graminearum		1222	1	338-385	48	ATGGTATGT				CTGAC	40-44	CAGA (YAG|R)
				2	Absent: GT-AT mutation
Bio 33	F. verticillioides	60S ribosomal protein L37	634	1	5-96	92	TGAGTACGT				CTAAT	80-84	CAGC (YAG|Y)	yes
				2	160-331	172	GCGGTTAGT				CTGAT	159-163	TAGG (YAG|R)
				3	404-488	85	AGTGTACGT				CTAAC	75-79	CAGA (YAG|R)
	F. circinatum		634	1	5-96	92	TGAGTACGT				CTAAT	80-84	CAGC (YAG|Y)
				2	160-331	172	GCGGTTAGT				CTGAT	159-163	TAGG (YAG|R)
				3	404-488	85	AGTGTACGT				CTGAC	75-79	CAGA (YAG|R)
	F. oxysporum		634	1	5-97	93	TGAGTACGT				CTAAT	81-85	CAGC (YAG|Y)
				2	161-331	171	GCGGTTAGT				CTGAT	158-162	TAGG (YAG|R)
				3	404-488	85	AGTGTATGT				CTGAC	75-79	CAGA (YAG|R)
	F. graminearum		646	1	5-96	92	TGAGTACGT				CTAAT	80-84	CAGC (YAG|Y)
				2	160-338	179	GCGGTTAGT				CTGAT	158-162	TAGG (YAG|R)
				3	411-500	90	AGTGTACGT				CTGAC	75-79	CAGA (YAG|R)
Bio 34	F. verticillioides	ubiquitin fusion degradation protein	1244	1	4-53	50	ATGGTAAGC				CTAAA*	41-45	CAGT (YAG|Y)	yes
				2	378-428	51	TGGGTATGG				CTAAC	43-47	TAGA (YAG|R)
	F. circinatum		1244	1	4-53	50	ATGGTAAGC				CTAAG*	39-43	CAGT (YAG|Y)
				2	378-428	51	TGGGTATGG				CTAAC	43-47	TAGA (YAG|R)
	F. oxysporum		1244	1	4-52	49	ATGGTATGC				CTAAG*	40-44	CAGT (YAG|Y)
				2	377-427	51	TGGGTATGG				TTAAC*	43-47	TAGA (YAG|R)
	F. graminearum		1242	1	4-51	51	TTCGTACTT				CTAAC	42-46	CAGT (YAG|Y)
				2	379-326	48	TGGGTATGA				CTAAC	40-44	CAGA (YAG|R)
Bio 35	F. verticillioides	ATP dependent RNA helicase sub2	1991	1	227-755	529	AGGGTCAGT				CTAAC	513-517	CAGT (YAG|Y)	no
				2	1167-1215	49	CTGGTGAGT				CTAAT	42-46	CAGA (YAG|R)
				3	1577-1630	54	ACGGTGAGT				CTAAC	46-50	CAGT (YAG|Y)
				4	1889-1942	54	TCCGTATGT				CTAAA*	46-50	CAGT (YAG|Y)
	F. circinatum		1982	1	227-746	520	AGGGTCAGT				CTAAC	504-508	CAGT (YAG|Y)
				2	1158-1206	49	CTGGTAAGT				CTAAT	42-46	CAGA (YAG|R)
				3	1568-1621	54	ACGGTGAGT				CTAAC	46-50	TAGT (YAG|Y)
				4	1880-1933	54	TCCGTATGT				CTAAC	46-50	CAGC (YAG|Y)
	F. oxysporum		1986	1	227-755	529	AGGGTCAGT				CTAAC	513-517	CAGT (YAG|Y)
				2	1167-1215	49	CTGGTGAGT				CTAAT	42-46	CAGA (YAG|R)
				3	1577-1625	49	ACGGTGAGT				CTAAT	41-45	TAGT (YAG|Y)
				4	1884-1937	54	TCCGTATGT				CTAAC	46-50	CAGT (YAG|Y)
	F. graminearum		1978	1	227-751	525	AGGGTCAGT				CTAAC	509-513	CAGT (YAG|Y)
				2	1163-1210	48	CCGGTGAGC				CTAAC	42-46	CAGA (YAG|R)
				3	1572-1620	49	ACGGTAAGT				CTAAT	41-45	CAGT (YAG|Y)
				4	1879-1929	51	ACCGTAAGT				CTAAT	43-47	CAGT (YAG|Y)
Bio 37	F. verticillioides	aspartyl tRNA synthetase 1	1886	1	1087-1156	70	GAAGTAAAT				CTGAC	59-63	TAGT (YAG|Y)	yes
				2	1601-1652	52	TCCGTATGT				CTAAC	42-46	TAGG (YAG|R)
	F. circinatum		1873	1	1072-1141	70	GAAGTAAAT				CTGAC	59-63	TAGT (YAG|Y)
				2	1586-1639	52	TCTGTATGG				CTAAC	44-48	CAGG (YAG|R)
	F. oxysporum		1871	1	1070-1139	70	GAAGTAAAC				CTGAC	59-63	TAGT (YAG|Y)
				2	1584-1637	54	TCTGTATGG				CTAAC	44-48	CAGG (YAG|R)
	F. graminearum		1782	1	1133-1186	54	ACGGTAAGT				CTGAC	59-63	TAGT (YAG|Y)
				2	Absent: Deletion
Bio 38	F. verticillioides	DNA mismatch repair protein Mlh1	2353	1	151-219	69	AGGGTCAGC				CTAAC	60-64	CAGG (YAG|R)	no
				2	400-551	150	CAGGTAATG				CTAAA*	98-102	CAGG (YAG|R)
	F. circinatum		2357	1	151-223	73	AGGGTAAGC				CTAAC	64-68	CAGG (YAG|R)
				2	404-555	150	CAGGTAATA				CTAAA*	98-102	CAGG (YAG|R)
	F. oxysporum		2348	1	151-221	71	AAGGTAGGT				CTAAC	62-66	CAGG (YAG|R)
				2	402-553	150	CAAGTGAGT				CTAAA*	98-102	CAGG (YAG|R)
	F. graminearum		2333	1	133-198	66	AGGGTAAGC				CTAAC	56-60	CAGG (YAG|R)
				2	379-531	151	CAGGTAATA				CCAAA* ?	99-103	GAGG (RAG|R)
Bio 39	F. verticillioides	60S ribosomal protein L27a	707	1	33-231	199	GCAGTATGT				CTGAC	189-193	CAGC (YAG|Y)	yes
				2	341-398	58	AAGGTACGA				CTAAC	49-53	CAGT (YAG|Y)
	F. circinatum		705	1	22-229	197	GCAGTATGT				CTGAC	187-191	CAGC (YAG|Y)
				2	339-396	58	AAGGTTAGA				CTAAC	49-53	CAGT (YAG|Y)
	F. oxysporum		704	1	22-228	196	GCAGTATGT				CTGAC	186-190	CAGC (YAG|Y)
				2	338-395	58	AAGGTTAGA				CTAAC	49-53	CAGT (YAG|Y)
	F. graminearum		743	1	22-252	220	GCAGTATGT				CTGAC	209-213	CAGC (YAG|Y)
				2	452-524	73	AAGGTATAT				CTAAC	65-69	TAGC (YAG|Y)
Bio 40	Not used: F. circ gene not fully sequenced	mitochondrial pyruvate dehydrogenase kinase 2												yes
Bio 41	F. verticillioides	heat shock 70 kDA protein	2196	1	136-186	51	ATTGTACGT				CTAAC	44-48	CAGG (YAG|R)	yes
				2	372-422	51	CAAGTATGC				CTAAC	45-49	TAGG (YAG|R)
				3	664-715	52	AACGTAAGT				CTAAC	44-48	TAGG (YAG|R)
				4	1961-2010	50	ACTGTAAGT				CTAAC	43-47	CAGA (YAG|R)
	F. circinatum		2198	1	136-186	51	ATTGTACGT				CTAAC	44-48	CAGG (YAG|R)
				2	373-423	51	CAAGTATGC				CTAAC	45-49	TAGG (YAG|R)
				3	665-717	53	ACTGTAAGT				CTAAC	45-49	CAGG (YAG|R)
				4	1963-2012	50	AACGTAAGT				CTGAC	43-47	CAGA (YAG|R)
	F. oxysporum		2199	1	136-186	51	ATTGTACGT				CTAAC	44-48	CAGG (YAG|R)
				2	372-422	51	TAAGTATGC				CTAAC	45-49	TAGG (YAG|R)
				3	664-718	55	AACGTAAGT				CTAAC	45-49	CAGG (YAG|R)
				4	1964-2013	50	ACTGTAAGT				CTAAC	43-47	CAGA (YAG|R)
	F. graminearum		2219	1	136-192	57	ATTGTACGC				CTAAC	46-50	CAGG (YAG|R)
				2	378-435	58	CAAGTATGC				CTAAC	46-50	CAGG (YAG|R)
				3	677-731	55	AACGTAAGT				CTAAC	46-50	CAGG (YAG|R)
				4	1977-2033	57	ACTGTAAGT				CTAAT	48-52	CAGC (YAG|Y)
Bio 46	F. verticillioides	vps28 protein	829	1	85-140	56	GAGGTATAC				CTAAC	45-49	TAGG (YAG|R)	no
				2	378-436	59	GATGTATGA				CTAAC	50-54	TAGC (YAG|Y)
	F. circinatum		826	1	85-139	55	GAGGTATAC				CTAAC	44-48	TAGG (YAG|R)
				2	377-433	57	GATGTATGG				CTAAC	48-52	TAGC (YAG|Y)
	F. oxysporum		829	1	85-140	56	GAGGTATGC				CTAAC	45-49	TAGG (YAG|R)
				2	378-336	59	GATGTATGA				CTGAT	50-54	TAGC (YAG|Y)
	F. graminearum		830	1	85-138	54	GAGGTGTGT				CTAAT	43-47	TAGG (YAG|R)
				2	376-334	59	GATGTATGA				CTAAC	50-54	TAGC (YAG|Y)
Bio 47	F. verticillioides	phenylalanyl tRNA synthetase beta chain	1995	1	54-166	113	AAAGTGCGA				CTGAC	91-95	CAGA (YAG|R)	yes
				2	1898-1949	52	GAAGTGAGC				CTAAC	43-47	TAGA (YAG|R)
	F. circinatum		1995	1	54-166	113	AAAGTGCGA				CTGAC	91-95	TAGA (YAG|R)
				2	1898-1949	52	GAAGTGAGC				CTAAC	43-47	TAGA (YAG|R)
	F. oxysporum		1990	1	54-161	108	AAAGTGCGA				CTGAC	86-90	CAGA (YAG|R)
				2	1893-1944	52	GAAGTGAGC				CTAAC	43-47	TAGA (YAG|R)
	F. graminearum		1986	1	54-157	104	AAAGTGCGA				CTAAC	54-58	TAGA (YAG|R)
				2	1898-1940	52	GAAGTAAGT				CTGAC	43-47	CAGA (YAG|R)
Bio 48	F. verticillioides	protein phosphatase PP2A regulatory subunit A	2329	1	67-187	121	AAAGTATGC				CTAAC	105-109	CAGC (YAG|Y)	yes
				2	294-372	79	ATGGTCAGT				CTAAC	65-69	CAGA (YAG|R)
				3	525-581	57	AAGGTAAAC				CTGAC	47-51	CAGG (YAG|R)
				4	1074-1125	52	AAGGTTCAC				CTAAT	45-49	CAGA (YAG|R)
				5	1386-1443	48	AGAGTACGT				CTAAT	38-42	TAGA (YAG|R)
				6	1535-1583	49	AAGGTTAGT				CTAAC	41-45	CAGT (YAG|Y)
				7	1922-1972	51	TCGGTGATT				CTAAC	42-46	CAGA (YAG|R)
	F. circinatum		2332	1	67-187	121	AAGGTATGC				CTGAC	105-109	CAGC (YAG|Y)
				2	294-372	79	ATGGTCAGT				CTAAC	65-69	CAGA (YAG|R)
				3	525-581	57	AAGGTAAAC				CTGAC	47-51	CAGG (YAG|R)
				4	1074-1125	52	AAGGTTCAC				CTAAT	45-49	CAGA (YAG|R)
				5	1386-1437	52	AGAGTACGT				CTAAT	42-46	CAGA (YAG|R)
				6	1539-1586	48	AAGGTCAGT				CTGAC	40-44	CAGT (YAG|Y)
				7	1925-1975	51	TCGGTGATT				CTGAC	42-46	CAGA (YAG|R)
	F. oxysporum		2333	1	67-187	121	AAGGTATGC				CTGAC	105-109	CAGC (YAG|Y)
				2	294-372	79	ATGGTCAGT				CTAAC	65-69	CAGA (YAG|R)
				3	525-581	57	AAGGTAAAC				CTGAC	41-45	CAGG (YAG|R)
				4	1075-1126	52	AAGGTTCAC				CTAAT	45-49	CAGA (YAG|R)
				5	1387-1438	52	AGAGTACGT				CTAAT	42-46	CAGA (YAG|R)
				6	1540-1587	48	AAGGTCAGT				CTGAC	40-44	CAGT (YAG|Y)
				7	1926-1979	51	TCGGTGATT				CTGAC	42-46	CAGA (YAG|R)
	F. graminearum		2330	1	67-177	111	AAGGTATGT				CTAAC	95-99	TAGC (YAG|Y)
				2	284-357	74	ATGGTCAGT				CTAAC	60-64	CAGA (YAG|R)
				3	510-571	62	AAGGTAAAC				CTAAC	51-55	TAGG (YAG|R)
				4	1064-1113	50	AAGGTCTGT				CTGAC	42-46	TAGA (YAG|R)
				5	1374-1426	53	AGAGTACGT				CTAAT	43-47	TAGA (YAG|R)
				6	1528-1577	50	AAGGTAACC				CTAAC	41-45	TAGT (YAG|Y)
				7	1916-1973	58	TCGGTAATT				CTAAC	46-50	TAGA (YAG|R)
Bio 50	F. verticillioides	actin cotical patch component	1893	1	115-174	60	CCTGTATGA				CTGAC	53-57	TAGT (YAG|Y)	yes
	F. circinatum		1892	1	115-174	59	CCTGTATGA				CTGAC	52-56	TAGT (YAG|Y)
	F. oxysporum		1893	1	115-174	60	CCTGTATGA				CTGAC	53-57	TAGT (YAG|Y)
	F. graminearum		1894	1	115-174	61	CCTGTATGA				CTGAC	53-57	CAGT (YAG|Y)
Bio 51	F. verticillioides	exonuclease	1052	1	168-224	57	GCGGTAAGC				CTAAC	47-51	CAGT (YAG|Y)	no
	F. circinatum		1055	1	168-226	59	GCGGTAAGC				CTAAC	47-51	TAGT (YAG|Y)
	F. oxysporum		1053	1	168-224	57	GCGGTAAGC				CTAAC	47-51	TAGT (YAG|Y)
	F. graminearum		1057	1	168-228	61	GCGGTAAGT				CTGAT	44-48	TAGT (YAG|Y)
Bio 52	F. verticillioides	Glycosyltransferase family 28 C terminal domain	718	1	317-360	44	CTGGTAAGT				CTTAC*	36-40	AAGG (RAG|R)	no
				2	500-546	47	AAGGTATTA				CTCAT	39-43	CAGT (YAG|Y)
	F. circinatum		677	1	317-360	44	CTGGTAAGT				CTTAC*	36-40	CAGG (YAG|R)
				2	500-547	48	AAGGTATGT				CTCAT	40-44	TAGT (YAG|Y)
	F. oxysporum		722	1	317-363	47	CTGGTAAGT				CTTAC*	39-43	CAGG (YAG|R)
				2	2503-550	48	AAGGTATGT				CTCAT	40-44	CAGT (YAG|Y)
	F. graminearum		724	1	317-362	46	CTGGTAAGT				CTGAT	33-37	TAGG (YAG|R)
				2	502-552	51	CAGGTACGT				CTCAT*	43-47	CAGC (YAG|Y)
Bio 53	F. verticillioides	glucose 6 phosphate 1 dehydrogenase	1995	1	9-196	188	TCCGTAGGT				CTGAT	173-177	TAGA (YAG|R)	yes
				2	270-243	74	ACGGTGGGG				CTAAC	51-55	TAGT (YAG|Y)
				3	365-419	55	CTTGTAAGT				CTAAC	46-50	CAGT (YAG|Y)
				4	765-15	51	ATTGTGAGT				CTAAC	41-45	CAGG (YAG|R)
				5	1756-1804	49	ACGGTATGT				CTTAC*	39-43	TAGG (YAG|R)
				6	1917-1991	75	GTTGTAAGT				CTAAT	68-72	TAGC (YAG|Y)
	F. circinatum		1985	1	9-184	176	TCCGTAGGT				CTAAT	161-165	TAGA (YAG|R)
				2	253-331	74	ACGGTGGGG				CTAAC	51-55	TAGT (YAG|Y)
				3	353-407	55	CTTGTAAGT				CTAAC	46-50	CAGT (YAG|Y)
				4	753-804	52	ATTGTGAGT				CTAAC	42-46	CAGG (YAG|R)
				5	1745-1793	49	ACGGTATGT				CTTAC*	39-43	TAGG (YAG|R)
				6	1906-1981	76	GTTGTAAGT				CTAAT	69-73	TAGC (YAG|Y)
	F. oxysporum		1981	1	9-180	172	TCCGTAGGT				CTGAT	157-161	TAGA (YAG|R)
				2	254-327	74	ACGGTGGGG				CTAAC	51-55	TAGT (YAG|Y)
				3	349-403	55	CTTGTAAGT				CTAAC	46-50	CAGT (YAG|Y)
				4	749-800	52	ATTGTGTGT				CTAAC	42-46	CAGG (YAG|R)
				5	1741-1789	49	ACGGTATGT				CTTAC*	39-43	TAGG (YAG|R)
				6	1902-1977	76	GTTGTAAGT				CTAAT	69-73	TAGC (YAG|Y)
	F. graminearum		1724	1	Absent: Deletion
				2	70-144	75	ACGGTGGGG				CTAAC	52-56	TAGT (YAG|Y)
				3	166-217	52	CTTGTGAGT				TTAAT*	43-47	TAGT (YAG|Y)
				4	563-616	54	ATTGTACGT				CTAAC	44-48	TAGG (YAG|R)
				5	1557-1605	49	ATGGTATGT				CTAAC	38-42	TAGG (YAG|R)
				6	Absent: Deletion
Bio 54	F. verticillioides	40S ribosomal protein S5 B	689	1	29-108	80	GACGTACGT				CTGAC	64-68	TAGT (YAG|Y)	yes (intron 2 is retained)
				2	293-371	49	ATCGTACGT				CTAAC	69-73	TAGA (YAG|R)
	F. circinatum		690	1	29-108	80	GACGTACGT				CTGAC	64-68	TAGT (YAG|Y)
				2	293-372	80	ATCGTACGT				CTAAC	70-74	TAGA (YAG|R)
	F. oxysporum		694	1	29-109	81	GACGTACGT				CTGAC	64-68	TAGT (YAG|Y)
				2	293-376	83	ATCGTACGT				CTAAC	73-77	TAGA (YAG|R)
	F. graminearum		706	1	29-118	90	GACGTACGT				CTGAC	75-79	CAGT (YAG|Y)
				2	303-388	86	ATCGTACGT				CTAAC	76-80	CAGA (YAG|R)
Bio 55	F. verticillioides	methyltransferase	893	1	24-72	49	CCTGTATGT				CTTAA*	36-40	CAGT (YAG|Y)	yes
	F. circinatum		(Truncated) 655	1	24-72	49	CCTGTATGC				CTCAA*	36-40	CAGT (YAG|Y)
	F. oxysporum		1028	1	24-72	49	CCTGTATGT				CTCAA*	36-40	CAGT (YAG|Y)
	F. graminearum		892	1	24-72	49	GCTGTATGT				CTCAA*	36-40	CAGT (YAG|Y)
Bio 58	NO INTRONS	aminomethyltransferase mitochondrial precursor												yes
Bio 59	F. verticillioides	DNA repair protein RAD51	1157	1	88-144	57	GAGGTAAAC				CTGAT	46-50	CAGG (YAG|R)	yes
				2	293-345	53	AGGGTAAGA				CTGAC	44-48	CAGC (YAG|Y)
	F. circinatum		1157	1	88-144	57	GAGGTAAAC				CTGAT	46-50	CAGG (YAG|R)
				2	293-345	53	AGGGTAAGT				CTGAC	44-48	CAGC (YAG|Y)
	F. oxysporum		1152	1	88-139	52	GAGGTAAAC				CTGAT	46-50	CAGG (YAG|R)
				2	288-340	53	AGGGTAAGT				CTGAT	44-48	CAGC (YAG|Y)
	F. graminearum		1153	1	88-145	58	GAGGTAAGT				CTGAC	44-48	AAGG (RAG|R)
				2	294-341	48	AGGGTATGT				CTAAC	39-43	CAGC (YAG|Y)
Bio 60	F. verticillioides	proteosome component PRE3 precursor	968	1	35-98	64	AGGGTGCGT				CTTAC*	53-57	CAGA (YAG|R)	yes
				2	145-200	56	CAAGTAAGT				CTAAC	47-51	AAGC (RAG|Y)
				3	216-263	48	GATGTACGT				CTAAC	40-44	TAGT (YAG|Y)
				4	299-349	51	TTGGTAGGT				?		TAGG (YAG|R)
				5	591-649	59	GTCGTACGT				CTAAT	49-53	CAGG (YAG|R)
	F. circinatum		969	1	35-99	65	AGGGTGCGT				CTTAC*	54-58	CAGA (YAG|R)
				2	146-201	56	CAAGTAAGT				CTAAC	47-51	AAGC (RAG|Y)
				3	217-264	48	GATGTACGT				CTAAC	40-44	TAGT (YAG|Y)
				4	300-350	51	TTGGTAGGT				?		CAGG (YAG|R)
				5	592-650	59	CTCGTACGT				CTAAC	48-52	TAGG (YAG|R)
	F. oxysporum		969	1	35-98	64	AGGGTGCGT				CTTAC*	53-57	CAGA (YAG|R)
				2	145-200	56	CAAGTAAGT				CTAAC	47-51	AAGC (RAG|Y)
				3	216-263	48	GATGTATGT				CTAAC	40-44	TAGT (YAG|Y)
				4	299-349	51	TTGGTAGGT				?		CAGG (YAG|R)
				5	591-645	55	GTCGTACGT				CTAAT	44-48	TAGG (YAG|R)
	F. graminearum		967	1	35-92	58	AGGGTGCGT				CTTAC*	47-51	CAGA (YAG|R)
				2	139-194	56	CAAGTGAGT				CTAAC	47-51	TAGC (YAG|Y)
				3	210-258	49	GATGTACGT				CTAAC	40-44	TAGT (YAG|Y)
				4	294-345	54	TGGGTATGC				CTAAC	37-41	TAGG (YAG|R)
				5	587-648	62	ATCGTACGT				CTAAC	51-55	CAGT (YAG|Y)
Bio 61	NO INTRONS	seryl tRNA synthetase												yes
Bio 62	F. verticillioides	glycerol 3 phosphate dehydrogenase	1322	1	63-130	68	CTGGTATGT				CTAAT	57-61	TAGG (YAG|R)	yes
	F. circinatum		1322	1	63-130	68	CTGGTATGT				CTGAA*	57-61	CAGG (YAG|R)
	F. oxysporum		1321	1	63-129	47	CTGGTATGC				CTAAC	56-60	TAGG (YAG|R)
	F. graminearum		1302	1	63-110	48	CTGGTACGA				CTAAC	37-41	TAGG (YAG|R)
Bio 63	F. verticillioides	ThiF family	1441	1	191-239	49	AAGGTTAGT				CTAAT	40-44	TAGG (YAG|R)	yes
				2	454-498	45	AGAGTGAGA				CTAAC	38-42	AAGT (RAG|Y)
	F. circinatum		1441	1	191-239	49	AAGGTCAGT				CTAAG	40-44	TAGG (YAG|R)
				2	454-498	45	AGAGTAAGA				CTAAC	38-42	AAGC (RAG|Y)
	F. oxysporum		1442	1	191-239	49	AAGGTCAGT				CTAAT	40-44	TAGG (YAG|R)
				2	454-499	46	AGAGTGAGA				CTAAC	39-43	AAGT (RAG|Y)
	F. graminearum		1444	1	197-243	47	AAGGTGAACT				CTGAC	40-44	TAGG (YAG|R)
				2	458-501	44	AGAGTGAGA				CTAAC	38-42	AAGG (RAG|R)
Bio 64	F. verticillioides	superoxide dismutase mitochondrial precursor 2	753	1	127-187	61	CCTGTACAA				CTAAC	53-57	CAGA (YAG|R)	yes
	F. circinatum		747	1	129-181	53	CTTGTACAA				CTAAC	45-49	CAGA (YAG|R)
	F. oxysporum		745	1	128-179	52	CCTGTACAA				CTAAC	44-48	TAGA (YAG|R)
	F. graminearum		746	1	128-180	53	CCTGTATGT				CTGAC	43-47	CAGA (YAG|R)
Bio 65	F. verticillioides	vacuolar protein sorting associated protein 21	827	1	79-138	60	AAGGTGAGC				CTAAT	50-54	TAGT (YAG|Y)	yes
				2	203-261	59	GTGGTATGT				CTGAC	46-50	CAGC (YAG|Y)
	F. circinatum		826	1	79-138	60	AAGGTGCGC				CTAAT	50-54	TAGT (YAG|Y)
				2	203-260	58	GTGGTATGT				CTGAC	45-49	CAGC (YAG|Y)
	F. oxysporum		827	1	79-138	60	AAGGTGCGC				CTAAT	50-54	TAGT (YAG|Y)
				2	203-261	59	GTGGTATGT				CTGAC	45-49	CAGC (YAG|Y)
	F. graminearum		823	1	79-141	63	AAGGTACGA				CTGAT	51-55	TAGT (YAG|Y)
				2	206-260	55	GTGGTACGT				CTAAC	42-46	CAGC (YAG|Y)
Bio 66	F. verticillioides	tyrosyl tRNA synthetase	1959	1	234-289	56	AGGGTATGC				CTAAC	46-50	CAGA (YAG|R)	yes
				2	731-785	55	TACGTGAGT				CTAAC	44-48	TAGT (YAG|Y)
	F. circinatum		1959	1	234-288	55	AGGGTATGC				CTAAC	46-50	CAGA (YAG|R)
				2	730-785	56	TACGTGAGT				CTAAC	45-49	TAGT (YAG|Y)
	F. oxysporum		1960	1	234-289	56	AGGGTATGC				CTAAC	46-50	TAGA (YAG|R)
				2	731-786	56	TACGTGAGT				CTAAT	45-49	TAGT (YAG|Y)
	F. graminearum		1943	1	234-286	53	AGGGTATGC				CTAAC	41-45	CAGT (YAG|Y)
				2	728-781	54	CACGTGAGT				CTAAC	43-47	TAGT (YAG|Y)
Bio 67	F. verticillioides	60S ribosomal protein L13 B	959	1	4-83	80	ATGGTATGG				CTGAC	65-69	CAGG (YAG|R)	yes
				2	118-183	66	ACCGTGAGC				CTGAC	56-60	CAGA (YAG|R)
				3	231-329	96	CAGGTATGA				?		TAGC (YAG|Y)
				4	486-563	78	AAGGTATGA				CTAAC	69-73	CAGG (YAG|R)
	F. circinatum		958	1	4-83	80	ATGGTATGG				CTGAC	65-69	CAGG (YAG|R)
				2	118-181	64	ACCGTGAGC				CTGAC	54-58	CAGA (YAG|R)
				3	229-325	97	CAGGTATGA				?		TAGC (YAG|Y)
				4	485-562	78	AAGGTATGA				CTGAC	69-73	CAGG (YAG|R)
	F. oxysporum		957	1	4-83	80	ATGGTATGG				CTGAC	65-69	CAGG (YAG|R)
				2	118-181	64	ACCGTGAGC				CTGAC	54-58	CAGA (YAG|R)
				3	229-324	96	CAGGTATGA				?		TAGC (YAG|Y)
				4	484-561	78	AAGGTATGA				CTAAC	69-73	CAGG (YAG|R)
	F. graminearum		968	1	4-89	86	ATGGTATGG				CTGAC	71-75	CAGA (YAG|R)
				2	124-190	67	ACCGTGAGC				CTGAC	57-61	TAGA (YAG|R)
				3	238-321	94	CAGGTATGA				?		TAGC (YAG|Y)
				4	481-572	92	AAGGTATGA				CTGAC	82-86	CAGG (YAG|R)
Bio 68	F. verticillioides	mitochondrial import inner membrane translocase subunit TIM16	508	1	4-94	91	ATGGTATGC				CTAAC	78-82	CAGG (YAG|R)	yes
	F. circinatum		508	1	4-94	91	ATGGTATGC				CTAAC	78-82	CAGG (YAG|R)
	F. oxysporum		508	1	4-94	91	ATGGTATGC				CTAAC	78-82	CAGG (YAG|R)
	F. graminearum		515	1	4-101	98	TGGTACGC				CTAAC	81-85	CAGG (YAG|R)
Bio 69	F. verticillioides	coatomer subunit alpha	3952	1	31-94	64	AAGGTAGAT				CTGAC	49-53	CAGT (YAG|Y)	yes
				2	145-205	61	GAGGTTCGT				CTGAC	49-53	CAGA (YAG|R)
				3	526-580	55	TGAGTAGGT				CTGAC	46-50	TAGT (YAG|Y)
				4	2480-2533	54	TTTGTAAGT				CTAAC	45-49	CAGA (YAG|R)
				5	3655-3709	55	AACGTAAGT				CTGAC	43-47	CAGG (YAG|R)
	F. circinatum		3951	1	31-94	64	AAGGTAGAT				CTGAC	49-53	CAGT (YAG|Y)
				2	145-205	61	GAGGTTCGT				CTGAC	49-53	CAGA (YAG|R)
				3	526-580	55	TGAGTAGGT				CTGAC	46-50	TAGT (YAG|Y)
				4	2480-2532	53	TTTGTAAGT				CTAAC	44-48	CAGA (YAG|R)
				5	3654-3708	55	AACGTAAGT				CTGAC	43-47	CAGG (YAG|R)
	F. oxysporum		3955	1	31-94	64	AAGGTAGAT				CTGAC	49-53	CAGT (YAG|Y)
				2	145-205	61	GAGGTTCGT				CTGAC	49-53	CAGA (YAG|R)
				3	526-584	59	TGAGTATGT				CTGAC	50-54	TAGT (YAG|Y)
				4	2484-2536	53	TTTGTAAGT				CTAAC	44-48	TAGA (YAG|R)
				5	3658-3712	55	AACGTAAGT				TTGAC*	43-47	CAGG (YAG|R)
	F. graminearum		3944	1	31-86	56	AAGGTATGA				CTAAC	39-43	CAGT (YAG|Y)
				2	137-197	61	GAGGTTCGT				CTGAC	49-53	CAGA (YAG|R)
				3	518-572	55	TGAGTATGT				CTGAC	46-50	TAGT (YAG|Y)
				4	2472-2520	49	TTTGTAGGT				CTGAC	41-45	TAGA (YAG|R)
				5	3642-3701	60	AACGTAAGT				CTAAT	49-53	TAGG (YAG|R)
Bio 70	F. verticillioides	hit family protein	745	1	35-178	144	AGGGTAAGA				CTGAC	130-134	CAGG (YAG|R)	yes
				2	262-307	46	GCTGTATGT				CTGAC	38-42	CAGC (YAG|Y)
				3	377-427	51	CTGGCAAGT				CTAAT	41-45	AAGC (RAG|Y)
				4	521-570	50	CATGTAAGT				CTAAT	41-45	TAGG (YAG|R)
				5	586-638	53	ATGGTAACA				CTAAC	43-47	CAGA (YAG|R)
	F. circinatum		749	1	35-181	147	AGGGTAAG				CTGAC	133-137	TAGG (YAG|R)
				2	265-310	46	GCTGTATGT				CTGAC	38-42	TAGC (YAG|Y)
				3	380-429	50	CTGGCAAGT				CTAAC	40-44	TAGC (YAG|Y)
				4	523-573	51	CATGTAAGT				CTAAT	42-46	TAGG (YAG|R)
				5	589-642	54	ATGGTAACA				CTAAC	44-48	CAGA (YAG|R)
	F. oxysporum		743	1	35-175	141	AGGGTAAGA				CTAAC	127-131	TAGG (YAG|R)
				2	259-304	46	GCTGTACGT				CTGAC	38-42	TAGC (YAG|Y)
				3	374-424	51	CTGGCAAGT				CTAAT	41-45	TAGC (YAG|Y)
				4	518-568	51	CATGTAAGT				CTAAC	42-46	TAGG (YAG|R)
				5	584-636	53	ATGGTAACA				CTAAC	43-47	CAGA (YAG|R)
	F. graminearum		734	1	35-162	128	AGGGTAAGA				CTGAC	115-119	CAGG (YAG|R)
				2	246-291	46	GCCGTACGA				CTGAC	38-42	TAGC (YAG|Y)
				3	361-413	53	CTGGTAATT				ATCAT*	35-39	TAGC (YAG|Y)
				4	507-559	53	CACGTAAGT				CTGAC	44-48	TAGG (YAG|R)
				5	575-627	53	ATGGTCAGA				CTAAC	43-47	TAGA (YAG|R)
Bio 71	F. verticillioides	serine palmitoyl CoA transferase subunit LcbA	1740	1	232-297	66	GAGGTGAGA				CTAAT	50-54	TAGG (YAG|R)	yes
				2	399-463	65	TGGGTGAGC				CTGAT	56-60	TAGC (YAG|Y)
				3	1470-1527	58	GAGGTGCGT				CTGAC	49-53	TAGA (YAG|R)
	F. circinatum		1740	1	232-297	66	GAGGTGAGA				CTAAT	50-54	TAGG (YAG|R)
				2	399-463	65	TGGGTGAGC				CTGAT	56-60	TAGT (YAG|Y)
				3	1470-1527	58	GAGGTGCGT				CTGAC	49-53	CAGA (YAG|R)
	F. oxysporum		1731	1	232-296	65	GAGGTGAGA				CTAAT	50-54	TAGG (YAG|R)
				2	398-459	62	TGGGTGAGC				CTGAT	53-57	TAGC (YAG|Y)
				3	1466-1518	53	GAGGTACGT				CTTAC*	44-48	CAGA (YAG|R)
	F. graminearum		1724	1	232-295	64	GATGTAAGA				CTAAT	49-53	TAGG (YAG|R)
				2	397-449	53	TGGGTAAGC				CTAAT	42-46	TAGT (YAG|Y)
				3	1456-1511	56	GAGGTACGT				CTAAC	47-51	AAGA (RAG|R)
Bio 72	F. verticillioides	alanyl tRNA synthetase	3088	1	86-243	158	TTGGTATGC				CTGAC, CTAAC	125-129, 140-144	CAGT (YAG|Y)	yes
				2	2862-2911	50	ACTGTAAGT				CTAAC	43-47	CAGC (YAG|Y)
	F. circinatum		3087	1	86-242	157	TTGGTATGC				CTGAC, CTAAC	124-128, 139-143	CAGT (YAG|Y)
				2	2860-2909	50	ACTGTAAGT				CTGAC	43-47	CAGC (YAG|Y)
	F. oxysporum		3086	1	86-242	157	TTGGTATGC				CTGAC, CTAAC	124-128, 139-143	CAGT (YAG|Y)
				2	25861-2910	50	ACTGTAAGT				CTAAC	43-47	CAGC (YAG|Y)
	F. graminearum		3083	1	86-244	159	TAGGTATGC				CTGAC, CTAAC	128-132, 143-147	TAGT (YAG|Y)
				2	2857-2906	50	ACTGTAAGT				CTAAC	41-45	TAGC (YAG|Y)
Bio 73	F. verticillioides	transcription elongation factor S II	1162	1	142-342	201	CGGGTACGT				CTGAT	183-187	TAGG (YAG|R)	yes
	F. circinatum		1166	1	142-346	205	CGGGTACGT				CTAAT	187-191	TAGG (YAG|R)
	F. oxysporum		381	1	11-58	48	TCTGTAGGA				CTAAC	40-44	CAGT (YAG|Y)
	F. graminearum		394	1	11-71	61	TATGTAAGA				CTGAT	46-50	CAGT (YAG|Y)
Bio 76	F. verticillioides	chromosome segregation protein sudA	3767	1	39-109	71	AAGGTATGT				CTAAT	62-66	TAGC (YAG|Y)	yes
				2	2934-2984	51	CAGGTAAGT				CTAAC	42-46	CAGG (YAG|R)
				3	3421-3468	48	AGAGTAAGT				TTAAC*	41-45	CAGG (YAG|R)
	F. circinatum		3769	1	39-108	70	AAGGTATGT				CTAAT	61-65	TAGC (YAG|Y)
				2	2933-2983	51	CAGGTAAGT				CTAAC	42-46	CAGG (YAG|R)
				3	3420-3470	51	AGAGTAAGA				TTAAC*	44-48	CAGG (YAG|R)
	F. oxysporum		3768	1	39-110	72	AAGGTATGT				CTAAT	62-66	TAGC (YAG|Y)
				2	2935-2985	51	CAAGTAAGT				CTAAC	42-46	CAGG (YAG|R)
				3	3422-3469	48	AGAGTAAGG				CTAAC	41-45	CAGG (YAG|R)
	F. graminearum		3781	1	39-115	77	AAGGTACGG				CTAAC	68-72	CAGC (YAG|Y)
				2	2943-2994	52	ACGGCAAGT				CTAAC	43-47	TAGG (YAG|R)
				3	3434-3482	59	AGAGTAAGT				CTAAC	42-46	CAGG (YAG|R)
Bio 77	F. verticillioides	YEATS family	854	1	239-285	47	GAAGTAGGA				CTAAC	39-43	CAGT (YAG|Y)	no
	F. circinatum		857	1	239-288	50	GAAGTAGGA				CTAAC	42-46	CAGT (YAG|Y)
	F. oxysporum		859	1	239-288	50	GAAGTAGGA				CTAAC	42-46	CAGT (YAG|Y)
	F. graminearum		857	1	239-288	50	GAAGTATGC				CTGAC	42-46	TAGT (YAG|Y)
Bio 78	F. verticillioides	replication factor C subunit 5	1177	1	88-143	56	CTTGTAGGT				TTGAC*	42-46	CAGG (YAG|R)	no
				2	767-828	62	AAAGTACGT				CTAAC	52-56	TAGT (YAG|Y)
	F. circinatum		1178	1	88-143	56	CTTGTAAGT				TTGAC*	42-46	CAGG (YAG|R)
				2	767-829	63	AAAGTACGT				CTAAC	53-57	TAGT (YAG|Y)
	F. oxysporum		1177	1	88-143	56	CTTGTAAGT				TTGAC*	42-46	CAGG (YAG|R)
				2	767-828	62	AAAGTACGT				CTAAC	52-56	TAGT (YAG|Y)
	F. graminearum		1179	1	88-147	60	CTTGTACGT				CTAAC	46-50	CAGG (YAG|R)
				2	771-824	54	GAAGTAAGT				CTAAC	44-48	CAGT (YAG|Y)
Bio 79	F. verticillioides	40S ribosomal protein S13	687	1	203-257	55	CCGGTAAGG				CTGAC	44-48	CAGG (YAG|R)	yes
				2	291-407	117	ACGGTACGG				CTGAC	102-106	CAGG (YAG|R)
				3	455-513	59	AAGGTACGC				CTAAC	50-54	AAGG (RAG|R)
				4	Absent: Deletion
	F. circinatum		683	1	203-257	55	CCGGTAAGG				CTAAC	44-48	CAGG (YAG|R)
				2	291-407	117	ACGGTACGG				CTGAC	102-106	CAGG (YAG|R)
				3	455-509	55	AAGGTACGC				CTAAC	46-50	AAGG (RAG|R)
				4	Absent: Deletion
	F. oxysporum		687	1	203-257	55	CTGGTACGG				CTAAC	44-48	CAGG (YAG|R)
				2	291-407	117	GCGGTACGG				CTGAC	102-106	CAGG (YAG|R)
				3	455-513	59	AAGGTACGC				CTAAC	50-54	AAGG (RAG|R)
				4	Absent: Deletion
	F. graminearum		748	1	203-265	63	CTGGTAAGA				CTAAC	53-57	CAGG (YAG|R)
				2	299-412	114	GCGGTACGA				CTGAC	100-104	CAGG (YAG|R)
				3	460-520	61	AAGGTACGC				CTAAC	51-55	CAGG (YAG|R)
				4	610-663	54	CCGGTAGGC				CTAAC	45-49	CAGT (YAG|Y)
Bio 80	F. verticillioides	methionine aminopeptidase 2	1514	1	44-132	89	ACGGTAAGT				CTGAC	74-78	CAGT (YAG|Y)	yes
				2	1272-1320	49	GGAGTATGT				CTAAC	41-45	CAGC (YAG|Y)
				3	1408-1457	50	CATGTAAGT				CTAAT	42-46	TAGA (YAG|R)
	F. circinatum		1513	1	44-137	94	ACGGTAAGT				CTGAC	79-81	CAGT (YAG|Y)
				2	1277-1326	50	GGAGTATGT				CTGAC	42-46	CAGC (YAG|Y)
				3	1414-1463	50	CATGTAAGT				CTAAC	42-46	TAGA (YAG|R)
	F. oxysporum		1520	1	44-131	88	ACGGTAAGT				CTGAT	73-77	CAGT (YAG|Y)
				2	1271-1319	49	GGAGTATGT				CTAAC	41-45	AAGC (RAG|Y)
				3	1407-1456	50	CATGTAAGT				CTAAC	42-46	TAGA (YAG|R)
	F. graminearum		1490	1	44-104	61	ACGGTATGT				CTGAC	46-50	CAGT (YAG|Y)
				2	1244-1293	50	GGAGTATGT				CTAAC	41-45	CAGC (YAG|Y)
				3	1381-1433	53	CATGTAAGT				CTGAC	45-49	TAGA (YAG|R)
Bio 81	F. verticillioides	leukotriene A4 hydrolase	2024	1	803-858	56	GAGGTAGGT				TTGAC*	43-47	TAGG (YAG|R)	yes
				2	995-1045	51	TTTGTAAGT				CTAAT	43-47	CAGC (YAG|Y)
				3	1153-1202	50	TTGGTGCGT				CTGAC	39-43	CAGA (YAG|R)
				4	1598-1646	49	GCTGTGAGT				CTGAC	41-45	CAGA (YAG|R)
	F. circinatum		2125	1	905-960	56	GAGGTAGGT				CTGAC	43-47	TAGG (YAG|R)
				2	1097-1147	51	TTTGTAAGT				CTAAT	43-47	CAGC (YAG|Y)
				3	1155-1202	48	TTGGTGCGT				CTGAC	39-43	CAGA (YAG|R)
				4	1698-1747	50	CCTGTAAGT				CTGAC	41-45	CAGA (YAG|R)
	F. oxysporum		2022	1	803-857	55	GAGGTAAGT				TTGAC*	42-46	TAGG (YAG|R)
				2	994-1044	51	TTTGTAAGT				CTAAT	43-47	CAGC (YAG|Y)
				3	1152-1199	48	TTGGTGCGT				CTGAC	39-43	CAGA (YAG|R)
				4	1595-1667	50	GCTGTAAGT				CTGAC	41-45	CAGA (YAG|R)
	F. graminearum		1967	1	Absent: Deletion
				2	939-989	51	CTTGTAAGT				TTGAT*	43-47	TAGC (YAG|Y)
				3	1097-1144	48	TTGGTACGT				CTAAC	39-43	CAGA (YAG|R)
				4	1540-1589	50	GCTGTAAGT				CTAAC	41-45	TAGA (YAG|R)
Bio 82	F. verticillioides	intermembrane space AAA protease IAP	2266	1	1780-1828	49	TCGGTAAGT				CTCAT*	41-45	TAGG (YAG|R)	yes
	F. circinatum		2268	1	1780-1828	49	TCGGTAAGT				CTCAT*	41-45	TAGG (YAG|R)
	F. oxysporum		2266	1	1780-1828	49	TCGGTAAGT				CTCAT*	41-45	TAGG (YAG|R)
	F. graminearum		2260	1	1774-1820	47	TCGGTAAGG				CTAAT	40-44	TAGG (YAG|R)
Bio 83	F. verticillioides	CaaX farnesyltransfearase beta subunit	1738	1	579-714	136	CAGGTATGT				CTAAC	127-131	CAGG (YAG|R)	yes
				2	843-900	58	AATGTAAGT				CTGAT	45-49	AAGG (RAG|R)
				3	1019-1108	90	GAGGTATGC				CTAAC	65-69	TAGG (YAG|R)
				4	1421-1485	65	CAAGTATGC				CTGAC	50-54	CAGG (YAG|R)
	F. circinatum		1742	1	579-718	140	GATGTAAGT				CTGAT	45-49	AAGG (RAG|R)
				2	847-904	58	GAGGTATGC				CTAAC	65-69	TAGG (YAG|R)
				3	1023-1112	90	CAAGTATGC				CTGAC	50-54	CAGG (YAG|R)
				4	1425-1489	65	CAGGTATGT				CTAAC	131-135	CAGG (YAG|R)
	F. oxysporum		1738	1	579-714	136	CAGGTATGT				CTAAC	127-131	CAGG (YAG|R)
				2	843-900	58	GATGTAAGT				CTGAT	45-49	AAGG (RAG|R)
				3	1019-1108	90	GAGGTATGC				CTAAC	65-69	TAGG (YAG|R)
				4	1421-1485	65	CAAGTATGC				CTGAC	50-54	CAGG (YAG|R)
	F. graminearum		1780	1	585-751	167	CAGGTATGT				CTGAC	158-162	CAGG (YAG|R)
				2	880-940	61	GATGTAAGT				CTGAT	46-50	AAGG (RAG|R)
				3	1059-1147	89	ACGGTATGT				CTAAC	63-67	TAGA (YAG|R)
				4	1460-1527	68	CAAGTATGT				CTAAC	49-53	CAGG (YAG|R)
Bio 84	F. verticillioides	mannose 1 phosphate guanyltransferase	1292	1	8-58	51	AGGGTACGC				CTAAA*	43-47	TAGG (YAG|R)	yes
				2	103-189	87	CTCGTACGT				CTGAC	69-73	CAGA (YAG|R)
				3	337-395	59	GAGGTAAGA				CTAAC	49-53	CAGT (YAG|Y)
	F. circinatum		1301	1	8-58	51	AGGGTACGC				CTAAA*	43-47	TAGG (YAG|R)
				2	103-200	98	CTCGTACGT				CTGAC	80-84	CAGA (YAG|R)
				3	348-404	57	GAGGTAAGA				CTGAC	48-52	CAGT (YAG|Y)
	F. oxysporum		1291	1	8-58	51	AGGGTACGC				CTAAA*	43-47	TAGG (YAG|R)
				2	103-189	87	CTCGTACGT				CTGAC	69-73	CAGA (YAG|R)
				3	337-394	58	GAGGTAAGA				CTGAC	48-52	CAGT (YAG|Y)
	F. graminearum		1302	1	8-64	57	AGGGTATGT				CTAAC	49-53	CAGG (YAG|R)
				2	103-203	95	CTCGTACGT				CTGAC	77-81	CAGA (YAG|R)
				3	351-405	55	GAGGTAAGA				TTGAC*	47-51	TAGT (YAG|Y)
Bio 85	F. verticillioides	triosephosphate isomerase	1044	1	39-185	147	GATGTAAGT				CTTAC*	133-137	TAGG (YAG|R)	yes (intron 2 is retained)
				2	257-358	102	CTGGTACGT				CTAAC	92-96	CAGA (YAG|R)
				3	961-1012	52	CTTGTAAGT				CTAAC	41-45	TAGT (YAG|Y)
	F. circinatum		1057	1	39-178	140	GATGTGAGT				CTTAC*	133-137	TAGG (YAG|R)
				2	250-371	122	CTGGTACGT				CTAAC	122-126	CAGA (YAG|R)
				3	974-1025	52	CTTGTAAGT				CTGAT	45-49	TAGT (YAG|Y)
	F. oxysporum		1040	1	39-184	146	GATGTAAGT				CTTAC*	132-136	TAGG (YAG|R)
				2	256-357	102	CTGGTACGT				CTAAC	92-96	CAGA (YAG|R)
				3	960-1008	49	CTTGTAAGT				CTAAC	38-42	TAGT (YAG|Y)
	F. graminearum		1044	1	39-181	143	GATGTAAGC				TTGAC*	129-133	TAGG (YAG|R)
				2	253-360	108	CTGGTACGT				CTAAC	93-97	TAGA (YAG|R)
				3	963-1012	50	CTTGTAAGT				CTAAC	42-46	CAGT (YAG|Y)
Bio 86	F. verticillioides	trafficking protein particle complex subunit 3	745	1	36-97	62	GGAGTAAGT				CTAAC	53-57	TAGA (YAG|R)	no
				2	107-160	54	GAAGTAAGC				CTAAC	45-49	CAGA (YAG|R)
				3	384-433	50	AGGGTAGGG				CTAAC	40-44	CAGG (YAG|R)
	F. circinatum		746	1	36-97	62	GGAGTAAGT				CTAAC	53-57	CAGA (YAG|R)
				2	107-161	55	GAAGTAAGC				CTAAC	46-50	CAGA (YAG|R)
				3	385-434	50	AGGGTATGG				CTAAC	40-44	CAGG (YAG|R)
	F. oxysporum		745	1	36-98	63	GGAGTAAGT				CTAAC	54-58	TAGA (YAG|R)
				2	108-160	53	GAAGTAAGC				TTAAC*	44-48	CAGA (YAG|R)
				3	384-433	50	AGGGTAGGG				CTAAC	40-44	CAGG (YAG|R)
	F. graminearum		750	1	36-101	66	GGAGTACGT				CTAAC	57-61	CAGG (YAG|R)
				2	111-165	55	GAAGTAGGC				CTGAC	45-49	CAGA (YAG|R)
				3	389-438	50	CGTGTATGG				CTGAC	40-44	CAGG (YAG|R)
Bio 87	F. verticillioides	proteasome component C5	846	1	108-158	51	CCCGTGAGA				CTAAC	43-47	AAGC (RAG|Y)	yes
	F. circinatum		846	1	108-158	51	CCCGTGAGA				CTAAC	43-47	AAGC (RAG|Y)
	F. oxysporum		846	1	108-158	51	CCCGTGAGA				CTAAC	43-47	AAGC (RAG|Y)
	F. graminearum		846	1	108-158	51	CCCGTGAGA				CTAAC	43-47	AAGC (RAG|Y)
Bio 88	F. verticillioides	60S acidic ribosomal protein P2	387	1	160-213	54	GAGGTAAGA				CTAAC	42-46	CAGC (YAG|Y)	yes
	F. circinatum		386	1	160-212	53	CAGGTAAGA				CTAAC	42-46	CAGC (YAG|Y)
	F. oxysporum		386	1	160-212	53	GAGGTAAGA				CTAAC	42-46	CAGC (YAG|Y)
	F. graminearum		386	1	160-215	56	CAGGTACGT				CTAAC	40-44	CAGC (YAG|Y)
Bio 89	F. verticillioides	adenosylhomocysteinase 2	1406	1	902-957	56	GCAGTAAGT				CTGAC	45-49	CAGA (YAG|R)	yes
	F. circinatum		1403	1	902-954	53	GCAGTAAGT				CTGAC	42-46	CAGA (YAG|R)
	F. oxysporum		1403	1	902-954	53	GCAGTAAGT				CTGAC	42-46	CAGA (YAG|R)
	F. graminearum			1	Absent: Deletion
Bio 90	F. verticillioides	clathranin heavy chain 1	5225	1	88-156	69	TGCGTATGT				CTAAC	60-64	TAGA (YAG|R)	yes
				2	529-583	55	AACGTGAGC				CTAAT	46-50	CAGG (YAG|R)
				3	4817-4865	49	TATGTAAGT				CTAAC	42-46	TAGT (YAG|Y)
	F. circinatum		5225	1	88-156	69	TGCGTATGT				CTAAC	60-64	TAGA (YAG|R)
				2	529-583	55	CAAGTGAGC				CTAAC	46-50	CAGG (YAG|R)
				3	4817-4865	49	TATGTAAGT				CTAAC	42-46	TAGT (YAG|Y)
	F. oxysporum		5226	1	88-156	69	TGCGTACGT				CTAAC	60-64	TAGA (YAG|R)
				2	529-584	56	CAAGTGAGC				CTAAC	44-48	TAGG (YAG|R)
				3	4818-4866	49	TATGTAAGT				CTAAC	42-46	TAGT (YAG|Y)
	F. graminearum		5229	1	88-155	68	TGCGTGCGT				CTAAC	60-64	TAGA (YAG|R)
				2	528-586	59	AACGTGAGT				CTAAC	47-51	TAGG (YAG|R)
				3	4820-4869	50	TACGTAAGT				CTAAC	43-47	TAGT (YAG|Y)
Bio 92	F. verticillioides	glucosyltransferase	1864	1	251-317	67	CTGGTAAGG				CTAAC	50-54	CAGG (YAG|R)	no
	F. circinatum		1864	1	239-302	64	CTGGTAAGG				CTAAC	47-51	CAGG (YAG|R)
	F. oxysporum		1849	1	239-302	64	CTGGTAAGG				CTAAC	47-51	CAGG (YAG|R)
	F. graminearum		1858	1	248-311	64	CTGGTAAGG				CTAAC	47-51	TAGG (YAG|R)
Bio 93	F. verticillioides	RNA polymerase III subunit Rpc25	795	1	13-65	53	CTGGTTTGT				CTCAT*	43-47	TAGA (YAG|R)	yes
				2	165-219	55	AAAGTGAGA				CTAAC	44-48	CAGG (YAG|R)
				3	317-373	57	ATAGTGAGT				CTAAC	44-48	CAGC (YAG|Y)
				4	525-572	48	ATAGTGAGA				CTAAC	40-44	TAGC (YAG|Y)
	F. circinatum		794	1	13-65	53	CTGGTTTGT				CTCAT*	43-47	TAGA (YAG|R)
				2	165-222	58	AAAGTGAAA				CTAAC	47-51	CAGG (YAG|R)
				3	320-372	53	ACAGTGAGT				CTAAT	40-44	TAGC (YAG|Y)
				4	524-571	48	GTAGTGAGT				CTAAC	40-44	CAGC (YAG|Y)
	F. oxysporum		791	1	13-65	53	TTGGTTTGT				CTCAT*	43-47	TAGA (YAG|R)
				2	165-219	55	AAAGTGAGA				CTAAC	44-48	CAGG (YAG|R)
				3	317-369	53	ACAGTGAGT				CTAAT	40-44	CAGC (YAG|Y)
				4	521-568	48	ATAGTGAGA				CTAAC	40-44	CAGC (YAG|Y)
	F. graminearum		794	1	13-69	57	TTGGTACGT				CTCAC*	47-51	TAGA (YAG|R)
				2	169-222	54	AAAGTGAGC				CTAAC	43-47	TAGG (YAG|R)
				3	320-371	52	ATGGTTCGT				CTAAG*	40-44	CAGC (YAG|Y)
				4	523-571	49	ATAGTGAGT				CTGAC	41-45	CAGC (YAG|Y)
Bio 94	F. verticillioides	succinate dehydrogenase iron sulfur protein mitochondrial precursor	959	1	359-427	69	TGTGTATGT				CTAAT	60-64	CAGG (YAG|R)	yes
				2	580-632	53	GACGTACGA				CTAAC	43-47	CAGG (YAG|R)
	F. circinatum		960	1	359-428	70	GATGTACGA				CTAAC	43-47	CAGG (YAG|R)
				2	581-633	53	TGTGTATGT				CTAAC	61-65	CAGG (YAG|R)
	F. oxysporum		960	1	359-428	70	TGTGTATGT				CTAAC	61-65	CAGG (YAG|R)
				2	581-633	53	GACGTACGA				CTGAC	43-47	CAGG (YAG|R)
	F. graminearum		963	1	359-431	73	TGTGTACGA				CTAAT	63-67	CAGG (YAG|R)
				2	584-636	53	GACGTACGA				CTGAC	43-47	TAGG (YAG|R)
Bio 96	NO INTRONS	DNA pantothenate metabolism flavoprotein 2
Bio 98	F. verticillioides	40S ribosomal protein S18	677	1	40-189	150	TTCGTAAGT				TTAAC*	142-146	CAGA (YAG|R)	yes
				2	321-376	56	GCGGTACGC				CTGAC	45-49	TAGC (YAG|Y)
	F. circinatum		677	1	40-189	150	TTCGTAAGT				TTAAT*	142-146	CAGA (YAG|R)
				2	321-376	56	GCGGTACGC				CTGAC	45-49	TAGC (YAG|Y)
	F. oxysporum		677	1	40-189	150	TTCGTAAGT				TTAAC*	142-146	CAGA (YAG|R)
				2	321-376	56	GCGGTACGC				CTGAC	45-49	TAGC (YAG|Y)
	F. graminearum		692	1	40-197	158	TTCGTAAGT				CTAAC	150-154	CAGA (YAG|R)
				2	329-391	63	GCGGTACGA				CTAAC	54-58	TAGC (YAG|Y)
Bio 100	F. verticillioides	60S ribosomal protein L24	756	1	52-225	174	AAGGTACGC				CTAAC	159-163	CAGG (YAG|R)	yes
				2	370-468	99	GAGGTACGA				CTGAC	89-93	CAGG (YAG|R)
	F. circinatum		756	1	52-226	175	AAGGTACGC				CTAAC	160-164	CAGG (YAG|R)
				2	371-468	98	GAGGTACGA				CTGAC	88-92	TAGG (YAG|R)
	F. oxysporum		753	1	52-225	174	AAGGTACGC				CTAAC	159-163	CAGG (YAG|R)
				2	370-465	96	GAGGTATGA				CTGAC	86-90	CAGG (YAG|R)
	F. graminearum		754	1	52-219	168	AAGGTACGC				CTAAC	153-157	CAGG (YAG|R)
				2	364-466	103	GAGGTATGC				CTGAC	93-97	CAGG (YAG|R)
Bio 102	F. verticillioides	SUMO activating enzyme AosA	1781	1	719-774	56	CTGGTAAGT				CTAAC	48-52	CAGA (YAG|R)	no
	F. circinatum		1769	1	344-398	55	CTGGTAAGT				CTAAC	47-51	CAGA (YAG|R)
	F. oxysporum		1774	1	713-767	55	CTGGTAAGT				CTAAC	47-51	CAGA (YAG|R)
	F. graminearum		1685	1	260-318	59	CCGGTAAGT				CTAAC	51-55	CAGA (YAG|R)
Bio 103	F. verticillioides	protein transport protein Sec23	2631	1	94-141	48	ATGGTATGT				CTCAC*	40-44	TAGG (YAG|R)	yes
				2	273-228	56	CTGGTATGA				CTGAC	45-49	AAGT (RAG|Y)
				3	624-678	55	ATGGTATAC				CTAAT	46-50	CAGG (YAG|R)
				4	1156-1210	55	AAGGTGTGT				CTGAT	43-47	TAGT (YAG|Y)
				5	2306-2351	46	CGCGTAAGT				CTAAA*	39-43	AAGG (RAG|R)
				6	2552-2606	55	GAAGTAAGT				CTAAC	45-49	TAGG (YAG|R)
	F. circinatum		2628	1	94-141	48	ATGGTATGT				CTCAT*	40-44	CAGG (YAG|R)
				2	273-331	59	CTGGTATGA				CTGAC	48-52	AAGT (RAG|Y)
				3	627-679	53	ATGGTATGC				CTAAT	44-48	CAGG (YAG|R)
				4	1157-1211	55	AAGGTGTGT				CTAAT	43-47	TAGT (YAG|Y)
				5	2303-2348	46	CGCGTAAGT				CTAAA	39-43	TAGG (YAG|R)
				6	2549-2603	55	GAAGTAAGT				CTAAC	45-49	TAGG (YAG|R)
	F. oxysporum		2632	1	94-141	48	ATGGTATGT				CTCAC*	45-49	CAGG (YAG|R)
				2	273-228	56	CTGGTATGA				CTGAC	45-49	AAGT (RAG|Y)
				3	624-679	56	ATGGTATAC				CTAAT	47-51	TAGG (YAG|R)
				4	1157-1211	55	AAGGTGTGT				CTGAT	43-47	TAGT (YAG|Y)
				5	2307-2352	46	CGCGTAAGT				CTAAC	39-43	CAGG (YAG|R)
				6	2553-2607	55	GAAGTAAGT				CTAAC	45-49	TAGG (YAG|R)
	F. graminearum		2643	1	91-138	48	ATGGTGCGT				CTTAC	40-44	CAGG (YAG|R)
				2	270-330	61	TTGGTATGG				CTAAC	50-54	AAGC (RAG|Y)
				3	626-679	54	ATGGTATGG				CTCAC*	45-49	TAGG (YAG|R)
				4	1157-1210	54	AAGGTATGT				CTAAT	44-48	CAGT (YAG|Y)
				5	2306-2357	52	CGCGTAAGT				CTCAC*	44-48	TAGG (YAG|R)
				6	2555-2618	61	GAAGTAAGC				CTAAC	51-55	TAGG (YAG|R)
Bio 105	F. verticillioides	26S protease regulatory subunit 6B	1431	1	156-214	59	AGAGTATGA				CTGAT	47-51	TAGG (YAG|R)	yes
				2	257-309	53	AAGGTGATT				CTGAT	45-49	CAGG (YAG|R)
				3	409-452	44	AAAGTATGT				CTAAC	42-46	CAGC (YAG|Y)
	F. circinatum		1432	1	156-215	60	AGAGTACGA				CTGAT	48-52	TAGG (YAG|R)
				2	258-310	53	GAGGTAATT				CTGAC	45-49	CAGG (YAG|R)
				3	410-453	44	AAAGTATGT				CTAAC	42-46	CAGC (YAG|Y)
	F. oxysporum		1431	1	156-214	59	AGAGTACGA				CTGAT	47-51	TAGG (YAG|R)
				2	257-309	53	AAGGTAATT				CTGAT	45-49	CAGG (YAG|R)
				3	409-452	44	AAAGTATGT				CTAAC	42-46	CAGC (YAG|Y)
	F. graminearum		1433	1	156-214	59	CGAGTACGA				CTGAT	47-51	CAGG (YAG|R)
				2	257-309	53	AAGGTAATT				CTAAT	45-49	CAGG (YAG|R)
				3	409-451	43	AAAGTATGC				CTAAC	41-45	CAGC (YAG|Y)
Bio 107	F. verticillioides	protein translocase SEC61 complex gamma subunit archaeal and eukaryotic	287	1	52-109	58	AGCGTATGT				CTAAC	45-49	CAGC (YAG|Y)	yes
				2	197-246	50	TGGGTAGAA				CTAAC	41-45	CAGT (YAG|Y)
	F. circinatum		287	1	52-109	58	AGCGTATGT				CTAAC	45-49	CAGC (YAG|Y)
				2	197-246	50	TGGGTATGA				CTAAC	41-45	CAGT (YAG|Y)
	F. oxysporum		289	1	52-111	60	AGCGTATGT				CTGAC	47-51	CAGC (YAG|Y)
				2	199-248	50	TGGGTATGA				CTAAC	41-45	CAGT (YAG|Y)
	F. graminearum		286	1	52-108	57	AGCGTATGT				CTAAC	44-48	CAGC (YAG|Y)
				2	196-245	50	TGGGTATGT				CTAAC	41-45	TAGT (YAG|Y)
Bio 108	F. verticillioides	elongation factor Tu domain 2	2819	1	2582-2667	86	ATGGTATGT				CTAAC	76-80	CAGG (YAG|R)	yes
	F. circinatum		3178	1	2941-3026	86	ATGGTAAGT				CTAAC	76-80	CAGG (YAG|R)
	F. oxysporum		2807	1	2570-2655	86	ATGGTAAGT				CTGAC	76-80	CAGG (YAG|R)
	F. graminearum		2851	1	2621-2699	79	ATGGTAAGT				CTAAT	69-73	CAGG (YAG|R)
Bio 109	F. verticillioides	protein sco1	982	1	217-289	73	GGGGTATGA				CTGAC	61-65	CAGC (YAG|Y)	yes
				2	500-562	63	TTGGTATGT				TTGAC*	55-59	TAGG (YAG|R)
	F. circinatum		982	1	217-289	73	GGGGTATGA				CTGAC	61-65	CAGC (YAG|Y)
				2	500-562	63	TTGGTATGT				CTAAT	55-59	TAGG (YAG|R)
	F. oxysporum		983	1	217-289	73	GGGGTACGC				CTGAC	61-65	CAGC (YAG|Y)
				2	500-563	64	TTGGTATGT				CTAAT	56-60	TAGG (YAG|R)
	F. graminearum		Truncated 807	1	39-110	72	GGGGTATGA				CTGAC	60-64	CAGC (YAG|Y)
				2	321-384	64	CTGGTATGC				CTGAC	58-62	TAGG (YAG|R)
Bio 110	F. verticillioides	pac10 protein	935	1	33-99	67	AAGGTAAGA				CTTAC*	58-62	TAGT (YAG|Y)	yes
				2	226-232	107	ATCGTGAGT				CTGAC	91-95	TAGG (YAG|R)
				3	445-496	52	AAGGTGTGC				CTGAT	42-46	TAGG (YAG|R)
				4	596-646	51	GGAGTAACG				CTGAC	43-47	CAGG (YAG|R)
				5	773-824	52	ACGGTAAGT				CTGAC	43-47	TAGA (YAG|R)
	F. circinatum		949	1	33-99	67	AAGGTAAGA				CTTAC*	58-62	TAGT (YAG|Y)
				2	226-231	106	ATCGTGAGT				CTGAC	90-94	TAGG (YAG|R)
				3	444-501	58	AAGGTGTGC				CTGAT	48-52	TAGG (YAG|R)
				4	601-656	56	GGAGTAACG				CTGAC	48-52	CAGG (YAG|R)
				5	783-835	53	ACGGTAAGT				CTGAC	44-48	TAGA (YAG|R)
	F. oxysporum		939	1	33-98	66	AAGGTAAGA				CTTAC*	57-61	TAGT (YAG|Y)
				2	225-331	107	ATCGTGAGT				CTGAC	91-95	TAGG (YAG|R)
				3	444-495	52	AAGGTGTGC				CTGAT	42-46	TAGG (YAG|R)
				4	595-645	51	GGAGTAACG				CTGAC	43-47	CAGG (YAG|R)
				5	772-825	54	ACGGTAAGT				CTGAC	45-49	TAGA (YAG|R)
	F. graminearum		931	1	33-99	67	GAGGTAAGC				CTGAC	59-63	CAGT (YAG|Y)
				2	226-225	100	ATCGTGAGT				CTGAC	84-88	TAGG (YAG|R)
				3	438-489	52	AAGGTACGC				CTGAT	42-46	TAGG (YAG|R)
				4	589-641	53	GGAGTAAAA				CTAAC	42-46	TAGG (YAG|R)
				5	768-820	53	ACAGTACGT				CTAAC	45-49	AAGA (RAG|R)
Bio 111	F. verticillioides	ribosomal protein s15	797	1	16-184	169	TACGTACGT				CTGAC	152-156	TAGG (YAG|R)	yes
				2	262-374	113	TCAGTATGT				CTGAT	92-96	CAGG (YAG|R)
				3	672-727	56	ATAGTATGT				CTAAC	46-50	CAGC (YAG|Y)
	F. circinatum		797	1	16-180	165	TACGTACGT				CTGAC	148-152	TAGG (YAG|R)
				2	258-375	118	TCAGTATGT				CTGAT	90-94	CAGG (YAG|R)
				3	673-727	55	ATAGTATGT				CTAAC	46-50	CAGC (YAG|Y)
	F. oxysporum		801	1	16-187	172	TACGTACGT				CTGAC	155-159	CAGG (YAG|R)
				2	265-379	115	TCAGTATGT				CTGAT	92-96	CAGG (YAG|R)
				3	677-731	55	ATAGTATGT				CTAAC	46-50	CAGC (YAG|Y)
	F. graminearum		802	1	16-196	181	TACGTACGT				CTGAC	166-170	TAGG (YAG|R)
				2	274-384	111	CCAGTATGT				CTAAT	94-98	CAGG (YAG|R)
				3	682-732	51	ATAGTACGT				CTGAC	41-45	CAGC (YAG|Y)
Bio 112	F. verticillioides	40S ribosomal protein S19	792	1	34-332	289	GATGTAGGT				CTGAC, CTAAT	256-260, 273-277	CAGG (YAG|R)	yes
				2	387-436	50	CCGGTAAGA				CTGAC	43-47	CAGG (YAG|R)
	F. circinatum		783	1	34-315	282	GATGTAGGT				CTGAC, CTAAT	249-253, 266-270	CAGG (YAG|R)
				2	380-427	48	CCGGTAAGA				CTGAC	42-46	CAGG (YAG|R)
	F. oxysporum		794	1	34-324	291	GATGTAGGT				CTGAC, CTAAT	258-262, 275-279	CAGG (YAG|R)
				2	389-438	50	CCGGTAAGA				CTGAC	43-47	CAGG (YAG|R)
	F. graminearum		800	1	34-326	293	GATGTAGGT				CTGAC, CTAAT	260-264, 277-281	CAGG (YAG|R)
				2	391-444	54	CTGGTAAGA				CTGAT	44-48	TAGG (YAG|R)
Bio 113	F. verticillioides	AP 2 adaptor complex subunit alpha	3116	1	498-552	55	GCCGTATGC				CTGAC	43-47	CAGT (YAG|Y)	yes
				2	888-939	52	CAGGTAAGT				CTGAC	42-46	CAGA (YAG|R)
				3	2901-2951	51	CAGGTAGGC				CTAAC	42-46	CAGA (YAG|R)
	F. circinatum		3117	1	499-553	55	TCCGTATGC				CTGAC	43-47	CAGT (YAG|Y)
				2	889-940	52	CAGGTAAGT				CTGAT	42-46	CAGA (YAG|R)
				3	2902-2952	51	CAGGTAGGC				CTAAC	42-46	CAGA (YAG|R)
	F. oxysporum		3116	1	498-552	55	TCCGTATGC				CTGAC	43-47	CAGT (YAG|Y)
				2	888-939	52	CAGGTAAGT				CTGAC	42-46	CAGA (YAG|R)
				3	2901-2951	51	CAGGTAGGC				CTAAC	42-46	CAGA (YAG|R)
	F. graminearum		3126	1	498-553	56	CCCGTATGC				CTGAC	44-48	CAGA (YAG|R)
				2	889-942	54	CAGGTAAAT				CTAAC	44-48	TAGA (YAG|R)
				3	2910-2961	52	CAGGTAAGT				CTAAC	43-47	TAGA (YAG|R)
Bio 114	F. verticillioides	ATP synthase subunit 5 mitochondrial precursor	1045	1	163-323	161	CTGGTAATA				CTGAC	133-137	TAGT (YAG|Y)	yes
				2	636-785	150	CAGGTACGT				CTGAC	137-141	TAGG (YAG|R)
				3	879-931	53	GAGGTATGT				CTAAC	42-46	CAGG (YAG|R)
	F. circinatum		1045	1	163-323	161	CTGGTAATA				CTGAC	133-137	TAGT (YAG|Y)
				2	636-785	150	CAGGTACGT				CTGAC	137-141	TAGG (YAG|R)
				3	879-931	53	GAGGTATGT				CTAAC	42-46	CAGG (YAG|R)
	F. oxysporum		1045	1	163-323	161	CTGGTAATA				CTGAC	133-137	TAGT (YAG|Y)
				2	636-785	150	CAGGTACGT				CTGAC	137-141	TAGG (YAG|R)
				3	879-931	53	GAGGTATGT				CTAAC	42-46	CAGG (YAG|R)
	F. graminearum		1085	1	163-347	185	CTGGTAATA				CTGAC	157-161	TAGT (YAG|Y)
				2	660-819	160	CAGGTACGT				CTAAC	146-150	TAGG (YAG|R)
				3	913-971	59	GAGGTACGT				CTAAT	46-50	CAGG (YAG|R)
Bio 116	F. verticillioides	pyridoxal phosphate binding	921	1	91-186	96	AATGTATGC				CTTAC*	86-90	CAGG (YAG|R)	no
				2	359-412	54	CTAGTAAGA				CTGAT	43-47	TAGA (YAG|R)
	F. circinatum		897	1	91-162	72	AATGTATGC				CTTAC*	62-66	CAGG (YAG|R)
				2	335-388	54	CTAGTAAGA				CTGAT	43-47	TAGG (YAG|R)
	F. oxysporum		897	1	91-162	72	AAAGTATGC				CTTAC*	62-66	CAGG (YAG|R)
				2	335-388	54	CTAGTAAGA				CTGAT	43-47	TAGG (YAG|R)
	F. graminearum		887	1	91-155	65	AATGTATGC				CTTAC*	51-55	CAGG (YAG|R)
				2	328-378	51	CAGGTAACT				CTAAC	44-48	TAGG (YAG|R)
Bio 117	F. verticillioides	V type ATPase 116kDa subunit family	2794	1	130-193	64	GATGTAGGC				CTAAT	46-50	CAGC (YAG|Y)	yes
				2	273-324	52	TGCGTACGT				CTAAC	44-48	CAGG (YAG|R)
				3	2339-2391	53	TTGGTAAGT				TTAAC*	44-48	TAGA (YAG|R)
				4	2572-2621	50	TGAGTAAGC				CTAAC	42-46	CAGC (YAG|Y)
	F. circinatum		2792	1	130-193	64	GATGTAGGC				CTAAT	46-50	CAGC (YAG|Y)
				2	273-324	52	TGCGTACGT				CTAAC	44-48	CAGG (YAG|R)
				3	2338-2389	52	TTGGTAAGT				TTAAC*	43-47	TAGA (YAG|R)
				4	2570-2619	50	TGAGTAAGC				CTAAC	42-46	CAGC (YAG|Y)
	F. oxysporum		2791	1	130-193	64	GACGTAGGC				CTAAT	46-50	CAGC (YAG|Y)
				2	273-323	51	TGCGTACGT				CTAAC	43-47	CAGG (YAG|R)
				3	2337-2388	52	TTGGTAAGT				TTAAC*	43-47	TAGA (YAG|R)
				4	2569-2618	50	TGAGTAAGC				CTAAC	42-46	CAGC (YAG|Y)
	F. graminearum		2795	1	130-198	69	GATGTAGGC				CTAAT	50-54	CAGC (YAG|Y)
				2	278-328	51	TGCGTACGT				CTAAC	43-47	CAGG (YAG|R)
				3	2342-2389	48	TTGGTAAGT				CTAAC	39-43	CAGA (YAG|R)
				4	2570-2622	53	TGAGTAAGT				CTGAC	45-49	CAGC (YAG|Y)
Bio 118	F. verticillioides	ubiquinone biosynthesis monooxgenase Coq6	1511	1	170-217	48	TTCGTGAGT				CTAAC	40-44	TAGG (YAG|R)	yes
	F. circinatum		1516	1	176-223	48	TTCGTGAGT				CTAAC	40-44	CAGC (YAG|Y)
	F. oxysporum		1511	1	170-217	48	TTCGTGAGT				CTAAC	40-44	TAGG (YAG|R)
	F. graminearum		1508	1	170-214	45	TTCGTAAGT				TTAAC*	38-42	TAGG (YAG|R)
Bio 119	F. verticillioides	Cohesin complex subunit Psm1	3987	1	32-96	65	TTAGTGTGT				CTAAC	55-59	CAGA (YAG|R)	yes
				2	191-239	49	CTCGTATGC				CTAAC	40-44	TAGC (YAG|Y)
				3	3184-3239	56	GCTGTAAGG				CTAAC	48-52	CAGT (YAG|Y)
				4	3918-3969	52	GATGTGAGT				CTGAC	40-44	CAGC (YAG|Y)
	F. circinatum		3998	1	32-96	65	TCAGTGTGT				CTAAC	55-59	CAGA (YAG|R)
				2	191-239	49	CTCGTATGC				CTGAC	40-44	TAGC (YAG|Y)
				3	3183-3250	68	GCTGTAAGG				CTAAC	60-64	CAGT (YAG|Y)
				4	3929-3980	52	GATGTGAGT				CTGAC	40-44	CAGC (YAG|Y)
	F. oxysporum		3977	1	32-96	65	TCAGTGTGT				CTAAC	55-59	CAGA (YAG|R)
				2	191-239	49	CTCGTATGC				CTAAC	40-44	TAGC (YAG|Y)
				3	3184-3229	46	GCTGTAAGG				CTAAC	38-42	CAGT (YAG|Y)
				4	3908-3959	52	GATGTGAGT				CTGAC	40-44	CAGT (YAG|Y)
	F. graminearum		3968	1	32-98	67	TCAGTTCGT				CTGAC	57-61	CAGA (YAG|R)
				2	193-238	46	TTCGTAAGT				CTAAA*	37-41	TAGT (YAG|Y)
				3	3165-3212	48	GCCGTAAGT				CTAAC	39-43	TAGT (YAG|Y)
				4	3891-3950	60	GATGTAAGT				CTAAC	52-56	CAGT (YAG|Y)
Bio 120	F. verticillioides	activator 1 40 kDa subunit	1167	1	105-160	56	CTGGTACGC				CTGAT	48-52	TAGG (YAG|R)	no
				2	387-427	46	GAGGTACTT				CTGAC	39-43	TAGG (YAG|R)
	F. circinatum		1159	1	105-151	47	CTGGTATGC				CTGAT	39-43	TAGG (YAG|R)
				2	373-419	47	GAGGTACTT				CTGAC	40-44	TAGG (YAG|R)
	F. oxysporum		1160	1	105-151	47	CTGGTATGC				CTGAT	39-43	TAGG (YAG|R)
				2	373-420	48	GAGGTACTT				CTGAC	41-45	TAGG (YAG|R)
	F. graminearum		1169	1	105-159	55	ATGGTATGC				CTCAC*(?) A not aligned	43-47	TAGG (YAG|R)
				2	381-429	49	GAGGTACTT				CTGAC	42-46	CAGG (YAG|R)
Bio 121	F. verticillioides	centromere microtubule binding protein cbf5	1718	1	131-254	124	AGCGTGAGT				CTAAC	103-107	CAGT (YAG|Y)	yes
				2	412-491	80	GCGGTACGA				CTAAC	67-71	TAGA (YAG|R)
				3	1124-1173	50	ACGGTAAGT				CTGAT	41-45	CAGA (YAG|R)
	F. circinatum		1721	1	131-255	125	AGCGTGAGT				CTAAC	104-108	CAGT (YAG|Y)
				2	413-492	80	ACGGTACGA				CTAAC	67-71	TAGA (YAG|R)
				3	1125-1174	50	ATGGTAAGT				CTAAT	41-45	CAGA (YAG|R)
	F. oxysporum		1718	1	131-254	124	AGCGTGAGT				CTAAC	103-107	CAGT (YAG|Y)
				2	412-491	80	ACGGTACGA				CTAAC	67-71	CAGA (YAG|R)
				3	1124-1173	50	ACGGTAAGT				CTAAT	41-45	CAGA (YAG|R)
	F. graminearum		1700	1	125-241	117	AGCGTGAGT				CTAAC	96-100	CAGT (YAG|Y)
				2	399-469	71	TCGGTACGA				CTAAC	61-65	TAGA (YAG|R)
				3	1102-1152	51	ACGGTATGT				CTAAC	42-46	CAGA (YAG|R)
Bio 122	F. verticillioides	serine threonine protein kinase crk1	1292	1	224-273	50	AGGGTATGC				CTAAT	42-46	TAGG (YAG|R)	yes
	F. circinatum		1292	1	224-273	50	AGGGTATGC				CTAAC	42-46	TAGG (YAG|R)
	F. oxysporum		1290	1	224-271	48	AGGGTATGT				CTAAC	40-44	TAGG (YAG|R)
	F. graminearum		1290	1	224-271	48	AGGGTACGG				TTAAC*	40-44	TAGG (YAG|R)
Bio 123	F. verticillioides	Prefoldin subunit	580	1	4-56	53	ATGGTAAGT				CTGAC	42-46	TAGC (YAG|Y)	no
				2	186-263	78	ACCGTACGT				CTGAT	62-66	TAGA (YAG|R)
				3	332-387	56	CCAGTACGA				CTAAC	47-51	CAGG (YAG|R)
	F. circinatum		580	1	4-56	53	ATGGTAAGT				CTGAC	42-46	TAGC (YAG|Y)
				2	186-262	77	ACCGTACGT				CTGAT	61-65	TAGA (YAG|R)
				3	331-387	57	CCAGTACGG				CTGAC	48-52	CAGA (YAG|R)
	F. oxysporum		585	1	4-56	53	ATGGTAAGT				CTGAC	42-46	TAGC (YAG|Y)
				2	186-262	77	ACCGTACGT				CTGAT	61-65	TAGA (YAG|R)
				3	331-392	62	CCAGTACGA				CTGAC	53-57	CAGA (YAG|R)
	F. graminearum		575	1	4-55	52	ATGGTAAGT				CTAAC	41-45	TAGC (YAG|Y)
				2	185-258	74	AACGTACGT				CTGAT	59-63	TAGA (YAG|R)
				3	327-382	56	CCAGTACGA				CTAAC	47-51	CAGG (YAG|R)
Bio 125	F. verticillioides	proteasome subunit alpha type 6	1022	1	8-64	57	CGGGTATGT				CTAAC	45-49	CAGC (YAG|Y)	yes
				2	125-219	95	TTGGTATGC				CTGAC	86-90	CAGA (YAG|R)
				3	315-366	52	CCCGTACGT				CTGAT	42-46	TAGG (YAG|R)
				4	580-635	56	CGAGTAAGC				CTGAC	47-51	CAGG (YAG|R)
	F. circinatum		1023	1	8-65	58	CGGGTATAT				CTAAC	45-49	CAGC (YAG|Y)
				2	126-220	95	TTGGTATGC				CTGAC	86-90	TAGA (YAG|R)
				3	316-367	52	CCCGTACGT				CTGAT	42-46	TAGG (YAG|R)
				4	581-636	56	CGAGTAAGC				CTCAC*	47-51	CAGG (YAG|R)
	F. oxysporum		1027	1	8-68	61	CGGGTATGC				CTAAC	48-52	CAGC (YAG|Y)
				2	129-223	95	TTGGTATGC				CTGAC	86-90	CAGA (YAG|R)
				3	319-370	52	CCCGTATGT				CTGAT	42-46	TAGG (YAG|R)
				4	584-640	57	CGAGTAAGC				CTGAC	47-51	CAGG (YAG|R)
	F. graminearum		1031	1	8-72	65	CGGGTACGT				CTAAC	52-56	TAGC (YAG|Y)
				2	133-229	97	TTGGTATGC				CTGAC	86-90	CAGA (YAG|R)
				3	325-373	52	CCCGTATGT				CTGAT	42-46	CAGG (YAG|R)
				4	590-644	55	CGGGTAAGC				CTGAC	46-50	CAGG (YAG|R)
Bio 126	F. verticillioides	coatomer subunit beta'	2788	1	19-143	125	AAGGTCAGT				CTGAC	110-114	CAGC (YAG|Y)	yes
				2	229-274	46	GCGGTATGT				CTGAC	40-44	TAGG (YAG|R)
				3	1160-1206	47	GAGGTATGT				CTAAC	41-45	CAGA (YAG|R)
				4	1787-1830	44	GTCGTATGT				CTAAC	38-42	TAGT (YAG|Y)
	F. circinatum		2786	1	19-142	124	AAGGTCAGT				CTGAC	109-113	CAGC (YAG|Y)
				2	228-271	44	GCGGTATGT				CTGAC	38-42	TAGG (YAG|R)
				3	1157-1204	48	GAGGTATGT				CTAAT	42-46	CAGA (YAG|R)
				4	1785-1828	44	GTCGTATGT				CTAAC	38-42	TAGT (YAG|Y)
	F. oxysporum		2797	1	19-142	124	AAGGTCAGT				CTGAC	109-113	CAGC (YAG|Y)
				2	228-270	43	GCGGTATGT				CTGAC	37-41	TAGG (YAG|R)
				3	1156-1203	48	GAGGTATGT				CTAAC	42-46	CAGA (YAG|R)
				4	1784-1839	56	GTCGTATGT				CTAAC	50-54	TAGT (YAG|Y)
	F. graminearum		2818	1	19-158	140	AAGGTTAGT				CTGAC	125-129	CAGC (YAG|Y)
				2	244-289	46	GCGGTATGC				CTAAC	40-44	TAGG (YAG|R)
				3	1175-1218	44	GAGGTGCGT				CTAAC	37-41	TAGA (YAG|R)
				4	1799-1845	47	ATCGTATGT				CTGAC	41-45	CAGT (YAG|Y)
Bio 127	F. verticillioides	mannose 6 phosphate isomerase	1395	1	145-192	48	GAGGTGAGC				CTAAT	39-43	CAGC (YAG|Y)	yes
	F. circinatum		1403	1	145-200	56	GAGGTGAGC				CTAAT	43-47	CAGT (YAG|Y)
	F. oxysporum		1403	1	145-200	56	GAGGTGAGC				CTAAC	43-47	CAGT (YAG|Y)
	F. graminearum		1399	1	145-196	52	GAGGTGAGC				CTAAC	44-48	TAGC (YAG|Y)
Bio 128	F. verticillioides	mitochondrial processing peptidase alpha subunit	1747	1	133-181	49	AAGGTATTT				CTGAT	41-45	TAGG (YAG|R)	yes
	F. circinatum		1746	1	133-180	48	AAGGTATTT				CTAAT	40-44	TAGG (YAG|R)
	F. oxysporum		1747	1	130-181	49	AAGGTGTTT				CTAAT	41-45	CAGG (YAG|R)
	F. graminearum		1758	1	130-189	60	AAGGTATGT				CTAAT	52-56	TAGG (YAG|R)
Bio 129	F. verticillioides	DUF663 domain	2502	1	107-157	51	AGGGTAAGA				CTGAC	42-46	CAGG (YAG|R)	yes
	F. circinatum		2499	1	107-157	51	AAGGTAAGA				CTGAC	42-46	CAGG (YAG|R)
	F. oxysporum		2502	1	107-157	51	AGGGTGAGA				CTGAC	42-46	CAGG (YAG|R)
	F. graminearum		2507	1	107-165	59	AGGGTAAGG				CTGAC	50-54	TAGG (YAG|R)
Bio 130	F. verticillioides	small nucleolar ribonucleoprotein complex subunit	1706	1	688-734	47	ATCGTGAGC				CTGAC	40-44	CAGG (YAG|R)	no
	F. circinatum		1707	1	688-735	48	ATCGTGAGT				CTAAC	41-45	TAGG (YAG|R)
	F. oxysporum		1707	1	688-735	48	ATCGTGAGT				CTGAC	41-45	CAGG (YAG|R)
	F. graminearum		1708	1	688-736	49	ATCGTGAGT				CTAAC	41-45	CAGG (YAG|R)
Bio 131	F. verticillioides	translation initiation factor SUI1	763	1	238-452	215	ACGGTGAGT				CTGAC	203-207	TAGA (YAG|R)	yes
				2	528-681	154	AGCGTAAGT				CTAAC	145-149	TAGA (YAG|R)
				3	775-823	49	TTGGTAAGC				CTAAT	41-45	CAGC (YAG|Y)
	F. circinatum		766	1	603-817	215	ACGGTGAGT				CTGAC	202-206	TAGA (YAG|R)
				2	893-1049	157	AGCGTAAGT				CTAAC	148-152	CAGA (YAG|R)
				3	1173-1191	49	TTGGTAAGC				CTAAT	41-45	CAGC (YAG|Y)
	F. oxysporum		767	1	236-451	216	ACGGTGAGT				CTGAC	203-207	TAGA (YAG|R)
				2	527-683	157	AGCGTAAGT				CTAAC	148-152	CAGA (YAG|R)
				3	777-825	49	TTGGTAAGC				CTAAT	41-45	CAGC (YAG|Y)
	F. graminearum		777	1	243-470	228	ACGGTAAGT				CTAAC	214-218	TAGA (YAG|R)
				2	546-700	155	AGCGTAAGT				CTAAC	146-150	CAGA (YAG|R)
				3	794-842	49	TCGGTAAGC				CTAAC	41-45	TAGC (YAG|Y)
Bio 132	F. verticillioides	Chaperonin 10 Kd subunit	573	1	4-196	193	ATGGTACGT				TTAAC*	180-184	CAGG (YAG|R)	yes
	F. circinatum		576	1	4-200	197	ATGGTACGT				CTAAC	182-186	CAGG (YAG|R)
	F. oxysporum		572	1	4-196	193	ATGGTACGT				CTAAC	180-184	CAGG (YAG|R)
	F. graminearum		583	1	4-193	190	ATGGTGCGT				CTAAC	176-200	CAGG (YAG|R)
Bio 133	F. verticillioides		1717	1	131-254	123	AGCGTGAGT				CTGAC	203-207	CAGT (YAG|Y)	yes
				2	412-491	79	GCGGTACGA				CTAAC	145-149	TAGA (YAG|R)
				3	1124-1173	49	ACGGTAAGT				CTAAT	41-45	CAGA (YAG|R)
	F. circinatum		1721	1	131-255	124	AGCGTGAGT				CTGAC	202-206	CAGT (YAG|Y)
				2	413-492	79	ACGGTACGA				CTAAC	148-152	TAGA (YAG|R)
				3	1125-1239	114	ATGGTAAGT				CTAAT	41-45	TAGG (YAG|R)
	F. oxysporum		1718	1	131-254	123	AGCGTGAGT				CTGAC	203-207	CAGT (YAG|Y)
				2	412-491	79	ACGGTACGA				CTAAC	148-152	CAGA (YAG|R)
				3	1124-1173	49	ACGGTAAGT				CTAAT	41-45	CAGA (YAG|R)
	F. graminearum		1700	1	125-241	116	AGCGTGAGT				CTAAC	214-218	CAGT (YAG|Y)
				2	399-469	70	TCGGTACGA				CTAAC	146-150	TAGA (YAG|R)
				3	1102-1152	50	ACGGTATGT				CTAAC	41-45	CAGA (YAG|R)
Bio 137	F. verticillioides	vacuolar ATP sythetase subunit c	799	1	59-139	81	CTTGTACGC				CTGAC	64-68	TAGA (YAG|R)	yes
				2	267-322	56	ATGGTGCGT				CTGAC	44-48	CAGG (YAG|R)
				3	632-687	56	ACTGTACGT				CTCAT*	47-51	TAGC (YAG|Y)
	F. circinatum		800	1	59-139	81	CTTGTACGC				CTGAC	64-68	TAGA (YAG|R)
				2	267-323	57	ATGGTGCGT				CTGAC	45-49	CAGG (YAG|R)
				3	633-688	56	ACTGTACGT				CTTAT*	47-51	TAGC (YAG|Y)
	F. oxysporum		800	1	59-139	81	CTTGTACGC				CTGAC	64-68	TAGA (YAG|R)
				2	267-323	57	ATGGTGCGT				CTGAC	45-49	CAGG (YAG|R)
				3	633-688	56	ACTGTACGT				CTTAC*	47-51	TAGC (YAG|Y)
	F. graminearum		791	1	59-136	78	GCTGTACGC				CTGAC	61-65	TAGA (YAG|R)
				2	264-314	51	ATGGTGCGT				CTAAC	39-43	CAGG (YAG|R)
				3	624-679	56	TCTGTATGT				CTAAC	47-51	CAGC (YAG|Y)
Bio 138	F. verticillioides	amino acid transporter arg 13	1044	1	109-156	48	TCGGTATGT				TTGAC*	40-44	CAGT (YAG|Y)	yes
	F. circinatum		1045	1	109-156	48	TCGGTATGT				CTGAC	40-44	CAGT (YAG|Y)
	F. oxysporum		1044	1	109-156	48	TCGGTATGT				CTGAC	40-44	CAGT (YAG|Y)
	F. graminearum		1043	1	106-152	47	TCGGTGTGT				CTAAC	40-44	CAGA (YAG|R)
Bio 139	F. verticillioides	mitotic spindle checkpoint component mad2	965	1	97-158	62	TTTGTACGT				CTAAC	49-53	CAGT (YAG|Y)	no
				2	185-236	52	TCTGTACGC				TTGAC*	43-47	TAGC (YAG|Y)
				3	276-324	49	AGTGTATGT				CTGAC	41-45	CAGC (YAG|Y)
				4	354-409	56	TGGGTAAGC				CTAAC	48-52	CAGT (YAG|Y)
				5	556-605	50	GACGTATGC				CTAAC	43-47	CAGG (YAG|R)
	F. circinatum		964	1	97-158	62	TTTGTATGT				CTAAC	48-52	CAGT (YAG|Y)
				2	185-236	52	TCTGTACGC				TTGAC*	43-47	CAGC (YAG|Y)
				3	276-324	49	AGTGTACGT				CTGAC	41-45	TAGC (YAG|Y)
				4	354-408	55	TGGGTAAGC				CTAAC	47-51	CAGT (YAG|Y)
				5	555-604	50	GACGTACGC				CTAAC	43-47	CAGG (YAG|R)
	F. oxysporum		969	1	97-157	61	TTTGTACGT				CTAAC	48-52	CAGT (YAG|Y)
				2	184-235	52	TCTGTACGC				TTAAC*	43-47	TAGC (YAG|Y)
				3	275-323	49	AGTGTATGT				CTGAC	41-45	CAGC (YAG|Y)
				4	353-415	63	TGGGTAAGC				CTAAC	55-59	CAGT (YAG|Y)
				5	562-609	48	GACGTACGT				CTAAC	41-45	TAGG (YAG|R)
	F. graminearum		978	1	97-158	61	TTTGTACGT				CTAAC	54-58	CAGT (YAG|Y)
				2	185-236	52	TCTGTACGC				CTGAC	42-46	TAGC (YAG|Y)
				3	276-334	59	AGTGTACGT				CTAAT	48-52	CAGC (YAG|Y)
				4	364-415	52	TAGGTAAAA				CTAAC	41-45	CAGT (YAG|Y)
				5	562-618	57	GACGTACGT				CTGAC	44-48	CAGG (YAG|R)
Bio 141	F. verticillioides	60S ribosomal protein L10	881	1	46-208	163	AAGGTGCGT				CTGAC	153-157	CAGC (YAG|Y)	yes
				2	594-645	52	CCAGTATGT				CTAAT	43-47	CAGA (YAG|R)
	F. circinatum		880	1	46-207	162	AAGGTGCGT				CTGAC	152-156	CAGC (YAG|Y)
				2	593-644	52	CTAGTATGT				CTAAT	43-47	CAGA (YAG|R)
	F. oxysporum		881	1	46-207	162	AAGGTGAGT				CTGAT	152-156	CAGC (YAG|Y)
				2	593-645	53	CTAGTATGT				CTAAT	44-48	CAGA (YAG|R)
	F. graminearum		892	1	46-214	169	AAGGTCCGT				CTGAC	159-163	TAGC (YAG|Y)
				2	600-656	57	CTAGTATGT				CTAAT	48-52	CAGA (YAG|R)
Bio 144	F. verticillioides	galactokinase	1640	1	636-694	59	AGGGTATGT				CTAAC	47-51	CAGC (YAG|Y)	yes
	F. circinatum		1637	1	636-691	56	AGGGTATGT				CTAAC	44-48	CAGT (YAG|Y)
	F. oxysporum		1637	1	636-691	56	AGGGTATGT				CTAAC	44-48	CAGT (YAG|Y)
	F. graminearum		1635	1	636-689	54	AGGGTATGT				CTAAC	43-47	CAGC (YAG|Y)
Bio 145	F. verticillioides	phosphoglycerate kinase	1559	1	67-315	249	CGAGTAAGT				CTAAC	236-240	CAGG (YAG|R)	yes
				2	737-789	53	TCAGTGAGT				CTAAC	46-50	AAGA (RAG|R)
	F. circinatum		1559	1	67-315	249	CGAGTAAGT				CTAAC	236-240	CAGG (YAG|R)
				2	737-789	53	TCAGTGAGT				CTAAC	46-50	CAGA (YAG|R)
	F. oxysporum		1560	1	67-315	249	CGAGTAAGT				CTAAC	236-240	TAGG (YAG|R)
				2	737-791	55	TCAGTGAGT				CTAAC	48-52	CAGA (YAG|R)
	F. graminearum		1583	1	67-337	271	CGAGTAAGT				CTAAC	258-262	TAGG (YAG|R)
				2	759-813	55	TCAGTGAGT				CTAAC	48-52	TAGA (YAG|R)
Bio 146	F. verticillioides	ER lumen protein retaining receptor	811	1	29-90	62	CTGGTACGT				CTAAC	52-56	CAGC (YAG|Y)	yes
				2	150-201	52	AACGTTGGT				CTAAT	44-48	CAGA (YAG|R)
				3	269-317	49	TTGGTACGA				CTAAC	41-45	CAGA (YAG|R)
	F. circinatum		815	1	29-90	62	TTGGTACGT				CTGAC	52-56	CAGC (YAG|Y)
				2	150-201	52	AACGTTGGT				CTAAT	44-48	TAGA (YAG|R)
				3	269-321	53	TTGGTACGA				CTAAC	45-49	CAGA (YAG|R)
	F. oxysporum		808	1	29-89	61	CTGGTACGT				CTGAC	51-55	CAGC (YAG|Y)
				2	149-200	52	AACGTTGGT				CTAAC	44-48	CAGA (YAG|R)
				3	268-316	49	TTGGTACGA				CTAAC	41-45	AAGA (RAG|R)
	F. graminearum		810	1	29-89	59	CCGGTACGT				CTAAC	49-53	CAGC (YAG|Y)
				2	147-198	52	AACGTAAGA				CTAAC	44-48	CAGA (YAG|R)
				3	266-314	49	TCGGTATGC				CTAAC	40-44	TAGA (YAG|R)
Bio 147	F. verticillioides	26S proteasome non ATPase regulatory subunit 11	1388	1	183-234	52	GAAGTGCGC				CTAAC	42-46	CAGG (YAG|R)	yes
				2	318-381	64	TTGGTATGT				CTAAC	53-57	TAGT (YAG|Y)
	F. circinatum		1388	1	183-234	52	GAAGTGCGT				CTAAC	42-46	CAGG (YAG|R)
				2	318-381	64	TTGGTATGT				CTAAC	53-57	CAGT (YAG|Y)
	F. oxysporum		1388	1	183-234	52	GAAGTGCGC				CTAAC	42-46	CAGG (YAG|R)
				2	318-381	64	TCGGTACGC				CTAAC	53-57	TAGT (YAG|Y)
	F. graminearum		1394	1	183-235	53	GAAGTGCGC				CTAAC	43-47	CAGG (YAG|R)
				2	319-387	69	TGGGTATGT				CTAAC	58-62	TAGT (YAG|Y)
Bio 148	F. verticillioides	F actin capping protein subunit beta isoforms 1 and 2	985	1	30-94	65	TTTGTAAGC				CTGAC	52-56	CAGA (YAG|R)	yes
				2	523-593	71	AGTGTATGA				CTGAC	55-59	TAGC (YAG|Y)
	F. circinatum		984	1	30-94	65	TCTGTAAGC				CTGAC	52-56	CAGA (YAG|R)
				2	523-592	70	AGTGTATGA				CTGAC	54-58	TAGC (YAG|Y)
	F. oxysporum		977	1	30-93	64	TCTGTAAGC				CTGAC	51-55	CAGA (YAG|R)
				2	522-585	64	AGTGTATGA				CTGAC	48-52	TAGC (YAG|Y)
	F. graminearum		986	1	30-90	61	TCTGTGAGC				CTGAC	49-53	CAGC (YAG|Y)
				2	519-594	76	AATGTAGGA				CTAAC	60-64	CAGC (YAG|Y)
Bio 149	F. verticillioides	mitochondriakl phosphate protein 2	1296	1	277-364	88	TGTGTAAGT				CTCAT*	80-84	CAGG (YAG|R)	yes
				2	1154-1224	71	TATGTAAGT				CTAAC	61-65	AAGG (RAG|R)
	F. circinatum		1294	1	277-362	86	TGTGTAAGT				CTCAT*	78-82	CAGG (YAG|R)
				2	1152-1222	71	TATGTAAGT				CTAAC	61-65	AAGG (RAG|R)
	F. oxysporum		1294	1	277-362	86	TGTGTAAGT				CTCAT*	78-82	CAGG (YAG|R)
				2	1152-1222	71	TATGTAAGT				CTAAC	61-65	AAGG (RAG|R)
	F. graminearum		1280	1	277-359	83	TGTGTACGT				CTGAC	75-79	TAGG (YAG|R)
				2	1149-1208	60	TATGTAAGT				CTAAC	50-54	AAGG (RAG|R)
Bio 150	F. verticillioides	RAS small monomeric GTPase Rab 6	930	1	48-98	51	CAAGTGTGT				CTAAC	42-46	CAGG (YAG|R)	yes
				2	125-185	61	GCGGTATGT				CTAAT	48-52	CAGT (YAG|Y)
				3	275-326	52	AAGGTCAGG				CTAAC	39-43	TAGA (YAG|R)
				4	457-546	90	CTAGTATGT				CTAAT	75-79	TAGA (YAG|R)
				5	826-874	49	AGAGTGAGT				CTAAC	39-43	TAGT (YAG|Y)
	F. circinatum		920	1	48-98	51	CAAGTGTGT				CTAAC	42-46	CAGG (YAG|R)
				2	125-185	61	GCGGTATGT				CTAAC	48-52	CAGT (YAG|Y)
				3	275-326	52	AAGGTCAGG				CTAAC	39-43	TAGA (YAG|R)
				4	457-536	80	CTAGTATGT				CTAAC	65-69	TAGA (YAG|R)
				5	816-864	49	AGAGTGAGT				CTAAC	39-43	TAGT (YAG|Y)
	F. oxysporum		930	1	48-98	51	CAAGTGTGT				CTAAC	42-46	CAGG (YAG|R)
				2	125-185	61	GCGGTATGT				CTAAT	48-52	CAGT (YAG|Y)
				3	275-326	52	AAGGTCAGG				CTAAC	39-43	TAGA (YAG|R)
				4	457-546	90	CTAGTATGT				CTAAC	75-79	TAGA (YAG|R)
				5	826-874	49	AGAGTGAGT				CTAAC	39-43	TAGT (YAG|Y)
	F. graminearum		937	1	48-99	52	CAAGTGTGT				CTAAT	42-46	CAGG (YAG|R)
				2	126-186	61	GTGGTACGT				CTAAC	48-52	CAGT (YAG|Y)
				3	276-329	54	AAGGTCAGC				CTAAC	40-44	TAGA (YAG|R)
				4	460-552	93	CCAGTATGT				CTAAC	77-81	CAGA (YAG|R)
				5	832-881	50	AGAGTAAGT				CTAAC	39-43	TAGT (YAG|Y)
Bio 151	F. verticillioides	serine threonine protein phosphatase PP1 1	1377	1	152-204	53	AAGGTGAAG				CTGAC, CTGAC	34-48, 42-46	CAGA (YAG|R)	no
				2	656-706	51	GAAGTAAGC				CTAAC	40-44	CAGA (YAG|R)
				3	1137-1185	49	AAGGTATTT				CTAAC	41-45	CAGT (YAG|Y)
	F. circinatum		1359	1	152-204	53	AAGGTGAAA				CTGAC, CTGAC	34-48, 42-46	CAGA (YAG|R)
				2	638-688	51	GAAGTAAGC				CTAAC	40-44	CAGA (YAG|R)
				3	1119-1167	49	AAGGTATTT				CTAAC	41-45	CAGT (YAG|Y)
	F. oxysporum		1359	1	152-204	53	AAGGTGAAG				CTGAC, CTGAC	34-48, 42-46	CAGA (YAG|R)
				2	638-688	51	GAAGTAAGC				CTAAC	40-44	CAGA (YAG|R)
				3	1119-1167	49	AAGGTATTT				CTAAC	41-45	CAGT (YAG|Y)
	F. graminearum		1370	1	152-213	62	AAGGTGAAG				CTGAC, CTGAC	34-48, 51-55	TAGA (YAG|R)
				2	647-699	53	GAAGTAAGC				CTAAC	42-46	CAGA (YAG|R)
				3	1130-1178	49	AAGGTATTT				CTAAC	41-45	CAGT (YAG|Y)
Bio 154	NO INTRONS	sol1 family protein												yes
Bio 155	F. verticillioides	cation transporting ATPase 4	4060	1	358-412	55	AAGGTGGGG				CTAAC	43-47	CAGG (YAG|R)	yes
				2	3475-3528	54	TCCGTAAGT				CTAAC	46-50	TAGT (YAG|Y)
	F. circinatum		4060	1	358-412	55	AAGGTGGGG				CTAAC	43-47	CAGG (YAG|R)
				2	3475-3528	54	TCCGTAAGT				CTAAA*	46-50	TAGT (YAG|Y)
	F. oxysporum		4059	1	358-412	55	AAGGTGGGG				CTAAC	43-47	CAGG (YAG|R)
				2	3475-3527	53	TCCGTAAGT				CTGAT	33-37	TAGT (YAG|Y)
	F. graminearum		4062	1	358-415	58	AAGGTGGGG				CTAAC	46-50	TAGG (YAG|R)
				2	3478-3530	53	TCCGTAAGT				CTAAC	45-49	CAGT (YAG|Y)
Bio 156	F. verticillioides	ATP synthase delta chain mitochondrial precursor	815	1	103-171	69	AAGGCAAGA				CTGAC	59-63	CAGA (YAG|R)	yes
				2	202-316	115	CAGGTATGA				CTAAT	103-107	CAGT (YAG|Y)
				3	471-548	78	TCCGTACGT				CTGAT	64-68	TAGT (YAG|Y)
				4	728-782	55	GAGGTGGGT				CTGAC	46-50	CAGG (YAG|R)
	F. circinatum		825	1	103-176	74	AAGGCAAGA				CTGAC	64-68	CAGA (YAG|R)
				2	207-321	115	CAGGTATGA				CTAAT	103-107	CAGT (YAG|Y)
				3	476-568	86	TCCGTACGT				CTGAT	71-75	TAGT (YAG|Y)
				4	741-792	52	GAGGTGGGT				CTGAC	43-47	CAGG (YAG|R)
	F. oxysporum		818	1	103-176	74	AAGGCAAGA				CTGAC	64-68	CAGA (YAG|R)
				2	207-321	115	CAGGTATGA				CTAAT	103-107	CAGT (YAG|Y)
				3	476-554	79	TCCGTACGT				CTGAT	64-68	TAGT (YAG|Y)
				4	734-785	52	GAGGTGGGT				CTGAC	43-47	CAGG (YAG|R)
	F. graminearum		811	1	103-174	72	AAGGCAAGA				CTGAC	62-66	CAGA (YAG|R)
				2	205-322	118	CAGGTATGA				CTAAT	107-111	CAGT (YAG|Y)
				3	477-547	71	TCCGTACGT				CTGAT	55-59	TAGT (YAG|Y)
				4	727-778	52	GAGGTGTGT				CTAAC	43-47	TAGG (YAG|R)
Bio 157	F. verticillioides	GTP binding protein SAR1	850	1	20-82	63	GGTGTATGT				CTGAC	49-53	TAGT (YAG|Y)	yes
				2	187-296	110	AAGGTGCGT				CTAAT	98-102	CAGA (YAG|R)
				3	337-388	52	CCAGTAAGA				CTGAG*	44-48	CAGC (YAG|Y)
				4	455-509	55	AGGGTATGC				CTAAC	45-49	TAGC (YAG|Y)
	F. circinatum		850	1	20-82	63	GGTGTATGT				CTGAC	49-53	TAGT (YAG|Y)
				2	187-297	111	AAGGTGCGT				CTAAC	99-103	CAGA (YAG|R)
				3	338-389	52	CCAGTAAGA				CTGAG*	44-48	CAGC (YAG|Y)
				4	456-509	54	AGGGTACGC				CTAAC	44-48	TAGC (YAG|Y)
	F. oxysporum		849	1	20-82	63	GGTGTATGT				CTGAC	49-53	TAGT (YAG|Y)
				2	187-294	108	AAGGTGCGT				CTAAC	96-100	CAGA (YAG|R)
				3	335-386	52	CCAGTAAGA				CTGAG*	44-48	CAGC (YAG|Y)
				4	453-508	56	AGGGTACGT				CTAAC	45-49	TAGC (YAG|Y)
	F. graminearum		832	1	20-77	58	GGTGTATGT				CTGAC	44-48	TAGT (YAG|Y)
				2	182-279	98	AAGGTGCGT				CTGAC	88-92	TAGA (YAG|R)
				3	320-371	52	CCAGTAAGA				CTAAG*	44-48	CAGC (YAG|Y)
				4	438-491	54	AAGGTATGT				CTAAC	46-50	CAGC (YAG|Y)
Bio 158	F. verticillioides	T complex protein 1 subunit gamma	1985	1	26-156	131	TGAGTGAGT				CTGAC	119-123	CAGA (YAG|R)	yes
				2	224-279	56	AACGTATGC				CTGAC	45-49	TAGT (YAG|Y)
				3	489-549	61	TGGGTAAGA				CTGAC	49-53	CAGC (YAG|Y)
				4	1141-1195	55	CTGGTGCGT				CTAAT	45-49	TAGA (YAG|R)
				5	1834-1898	65	GAGGTAAGC				CTGAC	55-59	TAGG (YAG|R)
	F. circinatum		1974	1	26-151	126	TGAGTGAGT				CTGAC	114-118	CAGA (YAG|R)
				2	219-274	56	AACGTATGC				CTAAC	45-49	TAGT (YAG|Y)
				3	484-542	59	TGGGTAAGA				CTGAC	49-53	CAGC (YAG|Y)
				4	1134-1187	54	CTGGTGCGT				CTAAT	44-48	TAGA (YAG|R)
				5	1826-1890	65	GAGGTAAGC				CTGAC	55-59	CAGG (YAG|R)
	F. oxysporum		1980	1	26-152	127	TGAGTGAGT				CTGAC	115-119	CAGA (YAG|R)
				2	220-275	56	AACGTATGC				CTAAC	45-49	TAGT (YAG|Y)
				3	485-545	61	TGGGTAAGA				CTGAC	49-53	CAGC (YAG|Y)
				4	1137-1190	54	CTGGTGCGT				CTAAT	45-49	TAGA (YAG|R)
				5	1829-1893	65	GAGGTAAGC				CTGAC	55-59	CAGG (YAG|R)
	F. graminearum		1993	1	26-166	141	TGAGTAAGT				CTGAC	124-128	CAGA (YAG|R)
				2	234-292	59	AACGTATGC				CTAAC	48-52	CAGT (YAG|Y)
				3	502-563	62	TGGGTAAGA				CTGAC	54-58	CAGC (YAG|Y)
				4	1155-1212	58	CTGGTACGT				CTAAT	49-53	CAGA (YAG|R)
				5	1851-1906	56	GAGGTAAGT				CTAAC	46-50	TAGG (YAG|R)
Bio 159	F. verticillioides	coatomer subunit beta	3066	1	306-392	87	TTGGTACGG				CTGAC	75-79	CAGT (YAG|Y)	yes
				2	814-868	55	AAGGTTTGT				CTGAC	46-50	TAGG (YAG|R)
				3	2868-2925	58	TTGGTAAGT				CTAAC	48-52	TAGG (YAG|R)
	F. circinatum		3108	1	306-431	126	TTGGTACGG				CTGAC	114-118	TAGT (YAG|Y)
				2	853-907	55	AAGGTTTGT				CTGAC	46-50	TAGG (YAG|R)
				3	2907-2959	53	TTGGTAAGT				CTAAC	43-47	TAGG (YAG|R)
	F. oxysporum		3074	1	306-389	84	TTGGTACGG				CTAAC	72-76	TAGT (YAG|Y)
				2	811-865	55	AAGGTTTGT				CTGAC	46-50	TAGG (YAG|R)
				3	2865-2917	53	TTGGTAAGT				CTAAC	43-47	TAGG (YAG|R)
	F. graminearum		3059	1	306-385	80	TTGGTATGA				CTGAC	68-72	TAGT (YAG|Y)
				2	807-859	53	AAGGTTGGT				CTGAC	43-47	CAGG (YAG|R)
				3	2859-2910	52	TTGGTAAGT				CTAAC	42-46	TAGG (YAG|R)
Bio 161	F. verticillioides	binbding protein ypt1	1065	1	12-186	175	TGAGTAGTA				CTGAC	167-171	TAGA (YAG|R)	yes
				2	311-369	59	TTCGTGCGT				CTAAC	50-54	CAGA (YAG|R)
				3	418-477	60	ATCGTATGT				CTAAC	50-54	AAGT (RAG|Y)
				4	706-867	162	AAGGTAAGT				CTGAC	151-155	TAGG (YAG|R)
	F. circinatum		1063	1	12-186	175	TGAGTAGTA				CTGAC	167-171	TAGA (YAG|R)
				2	311-369	59	TTCGTGCGT				CTAAC	50-54	CAGA (YAG|R)
				3	418-477	60	ATCGTATGT				CTAAC	50-54	AAGT (RAG|Y)
				4	706-865	160	AAGGTAAGT				CTGAC	149-153	TAGG (YAG|R)
	F. oxysporum		1064	1	12-186	175	TGAGTAGTA				CTGAC	167-171	TAGA (YAG|R)
				2	311-369	59	TTCGTGCGT				CTAAC	50-54	CAGA (YAG|R)
				3	418-477	60	ATTGTATGT				CTAAC	50-54	AAGT (RAG|Y)
				4	706-866	161	AAGGTAAGT				CTGAC	150-154	TAGG (YAG|R)
	F. graminearum		1052	1	12-194	183	CGAGTAGTA				CTAAC	171-175	CAGA (YAG|R)
				2	319-371	53	TTCGTGCGT				CTAAT	45-49	CAGA (YAG|R)
				3	420-478	59	ATTGTATGT				CTGAC	49-53	CAGT (YAG|Y)
				4	707-854	148	AAGGTAAGT				CTGAC	138-142	CAGG (YAG|R)
Bio 162	F. verticillioides	small nuclear ribonucleoprotein LSM1	690	1	119-236	118	ACAGTACGA				CTGAC	103-107	CAGA (YAG|R)	no
				2	306-367	62	TCGGTGGGT				CTGAC	54-58	CAGC (YAG|Y)
	F. circinatum		684	1	119-231	113	ACAGTACGA				CTGAC	98-102	CAGA (YAG|R)
				2	301-360	60	TCGGTGGGT				CTGAC	52-56	CAGC (YAG|Y)
	F. oxysporum		681	1	119-231	113	ACAGTACGA				CTGAC	98-102	CAGA (YAG|R)
				2	301-358	58	TCGGTGGGT				CTGAC	50-54	CAGC (YAG|Y)
	F. graminearum		690	1	119-236	118	ACAGTACGA				CTGAC	103-107	CAGA (YAG|R)
				2	306-367	62	TCGGTGCGT				CTCAC*	51-55	CAGC (YAG|Y)
Bio 163	F. verticillioides	XPA binding protein	1156	1	8-62	55	CAGGTAAGT				CTAAC	46-50	TAGG (YAG|R)	yes
	F. circinatum		1158	1	8-61	54	CAGGTCGGT				CTGAC	45-49	TAGG (YAG|R)
	F. oxysporum		1150	1	8-56	49	CAGGTAAGT				CTAAC	40-44	TAGG (YAG|R)
	F. graminearum		1144	1	8-59	52	CGGGTAAGC				CTAAT	42-46	TAGG (YAG|R)
Bio 164	F. verticillioides	HSP90	2158	1	259-313	55	GCTGTAAGT				CTAAC	47-51	TAGG (YAG|R)	yes
	F. circinatum		2159	1	259-314	56	GCTGTAAGT				CTAAC	48-52	TAGG (YAG|R)
	F. oxysporum		2154	1	259-309	51	GCTGTAAGT				CTAAC	43-47	TAGG (YAG|R)
	F. graminearum		2153	1	259-308	50	GCTGTAAGT				CTAAC	42-46	TAGG (YAG|R)
Bio 165	F. verticillioides	small nuclear ribonucleoprotein Sm D2	560	1	24-77	54	TCAGTATGT				CTAAC	44-48	TAGG (YAG|R)	yes
				2	111-184	74	CACGTACGT				CTAAC	61-65	CAGT (YAG|Y)
				3	443-517	75	GATGTACGT				CTGAC	66-70	CAGG (YAG|R)
	F. circinatum		559	1	24-77	54	TCAGTATGT				CTAAC	44-48	TAGG (YAG|R)
				2	111-184	74	CACGTACGT				CTAAC	61-65	TAGT (YAG|Y)
				3	443-516	74	GATGTACGT				CTGAC	65-69	CAGG (YAG|R)
	F. oxysporum		559	1	24-77	54	TCAGTACGT				CTAAC	44-48	TAGG (YAG|R)
				2	111-184	74	CACGTACGT				CTAAC	61-65	TAGT (YAG|Y)
				3	443-516	74	GATGTACGT				CTGAC	65-69	CAGG (YAG|R)
	F. graminearum		562	1	21-72	52	TCAGTACGC				CTAAT	42-46	TAGG (YAG|R)
				2	106-176	71	CACGTACGT				CTAAC	61-65	CAGC (YAG|Y)
				3	435-409	75	GATGTATGT				CTAAC	66-70	CAGG (YAG|R)
Bio 168	F. verticillioides	ATP dependent RNA helicase fal 1	1303	1	110-155	46	AGGGTATGT				CTAAT	37-41	CAGA (YAG|R)	yes
				2	1197-1244	48	AGTGTAAGT				CTGAC	42-46	TAGT (YAG|Y)
	F. circinatum		1303	1	110-155	46	AGGGTATGT				CTAAT	37-41	CAGA (YAG|R)
				2	1197-1244	48	AGTGTAAGT				CTGAC	42-46	TAGT (YAG|Y)
	F. oxysporum		1302	1	110-154	45	AGGGTATGT				CTAAT	37-41	CAGA (YAG|R)
				2	1196-1243	48	AGTGTAAGT				CTGAC	42-46	TAGT (YAG|Y)
	F. graminearum		1303	1	107-154	48	AGGGTCCGT				CTAAC	40-44	TAGA (YAG|R)
				2	1196-1244	49	AATGTGAGT				CTGAC	42-46	TAGT (YAG|Y)
Bio 169	F. verticillioides	splicing factor 3a subunit 3	1551	1	94-138	45	CATGTGAGT				CTGAC	39-43	CAGA (YAG|R)	yes
	F. circinatum		1551	1	94-138	45	CATGTGAGT				CTGAC	39-43	CAGA (YAG|R)
	F. oxysporum		1552	1	94-138	45	CATGTGAGT				CTGAC	39-43	CAGA (YAG|R)
	F. graminearum		1554	1	94-138	45	CATGTGAGT				CTAAC	39-43	CAGA (YAG|R)
Bio 170	F. verticillioides	cell cycle control protein Cwf8	1642	1	14-67	54	GAAGTAAGT				CTGAC	45-49	CAGT (YAG|Y)	yes
				2	113-165	53	CTGGTATGT				CTAAC	45-49	AAGG (RAG|R)
				3	605-653	49	GACGTATGT				CTAAC	40-44	CAGA (YAG|R)
				4	1115-1166	52	CTGGTAAGT				TTAAC*	43-47	CAGC (YAG|Y)
	F. circinatum		1643	1	14-68	55	GAAGTAAGT				CTGAC	45-49	CAGT (YAG|Y)
				2	114-166	53	CTGGTATGT				CTAAC	45-49	AAGG (RAG|R)
				3	606-654	49	GACGTATGT				CTAAC	40-44	CAGA (YAG|R)
				4	1116-1167	52	CTGGTAAGT				CTAAC	43-47	CAGC (YAG|Y)
	F. oxysporum		1642	1	14-67	54	GAAGTAAGT				CTGAC	45-49	CAGT (YAG|Y)
				2	113-165	53	CCGGTATGT				CTAAC	45-49	AAGG (RAG|R)
				3	605-653	49	GACGTATGT				CTAAC	40-44	CAGA (YAG|R)
				4	1115-1166	52	CTGGTAAGT				CTAAC	43-47	CAGC (YAG|Y)
	F. graminearum		1640	1	14-67	54	GAAGTAAGT				CTAAT	45-49	CAGT (YAG|Y)
				2	113-160	48	CCGGTATGT				CTAAC	40-44	CAGG (YAG|R)
				3	600-655	56	GACGTATGT				CTAAC	46-50	CAGA (YAG|R)
				4	1114-1164	51	CTGGTAAGT				CTAAC	41-45	CAGC (YAG|Y)
Bio 171	F. verticillioides	malate dehydrogenase mitochondrial precursor 1	1352	1	55-229	175	GACGTAAGT				CTAAC	163-167	TAGC (YAG|Y)	yes
				2	348-513	166	CCGGTACGT				CTAAC	154-158	CAGG (YAG|R)
	F. circinatum		1351	1	55-229	175	GACGTAAGT				CTGAC	163-167	TAGC (YAG|Y)
				2	348-512	165	CCGGTACGT				CTAAC	153-157	CAGG (YAG|R)
	F. oxysporum		1354	1	55-232	178	GACGTAAGT				CTGAC	166-170	CAGC (YAG|Y)
				2	351-515	165	CCGGTACGT				CTAAC	153-157	CAGG (YAG|R)
	F. graminearum		1560	1	55-230	176	GACGTAAGT				CTGAC	165-171	TAGC (YAG|Y)
				2	349-521	173	CCGGTACGT				CTAAC	161-165	TAGG (YAG|R)
Bio 172	F. verticillioides	glutamine dependent NAD + synthetase	2965	1	159-220	62	TTGGTATGT				CTAAT	52-56	TAGT (YAG|Y)	yes
				2	425-479	55	TGGGTACGT				CTGAC	44-48	TAGA (YAG|R)
				3	681-768	88	CATGTATGT				CTGAC	80-84	CAGG (YAG|R)
				4	906-957	52	CTGGTATTT				CTGAC	43-47	TAGG (YAG|R)
				5	1254-1314	61	ATTGTACGT				CTGAC	48-52	TAGG (YAG|R)
				6	1349-1421	73	ACCGTAAGT				CTAAC	64-68	CAGT (YAG|Y)
				7	1830-1894	65	ACTGTACGT				CTAAC	58-62	CAGT (YAG|Y)
				8	2039-2092	53	GATGTGAGT				CTAAC	42-46	CAGA (YAG|R)
				9	2108-2161	54	CGAGTAAGT				CTGAT, CTAAT	29-33, 44-48	CAGT (YAG|Y)
				10	2284-2335	52	CACGTACGA				CTAAC	43-47	TAGC (YAG|Y)
				11	2387-2432	46	AAGGTAAGT				TTAAT*	39-43	CAGT (YAG|Y)
				12	2474-2533	60	GGAGTAAGT				CTGAC	49-53	CAGC (YAG|Y)
				13	2674-2727	48	CCGGTAAGT				CTAAC	40-44	TAGT (YAG|Y)
				14	2758-2811	54	TGTGTAAGC				TTGAC*	45-49	CAGG (YAG|R)
	F. circinatum		2971	1	159-220	62	TTGGCAAGT				CTAAC	52-56	TAGT (YAG|Y)
				2	425-479	55	TGGGTACGT				CTGAC	44-48	TAGA (YAG|R)
				3	681-768	88	CATGTATGC				CTGAC	79-81	CAGG (YAG|R)
				4	906-958	53	CTGGTATTT				CTGAT	44-48	TAGG (YAG|R)
				5	1255-1315	61	ATTGTACGT				CTGAC	48-52	TAGG (YAG|R)
				6	1350-1422	73	ACCGTACGT				CTAAC	64-68	CAGT (YAG|Y)
				7	1831-1895	65	ACTGTACGA				CTAAC	58-62	CAGT (YAG|Y)
				8	2040-2092	53	GATGTGAGT				CTAAC	42-46	CAGA (YAG|R)
				9	2109-2163	55	CGAGTAAGA				CTAAT	44-48	AAGT (RAG|Y)
				10	2286-2337	52	CACGTACGA				CTGAC	43-47	TAGC (YAG|Y)
				11	2389-2436	48	AGGGTAAGT				TTGAC*	39-43	CAGT (YAG|Y)
				12	2478-2537	60	GGAGTAAGT				CTGAC	49-53	TAGC (YAG|Y)
				13	2678-2727	50	CCGGCAAGT				CTAAC	42-46	TAGC (YAG|Y)
				14	2764-2817	54	TGTGTAAGC				TTGAC*	45-49	CAGA (YAG|R)
	F. oxysporum		2959	1	159-220	62	TTGGTAAGT				CTAAT	52-56	TAGT (YAG|Y)
				2	425-475	51	TGGGTACGT				CTGAC	40-44	TAGT (YAG|Y)
				3	677-751	75	CATGTATGT				CTGAC, CTGAC	55-59, 66-70	CAGG (YAG|R)
				4	889-940	52	CTGGTATTT				CTGAC	43-47	TAGG (YAG|R)
				5	1237-1297	61	ATTGTACGT				CTGAC	48-52	TAGG (YAG|R)
				6	1332-1404	73	ACCGTACGT				CTAAC	64-68	CAGT (YAG|Y)
				7	1813-1877	65	ACTGTACGT				CTAAC	58-62	CAGT (YAG|Y)
				8	2022-2074	53	GATGTGAGT				CTAAC	42-46	CAGA (YAG|R)
				9	2091-2146	56	CGAGTAAGA				CTAAT	44-48	TAGT (YAG|Y)
				10	2269-2320	52	CACGTACGA				CTAAC	43-47	TAGC (YAG|Y)
				11	2372-2419	48	AGAGTAAGT				TTGAC*	39-43	CAGT (YAG|Y)
				12	2461-2520	60	GGAGTAAGT				CTGAC	49-53	CAGC (YAG|Y)
				13	2661-2709	49	CCGGTAAGC				CTAAC	41-45	TAGC (YAG|Y)
				14	2746-2799	54	TGTGTAAGC				TTGAC*	45-49	CAGG (YAG|R)
	F. graminearum		2843	1	159-216	58	ATGGTGGGT				CTAAC	46-50	CAGT (YAG|Y)
				2	421-473	53	TGGGTATGT				CTGAC	42-46	TAGA (YAG|R)
				3	675-760	86	CATGTATTC				CTAAC	77-81	TAGG (YAG|R)
				4	898-950	53	CCGGTAATT				CTCAT*	44-48	CAGG (YAG|R)
				5	1247-1318	72	ATTGTACGT				CTAAC	58-62	CAGG (YAG|R)
				6	1353-1403	51	ACTGTGAGT				CTAAC	40-44	TAGT (YAG|Y)
				7	1812-1876	65	ACTGTATGT				CTAAT	58-62	TAGT (YAG|Y)
				8	2021-2078	58	GATGTAAGT				CTAAT	43-47	CAGA (YAG|R)
				9	Absent: Deletion
				10	2217-2265	49	CTCGTAGGT				CTAAC	41-45	TAGC (YAG|Y)
				11	2317-2366	50	AAGGCAAGT				CTAAC	40-44	CAGC (YAG|Y)
				12	2408-2461	54	GGTGTAAGT				CTGAT	43-47	AAGC (RAG|Y)
				13	2591-2653	63	CACGTATGT				CTAAC	43-47	TAGA (YAG|R)
				14	Absent: Deletion
Bio 174	F. verticillioides	histone deacetylase RPD3	2124	1	196-268	73	TACGTGAGT				CTGAC	65-69	TAGC (YAG|Y)	yes
				2	570-619	50	ACGGTTTGT				CTAAC	40-44	TAGA (YAG|R)
				3	1162-1209	48	GAAGTAAGT				CTAAC	40-44	CAGT (YAG|Y)
	F. circinatum		2129	1	196-272	77	TACGTGAGT				CTGAC	65-69	CAGC (YAG|Y)
				2	574-623	50	ACGGTATGT				CTAAC	40-44	TAGA (YAG|R)
				3	1166-1214	49	GAAGTAAGT				CTAAC	41-45	CAGT (YAG|Y)
	F. oxysporum		Gene Shorter 840	1	196-268	73	TACGTGAGT				CTGAC	65-69	CAGC (YAG|Y)
				2	570-619	50	ACGGTATGT				CTAAC	40-44	TAGA (YAG|R)
				3	Absent: Deletion
	F. graminearum		2117	1	196-267	72	TACGTAAGT				CTAAC	63-67	AAGC (RAG|Y)
				2	569-615	47	ACGGTATGT				TTAAC*	39-43	TAGA (YAG|R)
				3	1158-1205	48	GAAGTAAGT				CTAAT	40-44	TAGT (YAG|Y)
Bio 175	F. verticillioides	yippee interacting protein 5	1148	1	67-148	82	ACTGTAAGC				CTGAC	70-74	TAGG (YAG|R)	yes
				2	403-454	52	AAGGTTGGT				CTAAC	42-46	CAGA (YAG|R)
	F. circinatum		1148	1	67-148	82	ACTGTAAGC				CTAAC	70-74	TAGG (YAG|R)
				2	403-454	52	AAGGTTAGT				CTAAC	42-46	CAGA (YAG|R)
	F. oxysporum		1148	1	67-148	82	ACTGTAAGC				CTGAC	70-74	TAGG (YAG|R)
				2	403-454	52	AAGGTTAGT				CTAAC	42-46	CAGA (YAG|R)
	F. graminearum		1151	1	67-148	82	ACTGTAAGC				CTAAC	70-74	CAGG (YAG|R)
				2	403-457	55	AAGGTGCGT				CTAAC*	40-44	CAGA (YAG|R)
Bio 176	F. verticillioides	small nuclear ribonucleoprotein F	330	1	201-260	60	CAGGTATGA				CTAAC	49-53	CAGG (YAG|R)	yes
	F. circinatum		330	1	201-260	60	CAGGTAAGA				CTAAC	49-53	CAGG (YAG|R)
	F. oxysporum		329	1	201-259	59	TAGGTATGA				CTAAA*	49-53	CAGG (YAG|R)
	F. graminearum		327	1	201-257	57	CCGGTATGG				CTAAC	49-53	CAGA (YAG|R)
Bio 177	F. verticillioides	ribose phosphate pyrophosphokinase 3	1338	1	81-170	90	TCGGTATGT				CTGAT	82-86	CAGA (YAG|R)	yes
				2	472-521	50	TGCGTACGT				CTGAT	41-45	CAGA (YAG|R)
				3	840-889	50	ACTGTAAGC				CTAAC	41-45	TAGC (YAG|Y)
				4	1026-1075	50	ACAGTAAGT				CTAAC	42-46	CAGC (YAG|Y)
				5	1085-1159	75	CCTGTAAGC				CTAAC	68-72	TAGT (YAG|Y)
				6	1225-1275	51	GAGGTACGT				CTGAC	41-45	TAGG (YAG|R)
	F. circinatum		1338	1	81-170	90	TCGGTATGT				CTGAT	82-86	CAGA (YAG|R)
				2	472-521	50	TGCGTACGT				CTGAC	41-45	CAGA (YAG|R)
				3	840-889	50	ACTGTAAGC				CTAAC	41-45	TAGC (YAG|Y)
				4	1026-1075	50	ACAGTAAGT				CTAAC	42-46	CAGC (YAG|Y)
				5	1085-1159	75	CTTGTAAGC				CTAAC	68-72	TAGT (YAG|Y)
				6	1225-1275	51	GAGGTACGA				CTGAC	41-45	CAGG (YAG|R)
	F. oxysporum		1339	1	81-170	90	TCGGTATGT				CTGAT	82-86	CAGA (YAG|R)
				2	472-521	50	TGCGTACGT				CTGAC	41-45	CAGA (YAG|R)
				3	840-889	50	ACTGTAAGT				CTAAT	41-45	TAGC (YAG|Y)
				4	1026-1075	50	ACAGTAAGT				CTAAC	42-46	CAGC (YAG|Y)
				5	1085-1159	75	CTCGTAAGC				CTAAC	68-72	TAGT (YAG|Y)
				6	1225-1276	52	GAGGTATGA				CTGAC	42-46	CAGG (YAG|R)
	F. graminearum		1307	1	81-160	80	TCGGTATGT				CTGAT	69-73	AAGG (RAG|R)
				2	462-510	49	TGCGTACGT				CTAAC	40-44	TAGA (YAG|R)
				3	829-876	48	ACTGTAAGT				CTAAC	39-43	CAGC (YAG|Y)
				4	1013-1063	51	ACAGTAAGT				CTAAC	42-46	CAGC (YAG|Y)
				5	1073-1129	53	CTCGTAAGT				CTAAT	49-53	CAGT (YAG|Y)
				6	1195-1244	50	GAGGTATGA				CTGAC	40-44	CAGG (YAG|R)
Bio 180	F. verticillioides	40S ribosomal protein S14	685	1	71-153	83	ATGGTATGC				CTAAC	68-72	CAGG (YAG|R)	yes
				2	227-316	90	GAGGTTCGT				CTAAC	77-81	CAGT (YAG|Y)
				3	478-533	56	GTGGTAAGT				CTAAT	47-51	CAGG (YAG|R)
	F. circinatum		679	1	71-148	78	ATGGTATGC				CTAAC	63-67	CAGG (YAG|R)
				2	222-311	90	GTGGTAAGT				CTAAT	46-50	CAGG (YAG|R)
				3	473-527	55	GAGGTTCGT				CTAAC	77-81	CAGT (YAG|Y)
	F. oxysporum		675	1	71-144	74	ATGGTATGC				CTAAC	59-63	CAGG (YAG|R)
				2	218-307	90	GAGGTTCGT				CTAAC	77-81	CAGT (YAG|Y)
				3	469-523	55	GTGGTAAGT				CTAAT	46-50	CAGG (YAG|R)
	F. graminearum		683	1	71-157	87	ATGGTATGC				CTAAC	73-77	CAGG (YAG|R)
				2	231-315	85	GAGGTTCGT				CTAAC	72-76	CAGT (YAG|Y)
				3	477-531	55	GTGGTATGT				CTAAT	46-50	CAGG (YAG|R)
Bio 181	F. verticillioides	U3 small nucleolar ribonucleoprotein protein IMP3	607	1	157-211	55	GGCGTAAGT				CTAAC	48-52	CAGT (YAG|Y)	yes
	F. circinatum		607	1	157-211	55	GGCGTAAGT				CTAAC	48-52	CAGT (YAG|Y)
	F. oxysporum		607	1	157-211	55	GGCGTAAGT				CTAAC	48-52	CAGT (YAG|Y)
	F. graminearum		601	1	157-205	49	GGTGTATGT				CTAAC	42-46	CAGT (YAG|Y)
Bio 182	F. verticillioides	electron transfer flavoprotein ubiquinone oxidoreductase	1968	1	1806-1868	63	GAAGTAAGT				CTAAC	54-58	CAGT (YAG|Y)	yes
	F. circinatum		1965	1	1806-1865	60	GAAGTAAGT				CTGAC	51-55	CAGC (YAG|Y)
	F. oxysporum		1971	1	1806-1871	66	GAAGTAAGT				CTAAC	57-61	CAGC (YAG|Y)
	F. graminearum		1969	1	1806-1869	64	AAAGTAAGT				CTAAC	55-59	TAGC (YAG|Y)
Bio 183	F. verticillioides	proteasome component PUP3	671	1	433-527	95	CTGGTATGC				CTGAT	82-86	TAGG (YAG|R)	yes
	F. circinatum		670	1	433-526	94	CTGGTATGC				CTGAT	81-85	TAGG (YAG|R)
	F. oxysporum		665	1	433-421	89	CTGGTATGC				CTGAT	76-80	TAGG (YAG|R)
	F. graminearum		671	1	433-427	95	CTGGTGCGT				CTAAT	82-86	TAGG (YAG|R)
Bio 184	F. verticillioides	Ribosomal protein S28e	632	1	62-156	95	CCGGTGCGT				CTGAC	85-99	TAGG (YAG|R)	no
				2	241-333	93	CAGGTACGA				CTAAC	79-81	CAGT (YAG|Y)
	F. circinatum		628	1	62-156	95	CCGGTGCGT				CTGAC	85-99	TAGG (YAG|R)
				2	241-332	92	CAGGTACGA				CTAAC	78-82	CAGT (YAG|Y)
	F. oxysporum		629	1	62-156	95	CCGGTGCGT				CTGAC	85-99	TAGG (YAG|R)
				2	241-333	93	CAGGTACGA				CTAAC	79-81	CAGT (YAG|Y)
	F. graminearum		647	1	62-168	107	CCGGTGCGT				CTGAC	96-100	TAGG (YAG|R)
				2	253-355	103	CAGGTACGA				CTGAC	89-93	CAGT (YAG|Y)
Bio 185	F. verticillioides	oligosaccharyl transferase stt3 subunit	2534	1	137-258	122	TACGTAAGT				CTAAC	110-114	TAGG (YAG|R)	yes
				2	283-340	58	AATGTCAGT				CTAAC	48-52	CAGT (YAG|Y)
				3	1016-1066	51	TTGGTGTGT				CTAAC	40-44	TAGG (YAG|R)
				4	2211-2263	53	GATGTAAGT				CTAAC	41-45	CAGG (YAG|R)
	F. circinatum		2536	1	137-258	122	TACGTAAGT				CTAAC	110-114	TAGG (YAG|R)
				2	283-340	58	AATGTCAGT				CTAAC	48-52	CAGT (YAG|Y)
				3	1016-1668	53	TTGGTGTGT				CTAAC	42-46	TAGG (YAG|R)
				4	2213-2265	53	GATGTAAGT				CTAAC	41-45	TAGG (YAG|R)
	F. oxysporum		2547	1	137-258	122	TACGTAAGT				CTAAC	110-114	TAGG (YAG|R)
				2	283-340	58	AATGTCAGT				CTAAC	48-52	CAGT (YAG|Y)
				3	1016-1068	53	TTGGTGTGT				CTAAC	42-46	TAGG (YAG|R)
				4	2213-2265	53	GATGTAAGT				CTAAC	41-45	CAGG (YAG|R)
	F. graminearum		2536	1	137-272	136	TTCGTAAGT				CTAAC	124-128	CAGG (YAG|R)
				2	297-352	53	AATGTCAGT				CTAAC	47-51	TAGT (YAG|Y)
				3	1028-1077	50	TAGGTATGC				CTAAC	40-44	CAGG (YAG|R)
				4	2222-2276	55	GATGTAAGT				CTAAC	43-47	CAGG (YAG|R)
Bio 186	F. verticillioides	S adenosylmethionine synthetase	1391	1	85-208	124	ACCGTAGGT				CTGAC	115-119	CAGT (YAG|Y)	yes
				2	Absent: Deletion
				3	875-929	55	CACGTAAGT				CTAAC	45-49	CAGA (YAG|R)
	F. circinatum	Predicted gene ends at nt 112	1388	1	85-207	123	ACTGTATGT				CTGAC	114-118	CAGT (YAG|Y)
				2	Absent: Deletion
				3	874-926	53	CACGTAAGT				CTGAC	45-49	CAGA (YAG|R)
	F. oxysporum		1391	1	85-207	123	ACCGTAGGT				CTGAC	114-118	CAGT (YAG|Y)
				2	Absent: Deletion
				3	874-929	56	CACGTAAGT				CTAAC	46-50	CAGA (YAG|R)
	F. graminearum		1480	1	82-232	151	ACTGTAGGT				CTGAC	142-146	CAGT (YAG|Y)
				2	666-785	120	CAGGTAAGT				CTAAC	110-114	TAGC (YAG|Y)
				3	Absent: Deletion
Bio 187	F. verticillioides	Utp11 protein	847	1	97-148	52	AAGGTTTGT				TTGAC*	45-49	CAGG (YAG|R)	no
	F. circinatum		853	1	97-145	49	AAGGTTTGT				TTGAC*	42-46	CAGG (YAG|R)
	F. oxysporum		857	1	97-146	50	AAGGTTTGT				TTGAC*	43-47	CAGG (YAG|R)
	F. graminearum		832	1	97-142	46	AAGGTTTGT				CTCAC*	39-43	TAGG (YAG|R)
Bio 188	F. verticillioides	CPC2 protein	1465	1	43-212	170	CACGTACGT				CTGAC	159-163	CAGA (YAG|R)	yes
				2	215-331	63	GAAGTACGT				CTAAC	54-58	CAGC (YAG|Y)
				3	441-524	84	TGTGTACGT				CTGAT	73-77	TAGG (YAG|R)
				4	843-1039	197	AAGGTCAGT				CTGAC	187-191	CAGG (YAG|R)
	F. circinatum		1468	1	43-215	173	CACGTACGT				CTGAC	165-171	CAGA (YAG|R)
				2	254-316	63	GAAGTACGT				CTAAC	54-58	CAGC (YAG|Y)
				3	444-527	84	TGTGTACGT				CTGAT	73-77	TAGG (YAG|R)
				4	846-1042	197	AAGGTCAGT				CTGAC	187-191	CAGG (YAG|R)
	F. oxysporum		1447	1	43-199	157	CACGTACGT				CTGAC	149-153	CAGA (YAG|R)
				2	238-300	63	GAAGTACGT				CTAAC	54-58	CAGC (YAG|Y)
				3	428-511	84	TGTGTACGT				CTGAT	73-77	TAGG (YAG|R)
				4	830-1021	192	AAGGTCAGT				CTGAC	182-186	CAGG (YAG|R)
	F. graminearum		1438	1	43-197	155	CACGTACGT				CTGAC	147-151	CAGA (YAG|R)
				2	236-291	56	GAAGTACGT				CTAAC	47-51	CAGC (YAG|Y)
				3	419-502	84	TGTGTACGT				CTGAT	180-184	CAGG (YAG|R)
				4	821-1012	192	AAGGTCAGT				CTGAC	182-186	TAGG (YAG|R)
Bio 190	F. verticillioides	eukaryotic translation initiation factor 2 subunit gamma	2007	1	513-566	54	CTCGTAAGT				CTGAT	47-51	CAGA (YAG|R)	no
				2	1554-1616	63	TGCGTAAGT				CTGAC	53-57	TAGT (YAG|Y)
	F. circinatum		2008	1	513-566	54	CTCGTAAGT				CTGAT	47-51	CAGA (YAG|R)
				2	1554-1615	61	TGCGTAAGT				CTGAC	51-55	TAGT (YAG|Y)
	F. oxysporum		1994	1	513-567	55	CTCGTAAGT				CTGAT	48-52	CAGA (YAG|R)
				2	1555-1618	64	TGCGTAAGT				CTGAC	54-58	CAGT (YAG|Y)
	F. graminearum		2008	1	513-568	56	CTCGTAAGT				CTGAC	49-53	CAGA (YAG|R)
				2	1556-1620	65	TGCGTAAGT				CTAAC	55-59	CAGC (YAG|Y)
Bio 191	F. verticillioides	eukaryotic translation initiation factor 3 subunit EifCg	1016	1	30-104	75	CAAGTCAGT				CTAAC	58-62	CAGG (YAG|R)	yes
				2	739-791	53	AACGTAAGT				CTAAC	42-46	TAGG (YAG|R)
	F. circinatum		1018	1	30-103	74	CAAGTCAGT				CTAAC	57-61	CAGG (YAG|R)
				2	741-793	53	AACGTAAGT				CTAAC	43-47	TAGG (YAG|R)
	F. oxysporum		1011	1	30-102	73	CAAGTGAGT				CTAAC	56-60	CAGG (YAG|R)
				2	737-786	50	AACGTAAGT				CTAAC	42-46	CAGG (YAG|R)
	F. graminearum		1017	1	30-114	85	CAAGTGAGT				CTAAC	69-73	AAGG (RAG|R)
				2	743-792	50	AACGTGAGT				CTGAC	42-46	TAGG (YAG|R)
Bio 192	F. verticillioides	protease regulatory subunit 8	1224	1	236-289	54	ATGGTATGC				CTAAC	45-49	CAGT (YAG|Y)	yes
	F. circinatum		1224	1	236-289	54	ATGGTATGC				CTAAC	45-49	CAGT (YAG|Y)
	F. oxysporum		1224	1	236-289	54	ATGGTATGC				CTAAC	45-49	CAGT (YAG|Y)
	F. graminearum		1225	1	236-290	55	ATGGTACGA				CTCAC*	46-50	TAGT (YAG|Y)
Bio 195	F. verticillioides	peroxiredoxin	790	1	108-175	68	ATGGTACGA				CTGAC	56-60	TAGG (YAG|R)	yes
				2	670-776	107	ATGGTGAGT				CTAAG*	92-96	CAGG (YAG|R)
	F. circinatum	Predicted gene ends at nt 733	789	1	108-168	61	ATGGTACGA				CTGAC	49-53	TAGG (YAG|R)
				2	663-775	113	ATGGTGAGT				CTAAG*	98-102	CAGG (YAG|R)
	F. oxysporum		776	1	108-164	57	ATGGTACGA				CTGAT	45-49	TAGG (YAG|R)
				2	659-762	104	ATGGTGAGT				CTAAG*	89-93	CAGG (YAG|R)
	F. graminearum		764	1	108-165	58	ATGGTAAGA				CTAAC	47-51	TAGG (YAG|R)
				2	660-750	91	ATGGTGAGT				CTAAG*	76-80	CAGG (YAG|R)
Bio 197	F. verticillioides	protein prenyltransferase alpha subunit repeat DOMAIN	1487	1	53-102	50	GAGGTATAT				CTAAC	42-46	CAGC (YAG|Y)	no
				2	694-748	55	AGGGTACGT				CTGAC	41-45	TAGC (YAG|Y)
	F. circinatum		1483	1	53-98	46	GAGGTATAT				CTAAC	38-42	CAGC (YAG|Y)
				2	690-744	55	AGGGTACGT				CTGAC	41-45	TAGC (YAG|Y)
	F. oxysporum		1487	1	53-100	48	GAGGTATGC				CTAAC	40-44	CAGC (YAG|Y)
				2	692-747	56	AGGGTACGT				CTGAC	42-46	TAGC (YAG|Y)
	F. graminearum		1499	1	31-111	81	AAGGTCTCC				CTAAC	70-74	CAGC (YAG|Y)
				2	703-760	58	AGGGTACGT				CTGAC	44-48	TAGC (YAG|Y)
Bio 198	F. verticillioides	inosine triphosphate pyrophosphatase	833	1	172-241	70	CTGGTATGT				TTAAC*	59-63	CAGG (YAG|R)	yes
				2	316-372	57	CATGTGAGA				CTGAT	43-47	AAGC (RAG|Y)
				3	518-568	51	CCAGTAAGA				CTGAT	41-45	CAGG (YAG|R)
				4	606-658	53	TCGGTATGT				CTGAC	44-48	TAGG (YAG|R)
				5	693-739	47	AACGTATGT				CTAAT	40-44	TAGT (YAG|Y)
	F. circinatum		824	1	172-241	70	CTGGTATGT				TTAAC*	59-63	CAGG (YAG|R)
				2	316-367	52	CATGTGAGT				CTGAT	43-47	AAGC (RAG|Y)
				3	513-563	51	CCAGTAAGA				CTGAT	41-45	CAGG (YAG|R)
				4	601-649	49	TCGGTATGT				CTGAC	40-44	TAGG (YAG|R)
				5	684-730	47	AACGTATGT				CTAAC	40-44	TAGC (YAG|Y)
	F. oxysporum		823	1	172-240	69	CTGGTATGT				TTAAC*	58-62	CAGG (YAG|R)
				2	315-366	52	CATGTGAGA				CTGAT	43-47	AAGC (RAG|Y)
				3	512-562	51	CCAGTAAGA				CTGAT	41-45	CAGG (YAG|R)
				4	600-648	49	TCGGTATGT				CTGAC	40-44	AAGG (RAG|R)
				5	683-729	47	AACGTATGT				CTAAC	40-44	TAGT (YAG|Y)
	F. graminearum		774	1	172-241	70	TTGGTATGG				CTAAT	58-62	CAGG (YAG|R)
				2	316-366	51	CATGTAAGC				CTAAT	40-44	AAGT (RAG|Y)
				3	512-562	51	CCCGTATGA				CTGAC	41-45	CAGG (YAG|R)
				4	Absent: Deletion
				5	634-680	47	AACGTACGT				CTGAC	40-44	CAGA (YAG|R)
Bio 199	F. verticillioides	60s Acidic ribosomal protein	823	1	70-158	89	ACCGTACGT				CTAAC	69-73	CAGG (YAG|R)	yes
				2	237-321	85	AAGGTACGA				CTGAC	69-73	TAGG (YAG|R)
				3	458-513	56	AGGGTATGT				CTGAC	46-50	CAGA (YAG|R)
	F. circinatum		819	1	70-158	89	ACCGTACGT				CTAAC	69-73	CAGG (YAG|R)
				2	236-319	84	AAGGTACGA				CTGAC	68-72	CAGG (YAG|R)
				3	456-511	56	AGGGTATGT				CTGAC	46-50	CAGA (YAG|R)
	F. oxysporum		810	1	70-153	84	ACCGTACGT				CTAAC	64-68	CAGG (YAG|R)
				2	232-310	79	AAGGTACGA				CTGAC	63-67	TAGG (YAG|R)
				3	447-502	56	AGGGTATGT				CTGAC	46-50	CAGA (YAG|R)
	F. graminearum		840	1	70-181	119	ACCGTACGT				CTAAC	90-94	CAGG (YAG|R)
				2	260-343	84	AAGGTACGA				CTGAC	68-72	TAGG (YAG|R)
				3	477-532	56	AGGGTACGT				CTGAC	46-50	CAGA (YAG|R)
Bio 204	F. verticillioides	adenine phosphoribosyltransferase	740	1	527-594	68	CGGGTGAGT				CTAAC	57-61	CAGG (YAG|R)	yes
	F. circinatum		737	1	524-591	68	CGGGTGAGT				CTGAC	57-61	TAGG (YAG|R)
	F. oxysporum		737	1	524-591	68	CGGGTGAGT				CTGAC	57-61	CAGG (YAG|R)
	F. graminearum		706	1	503-560	58	CCGGTAAGT				CTAAT	47-51	TAGG (YAG|R)
Bio 205	F. verticillioides	protein disulfide isomerase precursor	1621	1	140-199	60	AGTGTAAGT				CTGAC	46-50	CAGT (YAG|Y)	yes
				2	417-470	54	TGGGTAAGT				CTGAC	43-47	CAGT (YAG|Y)
	F. circinatum		1620	1	140-199	60	AGTGTAAGA				CTAAC	46-50	CAGT (YAG|Y)
				2	417-470	54	TGGGTAAGT				CTGAC	43-47	CAGT (YAG|Y)
	F. oxysporum		1633	1	140-200	61	AGTGTAAGA				CTAAC	47-51	CAGT (YAG|Y)
				2	418-470	53	TGGGTAAGC				CTGAC	43-47	CAGT (YAG|Y)
	F. graminearum		1638	1	140-200	61	AGTGTAAGT				CTGAC	48-52	TAGT (YAG|Y)
				2	418-472	55	TGGGTAAGT				CTAAC	43-47	CAGT (YAG|Y)
Bio 207	F. verticillioides	CTP synthase	2620	1	50-170	121	AAGGTATGC				CTGAC	111-115	TAGC (YAG|Y)	yes
				2	218-330	113	ACGGTACGA				CTAAC	104-108	TAGA (YAG|R)
				3	378-427	50	CGAGTATGT				TTAAC*	42-46	CAGG (YAG|R)
				4	465-510	46	GAGGTACGC				CTGAC	40-44	CAGA (YAG|R)
				5	540-598	59	GCGGTATGT				CTTAT*	50-54	CAGA (YAG|R)
				6	666-724	59	ATTGTACGA				CTAAT	47-51	TAGG (YAG|R)
				7	759-811	53	AGAGTATGT				CTAAC	44-48	TAGC (YAG|Y)
				8	820-869	50	CAGGTACAT				CTAAC	41-45	GAGG (RAG|R)
				9	967-1017	51	TCAGTACGT				CTAAC	43-47	TAGT (YAG|Y)
				10	1026-1080	55	CTTGTACGA				CTGAC	46-50	CAGG (YAG|R)
				11	1131-1179	48	TCAGTATGA				CTAAC	39-43	AAGC (RAG|Y)
				12	1321-1365	45	GTGGTATGT				CTAAC	38-42	CAGA (YAG|R)
				13	2070-2117	48	GGAGTAAGT				CTAAT	40-44	CAGG (YAG|R)
				14	2364-2410	47	TGGGTGAGT				CTGAC	39-43	CAGT (YAG|Y)
				15	2464-2513	50	CGCGTGAGT				CTGAC	43-47	TAGT (YAG|Y)
	F. circinatum		2624	1	50-170	121	AAGGTAAGC				CTGAC	111-115	TAGC (YAG|Y)
				2	218-330	113	ACGGTACGA				CTAAC	104-108	TAGA (YAG|R)
				3	378-427	50	CGAGTATGT				TTAAC*	42-46	CAGG (YAG|R)
				4	465-510	46	GAGGTACGC				CTGAC	40-44	CAGA (YAG|R)
				5	540-598	59	GAGGTATGT				CTTAT*	50-54	CAGA (YAG|R)
				6	666-727	62	ATTGTACGA				CTAAT	48-52	TAGG (YAG|R)
				7	762-813	52	AGAGTATGT				CTAAC	42-46	TAGC (YAG|Y)
				8	822-871	50	CAGGTACAT				CTAAC	41-45	GAGG (RAG|R)
				9	969-1019	51	TCAGTACGT				CTAAC	43-47	TAGT (YAG|Y)
				10	1028-1082	55	CTTGTACGA				CTGAC	46-50	CAGG (YAG|R)
				11	1134-1181	48	TCAGTATGA				CTGAC	39-43	AAGC (RAG|Y)
				12	1323-1367	45	GTGGTATGT				CTAAC	38-42	CAGA (YAG|R)
				13	2072-2119	48	GGAGTAAGT				CTAAT	40-44	CAGG (YAG|R)
				14	2366-2413	48	TGGGTGAGT				CTGAC	40-44	CAGT (YAG|Y)
				15	2467-2517	51	CGCGTGAGT				CTGAC	44-48	TAGT (YAG|Y)
	F. oxysporum		2617	1	50-170	121	AAGGTACGC				CTGAC	111-115	TAGC (YAG|Y)
				2	218-328	111	ACGGTACGA				CTAAT	102-106	TAGA (YAG|R)
				3	376-425	50	CGAGTATGT				TTAAC*	42-46	CAGG (YAG|R)
				4	463-508	46	GAGGTACGC				CTGAC	40-44	CAGA (YAG|R)
				5	538-593	56	GCGGTATGT				CTTAT*	47-51	CAGA (YAG|R)
				6	661-719	59	ATTGTACGA				CTAAT	47-51	TAGG (YAG|R)
				7	754-807	54	AGAGTATGT				CTAAC	44-48	TAGC (YAG|Y)
				8	816-865	50	CAGGTACAT				CTAAC	41-45	GAGG (RAG|R)
				9	963-1013	51	TTAGTACGT				CTAAC	43-47	TAGT (YAG|Y)
				10	1022-1076	55	CTTGTACGA				CTGAC	46-50	CAGG (YAG|R)
				11	1128-1175	48	TCAGTATGA				CTGAC	39-43	AAGC (RAG|Y)
				12	1317-1362	46	GTGGTATGT				TTAAC*	39-43	TAGA (YAG|R)
				13	2067-2113	47	GGAGTAAGT				CTAAT	39-43	CAGG (YAG|R)
				14	2360-2406	47	CGGGTGAGT				CTGAC	39-43	CAGT (YAG|Y)
				15	2460-2510	51	CGCGTGAGT				CTGAC	44-48	TAGT (YAG|Y)
	F. graminearum		2616	1	50-178	129	AAGGTGAGC				CTAAC	119-123	CAGC (YAG|Y)
				2	226-332	107	ACAGTATGA				CTAAC	98-102	TAGA (YAG|R)
				3	380-428	49	CGAGTGAGT				TTAAC*	41-45	CAGG (YAG|R)
				4	466-610	45	GAGGTACGC				CTGAC	39-43	CAGA (YAG|R)
				5	540-601	62	ACGGTATGT				CTAAC	53-57	CAGA (YAG|R)
				6	669-723	55	ATTGTACGA				CTAAT	43-47	CAGG (YAG|R)
				7	758-809	52	AGAGTATGT				CTAAT	42-46	CAGC (YAG|Y)
				8	818-869	52	CAGGTACAA				CTAAC	43-47	AAGG (RAG|R)
				9	967-1015	49	TCAGTACGT				CTGAC	41-45	TAGT (YAG|Y)
				10	1024-1075	52	CTGGTACGC				CTAAT	42-46	CAGG (YAG|R)
				11	1127-1173	47	TCTGTAAGA				CTGAC	39-43	AAGC (RAG|Y)
				12	1315-1360	46	GTCGTATGT				CTAAC	38-42	AAGA (RAG|R)
				13	2065-2112	48	GGAGTAAGT				CTAAC	40-44	CAGG (YAG|R)
				14	2359-2408	50	TGGGTAAGT				CTGAC	41-45	TAGT (YAG|Y)
				15	2464-2509	48	CGCGTGAGT				CTAAT	39-43	TAGT (YAG|Y)
Bio 208	F. verticillioides	translationally controlled tumor protein	768	1	16-140	125	AAGGTACGA				CTGAA*	112-116	CAGG (YAG|R)	yes
				2	253-330	78	TCGGTACGT				CTAAC	65-69	CAGA (YAG|R)
				3	469-525	57	AGGGTACAT				TTAAC*	47-51	CAGG (YAG|R)
				4	689-744	56	AATGTGAGT				CTAAT	48-52	CAGG (YAG|R)
	F. circinatum		769	1	16-139	124	AAGGTACGA				CTGAA	111-115	TAGG (YAG|R)
				2	252-329	78	TCGGTACGT				CTAAC	65-69	CAGA (YAG|R)
				3	468-524	57	AGGGTACAT				TTAAC*	47-51	CAGG (YAG|R)
				4	688-745	58	AATGTAAGT				CTAAT	50-54	CAGG (YAG|R)
	F. oxysporum		772	1	16-134	119	AAGGTACGA				CTGAA*	106-110	TAGG (YAG|R)
				2	247-324	78	TCGGTACGT				CTAAC	65-69	CAGA (YAG|R)
				3	463-520	58	AGGGTACAT				TTAAC*	48-52	CAGG (YAG|R)
				4	684-739	56	AATGTACGT				CTTAT*? (A not aligned )	51-55	TAGG (YAG|R)
	F. graminearum		762	1	16-148	133	AACGTACGA				CTGAC	120-124	CAGG (YAG|R)
				2	261-338	78	TTAGTATGT				CTGAT	67-71	TAGA (YAG|R)
				3	477-526	50	AGGGTATAG				CTGAC	41-45	TAGG (YAG|R)
				4	690-748	59	AATGTATGC				CTAAT	50-54	TAGG (YAG|R)
Bio 209	F. verticillioides	electron transfer flavoprotein subunit alpha	1101	1	298-354	57	AAGGTTGGT				CTGAC	47-51	AAGG (RAG|R)	yes
	F. circinatum		1102	1	298-355	58	AAGGTTGGT				CTAAC	48-52	AAGG (RAG|R)
	F. oxysporum		1102	1	298-355	58	AAGGTTGGT				CTGAC	48-52	AAGG (RAG|R)
	F. graminearum		1102	1	298-355	58	AAGGTCCGT				CTAAC	48-52	AAGG (RAG|R)
Bio 210	F. verticillioides	similar to ferrodoxin NADP + reductase	1667	1	283-336	54	AAGGTGAGT				CTCAC*	43-47	TAGA (YAG|R)	yes
				2	796-845	50	CAGGTAGGT				CTAAC	42-46	CAGG (YAG|R)
	F. circinatum		1454	1	283-338	56
				2	798-847	50
	F. oxysporum		1665	1	283-334	52	AAGGTTGGT				CTCAC*	43-47	TAGA (YAG|R)
				2	795-843	50	CAGGTAGGT				CTGAC	42-46	CAGG (YAG|R)
	F. graminearum		1689	1	289-353	65	AAGGTTGGT				CTTAC*	54-58	CAGA (YAG|R)
				2	813-867	55	CAGGTATGG				TTAAT*	43-47	TAGG (YAG|R)
Bio 211	F. verticillioides	Dynein light chain type	673	1	59-111	53	AGGGTAAGC				CTGAT	44-48	TAGC (YAG|Y)	yes
				2	135-197	63	ATGGTGAGA				CTGAC	49-53	AAGA (RAG|R)
				3	232-292	61	TTGGTATGG				CTGAC	52-56	TAGC (YAG|Y)
				4	328-386	59	AAGGTTTCC				CTGAC	48-52	CAGG (YAG|R)
				5	414-464	51	ACAGTTCGT				CTTAC*	43-47	TAGT (YAG|Y)
				6	535-608	74	ACGGTTCGT				CTAAC	64-68	CAGA (YAG|R)
	F. circinatum		974	1	59-111	53	AGGGTAAGC				CTGAT	44-48	TAGC (YAG|Y)
				2	135-197	63	ATGGTGAGA				CTGAC	49-53	AAGA (RAG|R)
				3	232-295	64	TTGGTATGG				CTGAC	55-59	TAGC (YAG|Y)
				4	331-387	57	AAGGTTTTC				CTGAC	46-50	CAGG (YAG|R)
				5	415-465	51	ACAGTTCGT				CTTAC*	43-47	TAGT (YAG|Y)
				6	536-609	74	ACGGTTCGT				CTAAC	64-68	CAGA (YAG|R)
	F. oxysporum		671	1	59-111	53	AGGGTAAGC				CTGAT	44-48	TAGC (YAG|Y)
				2	135-197	63	ATGGTGAGA				CTGAC	49-53	AAGA (RAG|R)
				3	232-293	62	TTGGTATGG				CTGAC	53-57	TAGC (YAG|Y)
				4	329-384	56	AAGGTTTTC				CTGAC	45-49	CAGG (YAG|R)
				5	412-462	51	ACAGTTCGT				CTTAC*	43-47	TAGT (YAG|Y)
				6	533-606	74	ACGGTTCGT				CTAAC	64-68	CAGA (YAG|R)
	F. graminearum		688	1	59-119	61	AGGGTAAGC				CTAAT	52-56	CAGC (YAG|Y)
				2	143-205	63	ATGGTGAGA				CTAAC	50-54	AAGA (RAG|R)
				3	240-304	65	TTGGTATGG				CTGAC	56-60	TAGC (YAG|Y)
				4	340-393	54	AAGGTTGGT				CTAAC	43-47	CAGG (YAG|R)
				5	421-469	49	ACCGTTCGT				CTTAC*	41-45	CAGT (YAG|Y)
				6	540-623	84	ACGGTTCGT				CTAAC	74-78	CAGA (YAG|R)
Bio 212	F. verticillioides	Clathrin adaptor complex small chain Domain	1377	1	12-69	58	TCAGTATGC				CTGAC	43-47	CAGA (YAG|R)	yes
				2	104-160	57	GTGGTGTGT				CTGAC	46-50	CAGC (YAG|Y)
				3	279-332	54	AGGGTCGGT				CTAAC	44-48	TAGA (YAG|R)
				4	608-712	105	GAGGTAAGT				CTGAC	89-93	AAGG (RAG|R)
	F. circinatum		1387	1	12-70	59	TCAGTATGG				CTGAC	44-48	TAGA (YAG|R)
				2	105-159	55	GTGGTGTGT				CTGAC	44-48	CAGC (YAG|Y)
				3	278-330	53	AGGGTCAGT				CTAAC	43-47	TAGA (YAG|R)
				4	606-720	115	GAGGTAAGT				CTGAC	99-103	AAGG (RAG|R)
	F. oxysporum		1385	1	12-69	58	TCAGTATGC				CTGAC	43-47	CAGA (YAG|R)
				2	104-158	55	GTGGTGTGT				CTGAC	44-48	CAGC (YAG|Y)
				3	277-329	53	AGGGTCAGT				CTAAT	43-47	TAGA (YAG|R)
				4	605-718	114	GAGGTAAGT				CTGAC	98-102	AAGG (RAG|R)
	F. graminearum		1383	1	12-71	60	CCAGTATGA				CTAAT	43-47	CAGC (YAG|Y)
				2	106-161	56	GTGGTGCGT				CTAAC	45-49	CAGC (YAG|Y)
				3	280-341	62	AGGGTCAGC				CTGAC	53-57	CAGA (YAG|R)
				4	617-726	110	GAGGTGAGT				CTGAC	93-97	AAGG (RAG|R)
Bio 213	F. verticillioides	LEM3 CDC50 family protein	1597	1	101-163	63	CGAGTGAGT				CTAAA*	51-55, 41-45	TAGA (YAG|R)	yes
				2	201-286	86	GCAGTATGT				CTGAT	71-75	CAGG (YAG|R)
				3	384-450	67	CAGGTACAA				CTAAT	56-60	TAGG (YAG|R)
				4	1226-1275	50	ACCGTAAGT				CTGAC	41-45	TAGG (YAG|R)
				5	1439-1488	50	CAGGTTTGT				CTGAT	35-39	TAGA (YAG|R)
	F. circinatum		1585	1	101-163	63	CGAGTGAGT				TTGAT*	51-55	TAGA (YAG|R)
				2	201-274	74	GCAGTATGT				CTGAT	63-67	CAGA (YAG|R)
				3	372-438	67	GCAGTATGT				CTAAT	56-60	TAGG (YAG|R)
				4	1214-1263	50	ACCGTAAGT				CTAAC	41-45	TAGG (YAG|R)
				5	1427-1476	50	CAGGTTTGT				CTAAA*	41-45	TAGA (YAG|R)
	F. oxysporum		1581	1	101-163	63	CGAGTAAGT				TTAAT*	51-55	TAGA (YAG|R)
				2	201-266	66	GCAGTATGT				CTGAT	55-59	CAGG (YAG|R)
				3	364-431	68	CAGGTACAA				CTAAT	56-60	TAGG (YAG|R)
				4	1210-1259	50	ACCGTAAGT				CTAAC	41-45	TAGG (YAG|R)
				5	1423-1472	50	CAGGTTTGT				CTAAA*	41-45	TAGA (YAG|R)
	F. graminearum		1604	1	101-196	96	CGAGTGAGT				CTGAT	84-88	TAGA (YAG|R)
				2	234-298	65	GCAGTATGT				CTGAT	54-58	CAGG (YAG|R)
				3	396-456	61	CAGGTACGG				CTAAT	50-54	TAGG (YAG|R)
				4	1232-1282	51	ACCGTAAGT				CTAAC	42-46	CAGA (YAG|R)
				5	1446-1495	50	CAGGTTTGT				CTGAC	41-45	CAGA (YAG|R)
Bio 214	F. verticillioides	signal recognition particle 54 kDa protein	1613	1	79-125	47	AAGGTGCCC				CTAAC	41-45	TAGG (YAG|R)	yes
	F. circinatum		1615	1	79-120	42	AAGGTGCGT				CTAAC	36-40	TAGG (YAG|R)
	F. oxysporum		1608	1	79-120	42	AAGGTATGC				CTAAC	36-40	TAGG (YAG|R)
	F. graminearum		1638	1	79-129	51	AAGGTACGC				CTAAC	37-41	CAGG (YAG|R)
Bio 215	F. verticillioides	ribosome biogenesis protein Rrb1	1514	1	203-252	50	AGGGTAAGT				CTAAT	41-45	CAGA (YAG|R)	no
	F. circinatum		1519	1	203-257	55	AGGGTAAGC				CTAAT	45-49	CAGA (YAG|R)
	F. oxysporum		1515	1	203-253	51	AGGGTAAGT				CTAAT	41-45	CAGA (YAG|R)
	F. graminearum		1529	1	203-258	56	AGGGTAAGC				CTAAC	44-48	TAGA (YAG|R)
Bio 216	F. verticillioides	3 beta hydroxysteroiddehydrogenase isomerase family	1189	1	481-541	61	AAGGTTTGC				CTAAC	46-50	CAGG (YAG|R)	yes
	F. circinatum		1199	1	481-545	65	AAGGTTTGC				CTAAC	50-54	CAGG (YAG|R)
	F. oxysporum		1195	1	481-541	61	AAGGTTTGC				CTAAC	46-50	CAGG (YAG|R)
	F. graminearum		1181	1	481-539	59	AAGGTATGC				CTAAC	46-50	TAGG (YAG|R)
Bio 217	F. verticillioides	glucosamine fructose 6 phosphate aminotransferase	2665	1	6-244	239	GTGGTAAGG				CTAAC	228-232	CAGT (YAG|Y)	yes
				2	316-504	189	ACGGTCAGT				CTGAC	172-176	CAGG (YAG|R)
				3	737-873	137	CCGGTACGT				CTAAC	119-123	CAGA (YAG|R)
	F. circinatum		2683	1	6-247	242	GTGGTAAGG				CTAAC	231-235	CAGT (YAG|Y)
				2	319-512	194	ACGGTCAGT				CTGAC	177-181	CAGG (YAG|R)
				3	745-891	147	CCGGTACGT				CTAAC	129-133	CAGA (YAG|R)
	F. oxysporum		2669	1	6-243	238	GTGGTAAGG				CTAAC	227-331	CAGT (YAG|Y)
				2	315-503	189	ACGGTCAGT				CTGAC	172-176	CAGG (YAG|R)
				3	736-877	142	CCGGTACGT				CTAAC	124-128	CAGA (YAG|R)
	F. graminearum		2637	1	6-226	221	GTGGTAAGG				CTAAT	207-211	CAGT (YAG|Y)
				2	298-461	164	ACGGTTAGT				CTGAC	146-150	CAGG (YAG|R)
				3	694-845	152	TCGGTACGT				CTAAC	134-138	TAGA (YAG|R)
Bio 218	F. verticillioides	proteasome component Pre4	897	1	31-93	63	CGTGTATGT				CTGAC	55-59	TAGC (YAG|Y)	no
				2	242-289	48	TAGGTCCGT				CTAAT	40-44	CAGC (YAG|Y)
	F. circinatum		894	1	31-93	63	CGTGTATGT				CTGAC	55-59	TAGC (YAG|Y)
				2	242-286	45	TTGGTCAGT				CTAAT	38-42	CAGC (YAG|Y)
	F. oxysporum		898	1	31-94	64	CGTGTATGT				CTGAC	56-60	TAGC (YAG|Y)
				2	243-290	48	TAGGTCAGT				CTAAT	40-44	CAGC (YAG|Y)
	F. graminearum		902	1	31-91	61	CGTGTACGT				CTGAC	53-57	TAGC (YAG|Y)
				2	240-294	55	TGGGTCCGT				CTAAC	47-51	TAGC (YAG|Y)
Bio 219	F. verticillioides	isocitrate dehydrogenase subunit 2 mitochondrial precursor	1544	1	82-174	93	TACGTATGA				CTTAC*	81-85	CAGA (YAG|R)	yes
				2	238-289 (GT|GG)	52	AATGTACGT						?
				3	478-557	80	AAGGTTCGT				CTAAC	67-71	AAGA (RAG|R)
				4	681-752	72	GCTGTACGT				CTAAC	61-65	AAGA (RAG|R)
	F. circinatum		1544	1	82-169	88	TACGTATGA				CTTAC*	76-80	CAGA (YAG|R)
				2	233-284 (GT|GG)	52	AATGTACGT						?
				3	472-552	81	AAGGTTCGT				CTAAC	68-72	AAGA (RAG|R)
				4	676-752	77	GCTGTACGT				CTAAC	64-68	AAGA (RAG|R)
	F. oxysporum		1536	1	82-169	88	TATGTATGA				CTTAC*	76-80	CAGA (YAG|R)
				2	233-284 (GT|GG)	52	AATGTACGT						?
				3	472-548	77	AAGGTTCGT				CTGAC	64-68	AAGA (RAG|R)
				4	672-744	73	GCTGTACGT				CTAAC	62-66	AAGA (RAG|R)
	F. graminearum		1518	1	82-168	87	TACGTATGA				CTTAC*	75-79	CAGA (YAG|R)
				2	232-281 (GT|GG)	50	AAGGTACGT						?
				3	468-528	61	AAGGTTCGT				CTAAC	48-52	TAGA (YAG|R)
				4	652-726	75	GCTGTACGT				CTAAC	64-68	CAGA (YAG|R)
Bio 220	F. verticillioides	neutral trehalase	2382	1	130-183	54	CAGGTGAGT				CTGAC	41-45	CAGA (YAG|R)	yes (intron 3 is retained)
				2	248-303	56	ATGGTCAGA				CTAAC	43-47	TAGA (YAG|R)
				3	2174-2228	55	AGGGTACGT				CTGAC	46-50	TAGA (YAG|R)
	F. circinatum		2382	1	130-183	54	CAGGTCAGT				CTGAC	41-45	CAGA (YAG|R)
				2	248-303	56	ATGGTCAGA				CTAAC	43-47	CAGA (YAG|R)
				3	2174-2228	55	AGGGTACGT				CTGAC	46-50	TAGA (YAG|R)
	F. oxysporum		2386	1	130-182	53	CAGGTGAGT				CTGAC	41-45	TAGA (YAG|R)
				2	247-302	56	ATGGTCAGA				CTAAC	43-47	TAGA (YAG|R)
				3	2178-2232	55	AGGGTACGT				CTGAC	46-50	TAGA (YAG|R)
	F. graminearum		2402	1	130-181	51	CAGGTTGGT				TTGAC*	42-46	CAGA (YAG|R)
				2	246-310	65	ACGGTAAGT				CTAAC	46-50	CAGA (YAG|R)
				3	2181-2248	68	AGGGTATGT				CTAAC	59-63	TAGA (YAG|R)
Bio 225	F. verticillioides	FK506 binding protein 1B	660	1	126-181	56	CCAGTATGT				TTGAC*	43-47	CAGG (YAG|R)	yes
				2	247-309	63	AGGGTGTGT				CTGAC	55-59	CAGG (YAG|R)
				3	371-430	60	TCCGTAAGT				CTAAC	49-53	CAGT (YAG|Y)
				4	452-535	84	CCGGTAAGC				CTAAC	74-78	CAGT (YAG|Y)
				5	578-632	55	CTTGTAAGT				CTGAC	45-49	CAGC (YAG|Y)
	F. circinatum		660	1	126-181	56	CCAGTATGT				TTGAC*	43-47	CAGG (YAG|R)
				2	247-309	63	AGGGTGCGT				CTGAC	55-59	CAGG (YAG|R)
				3	371-430	60	CCCGTAAGT				CTAAC	49-53	CAGT (YAG|Y)
				4	452-535	84	CCGGTAAGC				CTAAC	74-78	CAGT (YAG|Y)
				5	578-632	55	CTTGTAAGT				CTGAC	45-49	CAGC (YAG|Y)
	F. oxysporum		662	1	126-181	56	CCAGTATGT				TTGAC*	43-47	CAGG (YAG|R)
				2	247-309	63	AGGGTGCGT				CTGAC	55-59	TAGG (YAG|R)
				3	371-430	60	CCCGTAAGT				CTAAC	49-53	CAGT (YAG|Y)
				4	452-537	86	TCGGTAAGC				CTAAC	76-80	CAGC (YAG|Y)
				5	530-634	55	CTTGTAAGT				CTGAC	45-49	CAGC (YAG|Y)
	F. graminearum		545	1	120-177	58	CCAGTAAGC				CTGAT	43-47	AAGG (RAG|R)
				2	243-292	50	AGGGTACGT				CTAAT	40-44	CAGG (YAG|R)
				3	354-405	52	CCCGTATGT				TTAAC*	40-44	CAGT (YAG|Y)
				4	Absent: Deletion
				5	469-517	49	CTTGTAAGT				CTGAC	39-43	TAGC (YAG|Y)
Bio 227	F. verticillioides	ubiquitin carboxyl terminal hydrolase 6	1766	1	17-90	74	CTGGTCAGT				CTGAC	66-70	CAGT (YAG|Y)	yes
	F. circinatum		1766	1	17-89	73	CAGGTCAGT				CTGAC	65-69	TAGT (YAG|Y)
	F. oxysporum		1757	1	17-90	74	CAGGTCAGT				CTGAC	66-70	CAGT (YAG|Y)
	F. graminearum		1765	1	17-69	53	CAGGTCAGT				CTTAC*	45-49	TAGT (YAG|Y)
Bio 228	F. verticillioides	60S acidic ribosomal protein P0	1118	1	175-228	54	ATGGTGCGT				CTAAC	44-48	CAGG (YAG|R)	yes
				2	990-1039	50	TTTGTATGT				CTAAC	41-45	CAGC (YAG|Y)
	F. circinatum		1121	1	175-331	57	ATGGTGCGT				CTAAC	47-51	CAGG (YAG|R)
				2	993-1042	50	TTTGTATGT				CTAAC	41-45	CAGT (YAG|Y)
	F. oxysporum		1120	1	175-230	56	ATGGTGCGT				CTAAC	46-50	CAGG (YAG|R)
				2	992-1041	50	CTTGTATGT				CTAAC	41-45	CAGC (YAG|Y)
	F. graminearum		1212	1	172-226	55	ATGGTGCGT				TTAAC*	45-49	CAGG (YAG|R)
				2	985-1034	50	CTTGTATGT				CTAAC	41-45	CAGC (YAG|Y)
Bio 229	F. verticillioides	40S ribosomal protein S7	953	1	163-449	287	GAGGTGAGA				CTGAC	272-276	TAGA (YAG|R)	yes
				2	533-586	54	GCGGTAAGA				CTCAT*	46-50	CAGT (YAG|Y)
	F. circinatum		953	1	163-446	284	GAGGTGAGA				CTGAC	269-273	TAGA (YAG|R)
				2	530-586	57	GCGGTAAGA				CTAAT	49-53	CAGT (YAG|Y)
	F. oxysporum		955	1	163-452	290	GAGGTGAGA				CTGAC	275-279	TAGA (YAG|R)
				2	536-588	53	GCGGTAAGA				CTAAT	45-49	CAGT (YAG|Y)
	F. graminearum		988	1	163-490	328	GAGGTGAGA				CTGAC	313-317	TAGA (YAG|R)
				2	574-621	48	GCGGTAAGT				CTAAC	40-44	CAGC (YAG|Y)
Bio 230	F. verticillioides	mitochondrial pyruvate dehydrogenase kinase	1369	1	132-180	49	GAGGTTTGT				CTGAC	41-45	TAGA (YAG|R)	no
	F. circinatum		557	1	62-110	49	GAGGTTTGT				CTGAC	41-45	TAGA (YAG|R)
	F. oxysporum		1366	1	132-180	49	GAGGTTTGT				CTGAC	41-45	TAGA (YAG|R)
	F. graminearum		1487	1	258-316	59	GAGGTATGT				CTAAC	51-55	TAGA (YAG|R)
Bio 231	F. verticillioides	rRNA processing protein Rrp20	891	1	74-136	63	AAGGTATGA				CTGAT	54-58	CAGA (YAG|R)
				2	280-333	54	ATTGTGAGA				CTAAT	44-48	TAGG (YAG|R)
	F. circinatum		891	1	74-136	63	AAGGTATGA				CTGAT	54-58	CAGA (YAG|R)
				2	280-333	54	ATTGTGAGA				CTAAT	44-48	TAGG (YAG|R)
	F. oxysporum		888	1	74-133	61	AAGGTATGA				CTGAC	54-58	CAGA (YAG|R)
				2	277-330	54	ATTGTGAGA				CTAAT	44-48	TAGG (YAG|R)
	F. graminearum		884	1	74-136	63	AGGGTAAGT				CTGAC	52-56	CAGG (YAG|R)
				2	372-326	55	ATTGTGAGT				TTAAC*	45-49	TAGG (YAG|R)
Bio 235	F. verticillioides	proteosome component PRE2 precursor	908	1	130-188	59	CAGGTTAGT				CTGAT	47-51	TAGC (YAG|Y)	yes
	F. circinatum		908	1	129-187	59	CAGGTTCGT				CTGAT	47-51	TAGC (YAG|Y)
	F. oxysporum		908	1	130-188	59	CAGGTTCGT				CTGAT	47-51	TAGC (YAG|Y)
	F. graminearum		935	1	133-215	83	CAGGTTGGT				CTAAC	68-72	CAGC (YAG|Y)
Bio245	F. verticillioides	similar to isocitrate dehydrogenase NADP dependent 1	1507	1	281-470	190	AGAGTAAGT				CTAAC	179-183	CAGT (YAG|Y)	yes
				2	1008-1082	75	AGAGTAAGT				CTAAC	68-72	CAGA (YAG|R)
	F. circinatum		1512	1	281-475	195	AGAGTAAGT				CTAAC	184-188	CAGT (YAG|Y)
				2	1013-1087	75	AGAGTAAGT				CTAAC	68-72	CAGA (YAG|R)
	F. oxysporum		1506	1	281-469	189	AGAGTAAGT				CTAAC	178-182	CAGT (YAG|Y)
				2	1007-1081	75	AGAGTAAGT				CTAAC	68-72	CAGA (YAG|R)
	F. graminearum		1516	1	284-470	187	AGAGTAAGT				CTAAC	176-180	CAGT (YAG|Y)
				2	1008-1091	84	AGAGTGAGT				CTAAC	75-79	CAGA (YAG|R)
Bio296	F. verticillioides	HSP SSC1 mitochondrial precursor	2153	1	28-90	63	GCTGTAAGT				CTGAC	23-57	CAGC (YAG|Y)	yes
				2	290-345	56	AAGGTTGGT				CTAAA*	43-47	TAGG (YAG|R)
	F. circinatum		2157	1	28-94	67	GCTGTAAGT				CTGAC	57-61	CAGC (YAG|Y)
				2	294-349	56	AAGGTTGGT				CTAAC	43-47	TAGG (YAG|R)
	F. oxysporum		2150	1	28-87	60	GCTGTAAGT				CTGAC	50-54	CAGC (YAG|Y)
				2	287-342	56	AAGGTTGGT				CTAAA*	43-47	TAGG (YAG|R)
	F. graminearum		2105	1	28-101	74	GCTGTAAGT				CTGAC	64-68	TAGC (YAG|Y)
				2	Absent: Deletion
Bio302	NO INTRONS	uridylate kinase												yes
Bio330	F. verticillioides	60S ribosomal protein L11	638	1	146-203	58	ACAGTAAGT				CTGAC	45-49	AAGG (RAG|R)	yes
				2	287-344	58	AAGGTAAAT				CTAAC	50-54	AAGG (RAG|R)
	F. circinatum		639	1	146-203	58	ACAGTAAGT				CTGAC	45-49	AAGG (RAG|R)
				2	287-345	59	AAGGTAAAT				CTAAC	51-55	AAGG (RAG|R)
	F. oxysporum		638	1	146-203	58	ACAGTAAGT				CTGAC	45-49	AAGG (RAG|R)
				2	287-344	58	AAGGTAAAT				CTAAC	50-54	AAGG (RAG|R)
	F. graminearum		640	1	146-209	64	ACAGTGAGT				CTGAC	48-52	AAGG (RAG|R)
				2	293-346	54	AAGGTAAAT				CTAAC	46-50	AAGG (RAG|R)
Bio331	F. verticillioides	ATP synthase subunit alpha mitochondrial precursor 1	2370	1	73-295	223	GCGGTAAGT				CTAAC	207-211	CAGG (YAG|R)	yes
				2	454-596	143	CGGGTATGT				CTAAC	131-135	CAGT (YAG|Y)
				3	654-715	62	CGAGTACGT				CTAAT	53-57	AAGG (RAG|R)
				4	837-891	55	ATTGTAAGC				CTAAC	45-49	AAGG (RAG|R)
				5	1370-1541	172	TCGGTAAGT				CTGAC	162-166	TAGG (YAG|R)
				6	2051-2106	56	CGTGTAAGT				CTAAT	47-51	TAGC (YAG|Y)
				7	Absent: Deletion
	F. circinatum		2415	1	73-295	223	GCGGTAAGT				CTAAC	207-211	CAGG (YAG|R)
				2	454-596	143	CGGGTATGT				CTAAC	131-135	CAGT (YAG|Y)
				3	654-715	62	CGAGTACGT				CTAAC	53-57	TAGG (YAG|R)
				4	837-884	48	ATTGTAAGC				CTAAC	38-42	AAGG (RAG|R)
				5	1363-1536	174	TTGGTAAGT				CTAAC	164-168	TAGG (YAG|R)
				6	2046-2101	56	CGTGTAAGT				CTAAC	47-51	TAGC (YAG|Y)
				7	2144-2189	46	AATGTATAC				CTAAC	37-41	TAGG (YAG|R)
	F. oxysporum		2428	1	73-295	223	GCGGTAAGT				CTAAC	201-211	CAGG (YAG|R)
				2	454-597	144	CGGGTATGT				CTAAT	132-136	CAGT (YAG|Y)
				3	655-716	62	CGAGTACGT				CTAAC	53-57	CAGG (YAG|R)
				4	838-891	54	ATTGTAAGC				CTAAC	44-48	AAGG (RAG|R)
				5	1370-1549	180	TCGGTAAGT				CTGAC	170-174	TAGG (YAG|R)
				6	2059-2114	56	CGTGTAAGT				CTAAT	47-51	CAGC (YAG|Y)
				7	2157-2202	46	TTTGCATGC				CTAAT	45-49	TAGG (YAG|R)
	F. graminearum		2088	1	73-294	222	GCGGTAAGT				CTAAC	206-210	CAGC (YAG|Y)
				2	453-587	135	CGGGTATGT				CTAAC	123-127	CAGT (YAG|Y)
				3	645-705	61	CGAGTACGT				CTAAC	53-57	CAGG (YAG|R)
				4	827-884	58	ATTGTAAGT				TTAAC*	48-52	AAGG (RAG|R)
				5	1363-1414	52	TTGGTAAGT				TTAAC*	42-46	TAGG (YAG|R)
				6	1767-1824	58	CGTGTAAGT				CTGAC	49-53	CAGC (YAG|Y)
				7	no intron
Bio333	NO INTRONS	DNA repair helicase RAD25												yes
Bio335	F. verticillioides	isocitrate dehydrogenase subunit 1 mitochondrial precursor 1	1483	1	34-326	293	CAGGTACGT				CTAAT	280-284	CAGC (YAG|Y)	yes
				2	1346-1398	53	GGGGTAAGT				CTAAC	44-48	CAGC (YAG|Y)
	F. circinatum		1481	1	31-324	291	CAGGTACGT				CTAAC	280-284	CAGC (YAG|Y)
				2	1344-1396	53	GGGGTAAGT				CTAAC	44-48	CAGC (YAG|Y)
	F. oxysporum		1480	1	34-323	290	CAGGTACGT				CTAAC	279-283	CAGC (YAG|Y)
				2	1343-1395	53	GGGGTAAGT				CTAAC	44-48	CAGC (YAG|Y)
	F. graminearum		1418	1	34-263	230	CAGGTACGT				CTAAC	222-226	CAGC (YAG|Y)
				2	1283-1333	51	TGGGTAAGT				CTAAC	42-46	TAGC (YAG|Y)
Bio338	F. verticillioides	elongation factor 1 beta 1	1025	1	41-117	77	CCGGTATGT				CTGAC	60-64	CAGT (YAG|Y)	yes
				2	158-374	217	TGGGTATGT				CTAAT	195-199	CAGC (YAG|Y)
				3	770-823	54	GGGGTATGT				CTAAC	44-48	TAGA (YAG|R)
	F. circinatum		1030	1	41-117	77	CCGGTATGT				CTGAC	60-64	CAGT (YAG|Y)
				2	158-374	217	TGGGTATGT				CTAAT	203-207	CAGC (YAG|Y)
				3	770-823	54	GGGGTATGT				CTAAC	44-48	CAGA (YAG|R)
	F. oxysporum		1030	1	41-117	77	CCGGTATGT				CTGAC	60-64	CAGT (YAG|Y)
				2	158-374	217	TGGGTATGT				CTAAT	200-204	CAGC (YAG|Y)
				3	770-823	54	GGGGTATGT				CTAAC	44-48	TAGA (YAG|R)
	F. graminearum		1043	1	41-117	77	ACGGTATGT				CTGAC	60-64	CAGT (YAG|Y)
				2	158-374	217	TGGGTATGT				CTAAC	202-206	CAGC (YAG|Y)
				3	770-823	54	GGGGTAAGT				CTAAC	46-50	CAGA (YAG|R)
Bio340	F. verticillioides	Ribosomal protein L44	770	1	29-399	371	ATCGTCGTC				CTAAC	356-360	CAGG (YAG|R)	yes
				2	678-730	53	TGGGTACGT				CTAAC	43-47	CAGT (YAG|R)
	F. circinatum		769	1	29-398	370	ATCGTCGTC				CTAAC	355-359	CAGG (YAG|R)
				2	677-729	53	TGGGTACGT				CTGAC	43-47	CAGT (YAG|R)
	F. oxysporum		768	1	29-397	369	ATCGTCGTC				CTAAC	354-358	CAGG (YAG|R)
				2	676-728	53	TGGGTACGT				CTGAC	43-47	CAGT (YAG|R)
	F. graminearum		778	1	26-407	382	ATCGTCGTC				CTAAC	367-371	CAGG (YAG|R)
				2	686-738	53	TGGGTACGT				CTAAC	43-47	CAGT (YAG|R)
Bio345	F. verticillioides	DNA polymerase delta subunit 2	1675	1	48-102	55	TTCGTAAGC				CTAAT	43-47	CAGC (YAG|Y)	yes
				2	413-467	55	GATGTATGC				CTAAT	46-50	TAGC (YAG|Y)
				3	1402-1454	53	TATGTGAGT				CTAAA*	43-47	TAGG (YAG|R)
	F. circinatum		1677	1	48-104	57	CTCGTAAGC				CTGAC	45-49	CAGC (YAG|Y)
				2	415-469	55	GATGTATGC				CTAAT	46-50	TAGC (YAG|Y)
				3	1404-1456	53	TATGTGAGT				CTAAA*	43-47	TAGG (YAG|R)
	F. oxysporum		1677	1	48-104	57	CTCGTAAGC				CTGAC	45-49	CAGC (YAG|Y)
				2	415-469	55	GATGTATGC				CTAAT	46-50	TAGC (YAG|Y)
				3	1404-1456	53	TATGTGAGT				CTAAA*	43-47	TAGG (YAG|R)
	F. graminearum		1675	1	48-104	57	ATGGTAAGC				CTAAC	44-48	CAGT (YAG|R)
				2	415-471	57	GACGTACGA				CTAAC	46-50	TAGC (YAG|Y)
				3	1406-1457	52	TATGTAAGT				CTAAC	42-46	TAGG (YAG|R)
Bio349	F. verticillioides	pyruvate dehydrogenase E1 component subunit beta	1229	1	406-470	65	GTCGTAAGT				CTAAC	45-49	TAGT (YAG|Y)	yes
	F. circinatum		1229	1	406-470	65	GTCGTAAGT				CTAAC	45-49	TAGT (YAG|Y)
	F. oxysporum		1229	1	406-470	65	GTCGTAAGT				CTAAC	45-49	TAGT (YAG|Y)
	F. graminearum		1224	1	403-465	63	GTTGTAAGT				CTGAC	47-51	TAGT (YAG|Y)
Bio354	F. verticillioides	ATP dependent protease La	3414	1	3193-3249	57	GAGGTATGT				CTAAC	46-50	TAGA (YAG|R)	yes
	F. circinatum		3402	1	3181-3237	57	GAGGTATGT				CTAAC	46-50	TAGA (YAG|R)
	F. oxysporum		3408	1	3187-3243	57	GAGGTATGT				CTAAC	46-50	TAGA (YAG|R)
	F. graminearum		3431	1	3208-3266	59	GAGGCATGT				CTAAC	48-52	TAGA (YAG|R)
Bio355	F. verticillioides	RHO protein GDP dissociation inhibitor 2	969	1	95-414	320	TGGGTAGGT				CTAAC	306-310	CAGA (YAG|R)	yes
				2	787-838	52	AGTGTAAGT				CTGAT	44-48	CAGT (YAG|Y)
	F. circinatum		969	1	95-414	320	TGGGTAGGT				CTAAC	306-310	CAGA (YAG|R)
				2	787-838	52	AGTGTAAGT				CTGAT	44-48	CAGT (YAG|Y)
	F. oxysporum		969	1	95-414	320	TGGGTAGGT				TTAAC*	306-310	CAGA (YAG|R)
				2	787-838	52	AGTGTAAGT				CTGAT	44-48	CAGT (YAG|Y)
	F. graminearum		930	1	95-373	279	TGGGTACGT				CTGAC	45-49	CAGA (YAG|R)
				2	746-799	54	AGTGTAAGT
Bio359	F. verticillioides	60S ribosomal protein L15 1	962	1	88-379	292	GAAGTACGT				CTGAG*	278-282	TAGC (YAG|Y)	yes
				2	537-594	58	ATGGTAGGT				CTAAC	46-50	CAGG (YAG|R)
	F. circinatum		964	1	88-385	298	GAAGTACGT				CTGAG*	284-288	TAGC (YAG|Y)
				2	543-598	56	ATGGTAGGT				CTAAC	44-48	CAGG (YAG|R)
	F. oxysporum		966	1	88-383	296	GAAGTACGT				CTGAG*	282-286	TAGC (YAG|Y)
				2	541-596	56	ACGGTAAGT				CTAAC	44-48	CAGG (YAG|R)
	F. graminearum		889	1	88-309	222	GAAGTACGT				CTGAG*	208-212	TAGC (YAG|Y)
				2	467-512	55	ATGGTACGT				CTAAC	43-47	CAGG (YAG|R)
Bio368	F. verticillioides	GPI anchor transamide precursor	1224	1	534-581	48	GAGGTGAGT				CTAAC	40-44	TAGA (YAG|R)	yes
	F. circinatum		1224	1	534-581	48	GAGGTGAGT				CTAAC	40-44	CAGA (YAG|R)
	F. oxysporum		1224	1	534-581	48	GAGGTGAGT				CTAAT	40-44	CAGA (YAG|R)
	F. graminearum		1228	1	534-585	52	GAGGTGAGT				CTAAC	42-46	CAGA (YAG|R)
Bio377	F. verticillioides	phosphoglucomutase	1960	1	54-199	146	AACGTATGT				CTGAC	135-139	TAGC (YAG|Y)	yes
				2	298-348	51	AGGGTATGA				CTGAT	42-46	TAGG (YAG|R)
				3	553-604	52	GTGGTGAGT				CTAAC	44-48	CAGG (YAG|R)
				4	1619-1667	49	AGGGTGAGT				CTAAC	41-45	CAGG (YAG|R)
	F. circinatum		1960	1	54-199	146	AGGGTGAGT				CTGAC	135-140	TAGC (YAG|Y)
				2	298-348	51	AGGGTATGA				CTGAT	42-46	TAGG (YAG|R)
				3	553-604	52	GTGGTGAGT				CTAAC	44-48	CAGG (YAG|R)
				4	1619-1667	49	AGGGTGAGT				CTAAC	41-45	CAGG (YAG|R)
	F. oxysporum		1971	1	54-209	156	AACGTATGT				CTGAC	145-149	CAGC (YAG|Y)
				2	308-385	51	AGGGTATGA				CTGAT	42-46	TAGG (YAG|R)
				3	563-614	52	GTGGTGAGT				CTAAC	44-48	CAGG (YAG|R)
				4	1630-1678	49	AGGGTGAGT				CTAAC	41-45	CAGG (YAG|R)
	F. graminearum		1955	1	54-179	126	AACGTAAGT				CTAAC	115-119	CAGT (YAG}Y)
				2	278-331	54	AGGGTATGC				CTAAC	45-49	TAGG (YAG|R)
				3	536-599	64	GTGGTGAGT				CTGAC	56-60	CAGG (YAG|R)
				4	1614-1662	49	AGGGTGCGT				CTAAC	41-45	TAGG (YAG|R)
Bio380	F. verticillioides	cytochrome c1 mitochondrial precursor	1305	1	76-224	149	AAGGTATGG				CTGAC	134-138	CAGC (YAG|Y)	yes
				2	383-512	130	GGGGTACGT				CTAAC	118-122	TAGA (YAG|R)
				3	576-632	57	GGCGTAAGA				CTGAC	48-52	TAGT (YAG|Y)
	F. circinatum		1307	1	76-226	151	AAGGTATGG				CTAAC	135-139	CAGC (YAG|Y)
				2	385-514	130	GGGGTACGT				CTAAC	118-122	TAGA (YAG|R)
[truncated: 71 more rows]
